# Supplementary material for: Salivary Chemical Barrier Proteins in Oral Squamous Cell Carcinoma—Alterations in the Defense Mechanism of the Oral Cavity
Source: Int J Mol Sci. 2023 Sep 4;24(17):13657. doi: 10.3390/ijms241713657 (PMC10487546; doi:10.3390/ijms241713657)
Supplement: Supplementary file 1 [file ijms-24-13657-s001.zip › Table S1.xls]

## Sheet: ClueGO Results
ID	Term	Nr. Genes	% Associated Genes	Ontology Source	Term PValue	Term PValue Corrected with Bonferroni step down	Group PValue	Group PValue Corrected with Bonferroni step down	GOLevels	GOGroups			Associated Genes Found
GO:0006952	defense response	79	4.19766	GO_BiologicalProcess-EBI-UniProt-GOA-ACAP-ARAP_25.05.2022_00h00	0	0	0	0	[3]	Group05			[A2M, AHSG, APOA1, APOA2, APOA4, APOD, APOE, APOL1, C1R, C1S, C3, C4B, C5, C6, C8A, C8B, C9, CASP1, CD46, CFB, CFH, CFHR1, CFI, CFP, CLU, CR1, CRP, CXCL8, CXCR2, F2, FABP4, FGA, FGB, GAPDH, HP, HPX, HRG, IL10, IL10RB, IL13, IL1A, IL1B, IL1R1, IL1R2, IL1RAP, IL4R, IL6, IL6R, IL6ST, ITIH4, KLKB1, KNG1, LCN2, LDLR, LGALS3, LGALS3BP, LRP1, LRP8, MMP3, MMP9, MUC7, PRTN3, RIPK1, RPL13A, S100A12, S100A8…
GO:0006952	defense response	79	4.19766	GO_BiologicalProcess-EBI-UniProt-GOA-ACAP-ARAP_25.05.2022_00h00	0	0	0	5.60519e-45	[3]	Group16			[A2M, AHSG, APOA1, APOA2, APOA4, APOD, APOE, APOL1, C1R, C1S, C3, C4B, C5, C6, C8A, C8B, C9, CASP1, CD46, CFB, CFH, CFHR1, CFI, CFP, CLU, CR1, CRP, CXCL8, CXCR2, F2, FABP4, FGA, FGB, GAPDH, HP, HPX, HRG, IL10, IL10RB, IL13, IL1A, IL1B, IL1R1, IL1R2, IL1RAP, IL4R, IL6, IL6R, IL6ST, ITIH4, KLKB1, KNG1, LCN2, LDLR, LGALS3, LGALS3BP, LRP1, LRP8, MMP3, MMP9, MUC7, PRTN3, RIPK1, RPL13A, S100A12, S100A8…
GO:0006952	defense response	79	4.19766	GO_BiologicalProcess-EBI-UniProt-GOA-ACAP-ARAP_25.05.2022_00h00	0	0	0	0	[3]	Group37			[A2M, AHSG, APOA1, APOA2, APOA4, APOD, APOE, APOL1, C1R, C1S, C3, C4B, C5, C6, C8A, C8B, C9, CASP1, CD46, CFB, CFH, CFHR1, CFI, CFP, CLU, CR1, CRP, CXCL8, CXCR2, F2, FABP4, FGA, FGB, GAPDH, HP, HPX, HRG, IL10, IL10RB, IL13, IL1A, IL1B, IL1R1, IL1R2, IL1RAP, IL4R, IL6, IL6R, IL6ST, ITIH4, KLKB1, KNG1, LCN2, LDLR, LGALS3, LGALS3BP, LRP1, LRP8, MMP3, MMP9, MUC7, PRTN3, RIPK1, RPL13A, S100A12, S100A8…
GO:0098542	defense response to other organism	54	4.32346	GO_BiologicalProcess-EBI-UniProt-GOA-ACAP-ARAP_25.05.2022_00h00	2.89674e-32	1.36147e-29	0	0	[3, 4, 5]	Group05			[A2M, APOA4, APOE, APOL1, C1R, C1S, C3, C4B, C5, C6, C8A, C8B, C9, CASP1, CD46, CFB, CFH, CFHR1, CFI, CFP, CLU, CR1, CRP, CXCL8, F2, FGA, FGB, GAPDH, HP, HPX, HRG, IL10, IL10RB, IL1B, IL1RAP, IL4R, IL6, IL6R, KLKB1, LCN2, LGALS3, LRP8, MUC7, PRTN3, RPL13A, S100A12, S100A8, S100A9, SERPING1, SYNCRIP, TF, TNF, TNFRSF1A, VSIG4]
GO:0098542	defense response to other organism	54	4.32346	GO_BiologicalProcess-EBI-UniProt-GOA-ACAP-ARAP_25.05.2022_00h00	2.89674e-32	1.36147e-29	0	5.60519e-45	[3, 4, 5]	Group16			[A2M, APOA4, APOE, APOL1, C1R, C1S, C3, C4B, C5, C6, C8A, C8B, C9, CASP1, CD46, CFB, CFH, CFHR1, CFI, CFP, CLU, CR1, CRP, CXCL8, F2, FGA, FGB, GAPDH, HP, HPX, HRG, IL10, IL10RB, IL1B, IL1RAP, IL4R, IL6, IL6R, KLKB1, LCN2, LGALS3, LRP8, MUC7, PRTN3, RPL13A, S100A12, S100A8, S100A9, SERPING1, SYNCRIP, TF, TNF, TNFRSF1A, VSIG4]
GO:0098542	defense response to other organism	54	4.32346	GO_BiologicalProcess-EBI-UniProt-GOA-ACAP-ARAP_25.05.2022_00h00	2.89674e-32	1.36147e-29	2.01266e-40	1.26797e-38	[3, 4, 5]	Group65			[A2M, APOA4, APOE, APOL1, C1R, C1S, C3, C4B, C5, C6, C8A, C8B, C9, CASP1, CD46, CFB, CFH, CFHR1, CFI, CFP, CLU, CR1, CRP, CXCL8, F2, FGA, FGB, GAPDH, HP, HPX, HRG, IL10, IL10RB, IL1B, IL1RAP, IL4R, IL6, IL6R, KLKB1, LCN2, LGALS3, LRP8, MUC7, PRTN3, RPL13A, S100A12, S100A8, S100A9, SERPING1, SYNCRIP, TF, TNF, TNFRSF1A, VSIG4]
GO:0006954	inflammatory response	49	5.6582	GO_BiologicalProcess-EBI-UniProt-GOA-ACAP-ARAP_25.05.2022_00h00	2.51218e-34	1.18575e-31	0	0	[4]	Group05			[A2M, AHSG, APOA1, APOA2, APOD, APOE, C3, C4B, C5, CASP1, CLU, CRP, CXCL8, CXCR2, F2, FABP4, HP, IL10, IL10RB, IL13, IL1A, IL1B, IL1R1, IL1R2, IL1RAP, IL4R, IL6, IL6R, IL6ST, ITIH4, KLKB1, KNG1, LDLR, LGALS3, LRP1, MMP3, MMP9, RIPK1, S100A12, S100A8, S100A9, SERPINA1, SERPINF2, TFRC, TIMP1, TNF, TNFRSF1A, TNFRSF1B, TRADD]
GO:0006954	inflammatory response	49	5.6582	GO_BiologicalProcess-EBI-UniProt-GOA-ACAP-ARAP_25.05.2022_00h00	2.51218e-34	1.18575e-31	6.62127e-34	4.03898e-32	[4]	Group08			[A2M, AHSG, APOA1, APOA2, APOD, APOE, C3, C4B, C5, CASP1, CLU, CRP, CXCL8, CXCR2, F2, FABP4, HP, IL10, IL10RB, IL13, IL1A, IL1B, IL1R1, IL1R2, IL1RAP, IL4R, IL6, IL6R, IL6ST, ITIH4, KLKB1, KNG1, LDLR, LGALS3, LRP1, MMP3, MMP9, RIPK1, S100A12, S100A8, S100A9, SERPINA1, SERPINF2, TFRC, TIMP1, TNF, TNFRSF1A, TNFRSF1B, TRADD]
GO:0006954	inflammatory response	49	5.6582	GO_BiologicalProcess-EBI-UniProt-GOA-ACAP-ARAP_25.05.2022_00h00	2.51218e-34	1.18575e-31	0	0	[4]	Group37			[A2M, AHSG, APOA1, APOA2, APOD, APOE, C3, C4B, C5, CASP1, CLU, CRP, CXCL8, CXCR2, F2, FABP4, HP, IL10, IL10RB, IL13, IL1A, IL1B, IL1R1, IL1R2, IL1RAP, IL4R, IL6, IL6R, IL6ST, ITIH4, KLKB1, KNG1, LDLR, LGALS3, LRP1, MMP3, MMP9, RIPK1, S100A12, S100A8, S100A9, SERPINA1, SERPINF2, TFRC, TIMP1, TNF, TNFRSF1A, TNFRSF1B, TRADD]
GO:0032101	regulation of response to external stimulus	46	4.49219	GO_BiologicalProcess-EBI-UniProt-GOA-ACAP-ARAP_25.05.2022_00h00	1.18382e-27	5.55211e-25	0	0	[3, 4]	Group37			[A2M, AHSG, APOA1, APOE, APOH, C3, C5, CASP1, CFH, CR1, CXCL8, CXCR2, F2, FABP4, FGA, FGB, FGG, HPX, HRG, IL10, IL13, IL1B, IL1R1, IL6, IL6R, IL6ST, KLKB1, KNG1, LDLR, LGALS3, LRP8, MMP3, MMP9, PLG, RIPK1, S100A12, S100A8, S100A9, SERPINC1, SERPINF2, SERPING1, TNF, TNFRSF1A, TNFRSF1B, TRADD, VSIG4]
GO:0032101	regulation of response to external stimulus	46	4.49219	GO_BiologicalProcess-EBI-UniProt-GOA-ACAP-ARAP_25.05.2022_00h00	1.18382e-27	5.55211e-25	9.25444e-22	5.18249e-20	[3, 4]	Group46			[A2M, AHSG, APOA1, APOE, APOH, C3, C5, CASP1, CFH, CR1, CXCL8, CXCR2, F2, FABP4, FGA, FGB, FGG, HPX, HRG, IL10, IL13, IL1B, IL1R1, IL6, IL6R, IL6ST, KLKB1, KNG1, LDLR, LGALS3, LRP8, MMP3, MMP9, PLG, RIPK1, S100A12, S100A8, S100A9, SERPINC1, SERPINF2, SERPING1, TNF, TNFRSF1A, TNFRSF1B, TRADD, VSIG4]
GO:0032101	regulation of response to external stimulus	46	4.49219	GO_BiologicalProcess-EBI-UniProt-GOA-ACAP-ARAP_25.05.2022_00h00	1.18382e-27	5.55211e-25	2.01266e-40	1.26797e-38	[3, 4]	Group65			[A2M, AHSG, APOA1, APOE, APOH, C3, C5, CASP1, CFH, CR1, CXCL8, CXCR2, F2, FABP4, FGA, FGB, FGG, HPX, HRG, IL10, IL13, IL1B, IL1R1, IL6, IL6R, IL6ST, KLKB1, KNG1, LDLR, LGALS3, LRP8, MMP3, MMP9, PLG, RIPK1, S100A12, S100A8, S100A9, SERPINC1, SERPINF2, SERPING1, TNF, TNFRSF1A, TNFRSF1B, TRADD, VSIG4]
GO:0002684	positive regulation of immune system process	43	4.10305	GO_BiologicalProcess-EBI-UniProt-GOA-ACAP-ARAP_25.05.2022_00h00	3.97589e-24	1.86072e-21	0	5.60519e-45	[2, 3, 4]	Group16			[A2M, C1R, C1S, C3, C4B, C5, C6, C8A, C8B, C9, CD46, CFB, CFH, CFHR1, CFI, CFP, CLU, CR1, CXCL8, CXCR2, HPX, HRG, IL10, IL13, IL13RA2, IL1A, IL1B, IL1R1, IL4R, IL6, IL6R, IL6ST, KLKB1, LGALS3, RIPK1, S100A8, S100A9, SERPING1, TFRC, TIMP1, TNF, TRAF2, VSIG4]
GO:0002684	positive regulation of immune system process	43	4.10305	GO_BiologicalProcess-EBI-UniProt-GOA-ACAP-ARAP_25.05.2022_00h00	3.97589e-24	1.86072e-21	2.01266e-40	1.26797e-38	[2, 3, 4]	Group65			[A2M, C1R, C1S, C3, C4B, C5, C6, C8A, C8B, C9, CD46, CFB, CFH, CFHR1, CFI, CFP, CLU, CR1, CXCL8, CXCR2, HPX, HRG, IL10, IL13, IL13RA2, IL1A, IL1B, IL1R1, IL4R, IL6, IL6R, IL6ST, KLKB1, LGALS3, RIPK1, S100A8, S100A9, SERPING1, TFRC, TIMP1, TNF, TRAF2, VSIG4]
GO:0050776	regulation of immune response	40	4.10256	GO_BiologicalProcess-EBI-UniProt-GOA-ACAP-ARAP_25.05.2022_00h00	2.52882e-22	1.17843e-19	0	5.60519e-45	[3, 4]	Group16			[A2M, AMBP, APOE, C1R, C1S, C3, C4B, C5, C6, C8A, C8B, C9, CASP1, CD46, CFB, CFH, CFHR1, CFI, CFP, CLU, CR1, HPX, HRG, IL10, IL13, IL13RA2, IL1B, IL1R1, IL4R, IL6, IL6ST, KLKB1, LGALS3, LRP8, SERPING1, TFRC, TNF, TNFRSF1B, TRAF2, VSIG4]
GO:0050776	regulation of immune response	40	4.10256	GO_BiologicalProcess-EBI-UniProt-GOA-ACAP-ARAP_25.05.2022_00h00	2.52882e-22	1.17843e-19	2.01266e-40	1.26797e-38	[3, 4]	Group65			[A2M, AMBP, APOE, C1R, C1S, C3, C4B, C5, C6, C8A, C8B, C9, CASP1, CD46, CFB, CFH, CFHR1, CFI, CFP, CLU, CR1, HPX, HRG, IL10, IL13, IL13RA2, IL1B, IL1R1, IL4R, IL6, IL6ST, KLKB1, LGALS3, LRP8, SERPING1, TFRC, TNF, TNFRSF1B, TRAF2, VSIG4]
GO:0071345	cellular response to cytokine stimulus	36	4.21053	GO_BiologicalProcess-EBI-UniProt-GOA-ACAP-ARAP_25.05.2022_00h00	2.35274e-20	1.07991e-17	3.07746e-20	1.63105e-18	[5]	Group10			[APOA1, APOB, CASP1, CXCL8, CXCR1, CXCR2, FABP4, FGB, FGG, GAPDH, HPX, IL10RA, IL10RB, IL13, IL13RA1, IL13RA2, IL1A, IL1B, IL1R1, IL1R2, IL1RAP, IL4R, IL6, IL6R, IL6ST, LRP8, RIPK1, RPL13A, SYNCRIP, TFRC, TIMP1, TNF, TNFRSF1A, TNFRSF1B, TRADD, TRAF2]
GO:0006959	humoral immune response	36	10.1983	GO_BiologicalProcess-EBI-UniProt-GOA-ACAP-ARAP_25.05.2022_00h00	1.04894e-33	4.94051e-31	4.59521e-34	2.84903e-32	[3]	Group11			[A2M, C1R, C1S, C3, C4B, C5, C6, C8A, C8B, C9, CD46, CFB, CFH, CFHR1, CFI, CFP, CLU, CR1, CXCL8, F2, FGA, FGB, GAPDH, HPX, HRG, IL1B, IL6, KLKB1, MUC7, PRTN3, S100A12, S100A9, SERPING1, TF, TNF, VSIG4]
GO:0006959	humoral immune response	36	10.1983	GO_BiologicalProcess-EBI-UniProt-GOA-ACAP-ARAP_25.05.2022_00h00	1.04894e-33	4.94051e-31	0	5.60519e-45	[3]	Group16			[A2M, C1R, C1S, C3, C4B, C5, C6, C8A, C8B, C9, CD46, CFB, CFH, CFHR1, CFI, CFP, CLU, CR1, CXCL8, F2, FGA, FGB, GAPDH, HPX, HRG, IL1B, IL6, KLKB1, MUC7, PRTN3, S100A12, S100A9, SERPING1, TF, TNF, VSIG4]
GO:0006959	humoral immune response	36	10.1983	GO_BiologicalProcess-EBI-UniProt-GOA-ACAP-ARAP_25.05.2022_00h00	1.04894e-33	4.94051e-31	2.01266e-40	1.26797e-38	[3]	Group65			[A2M, C1R, C1S, C3, C4B, C5, C6, C8A, C8B, C9, CD46, CFB, CFH, CFHR1, CFI, CFP, CLU, CR1, CXCL8, F2, FGA, FGB, GAPDH, HPX, HRG, IL1B, IL6, KLKB1, MUC7, PRTN3, S100A12, S100A9, SERPING1, TF, TNF, VSIG4]
GO:0030162	regulation of proteolysis	35	4.43038	GO_BiologicalProcess-EBI-UniProt-GOA-ACAP-ARAP_25.05.2022_00h00	1.76515e-20	8.1197e-18	7.15932e-20	3.72285e-18	[5, 6]	Group30			[A2M, AHSG, AMBP, APOE, C3, C4B, C5, CASP1, CLU, CR1, F2, GAPDH, HRG, IL10, IL1B, IL1R2, IL6, ITIH1, ITIH2, ITIH4, KLKB1, KNG1, LPA, LRP1, MMP9, S100A8, S100A9, SERPINA1, SERPINC1, SERPIND1, SERPINF2, SERPING1, TIMP1, TNF, TNFRSF1B]
GO:0050778	positive regulation of immune response	34	5.13595	GO_BiologicalProcess-EBI-UniProt-GOA-ACAP-ARAP_25.05.2022_00h00	6.631e-22	3.07678e-19	0	5.60519e-45	[3, 4, 5]	Group16			[A2M, C1R, C1S, C3, C4B, C5, C6, C8A, C8B, C9, CD46, CFB, CFH, CFHR1, CFI, CFP, CLU, CR1, HPX, HRG, IL10, IL13, IL1B, IL1R1, IL4R, IL6, IL6ST, KLKB1, LGALS3, SERPING1, TFRC, TNF, TRAF2, VSIG4]
GO:0050778	positive regulation of immune response	34	5.13595	GO_BiologicalProcess-EBI-UniProt-GOA-ACAP-ARAP_25.05.2022_00h00	6.631e-22	3.07678e-19	2.01266e-40	1.26797e-38	[3, 4, 5]	Group65			[A2M, C1R, C1S, C3, C4B, C5, C6, C8A, C8B, C9, CD46, CFB, CFH, CFHR1, CFI, CFP, CLU, CR1, HPX, HRG, IL10, IL13, IL1B, IL1R1, IL4R, IL6, IL6ST, KLKB1, LGALS3, SERPING1, TFRC, TNF, TRAF2, VSIG4]
GO:0031347	regulation of defense response	32	4.74777	GO_BiologicalProcess-EBI-UniProt-GOA-ACAP-ARAP_25.05.2022_00h00	1.42572e-19	6.5013e-17	5.6151e-30	3.31291e-28	[4, 5]	Group20			[A2M, AHSG, APOA1, APOE, C3, CASP1, CFH, CR1, FABP4, HPX, IL10, IL13, IL1B, IL1R1, IL6, IL6ST, KLKB1, LDLR, LGALS3, LRP8, MMP3, MMP9, RIPK1, S100A12, S100A8, S100A9, SERPING1, TNF, TNFRSF1A, TNFRSF1B, TRADD, VSIG4]
GO:0031347	regulation of defense response	32	4.74777	GO_BiologicalProcess-EBI-UniProt-GOA-ACAP-ARAP_25.05.2022_00h00	1.42572e-19	6.5013e-17	0	0	[4, 5]	Group37			[A2M, AHSG, APOA1, APOE, C3, CASP1, CFH, CR1, FABP4, HPX, IL10, IL13, IL1B, IL1R1, IL6, IL6ST, KLKB1, LDLR, LGALS3, LRP8, MMP3, MMP9, RIPK1, S100A12, S100A8, S100A9, SERPING1, TNF, TNFRSF1A, TNFRSF1B, TRADD, VSIG4]
GO:0031347	regulation of defense response	32	4.74777	GO_BiologicalProcess-EBI-UniProt-GOA-ACAP-ARAP_25.05.2022_00h00	1.42572e-19	6.5013e-17	9.25444e-22	5.18249e-20	[4, 5]	Group46			[A2M, AHSG, APOA1, APOE, C3, CASP1, CFH, CR1, FABP4, HPX, IL10, IL13, IL1B, IL1R1, IL6, IL6ST, KLKB1, LDLR, LGALS3, LRP8, MMP3, MMP9, RIPK1, S100A12, S100A8, S100A9, SERPING1, TNF, TNFRSF1A, TNFRSF1B, TRADD, VSIG4]
GO:0031347	regulation of defense response	32	4.74777	GO_BiologicalProcess-EBI-UniProt-GOA-ACAP-ARAP_25.05.2022_00h00	1.42572e-19	6.5013e-17	2.01266e-40	1.26797e-38	[4, 5]	Group65			[A2M, AHSG, APOA1, APOE, C3, CASP1, CFH, CR1, FABP4, HPX, IL10, IL13, IL1B, IL1R1, IL6, IL6ST, KLKB1, LDLR, LGALS3, LRP8, MMP3, MMP9, RIPK1, S100A12, S100A8, S100A9, SERPING1, TNF, TNFRSF1A, TNFRSF1B, TRADD, VSIG4]
GO:0051346	negative regulation of hydrolase activity	28	7.16113	GO_BiologicalProcess-EBI-UniProt-GOA-ACAP-ARAP_25.05.2022_00h00	7.44243e-22	3.44585e-19	7.15932e-20	3.72285e-18	[5]	Group30			[A2M, AHSG, AMBP, APOA1, APOA2, APOC3, C3, C4B, C5, CR1, GAPDH, HRG, IL6, ITIH1, ITIH2, ITIH4, KNG1, LGALS3, LPA, LRP1, MMP9, SERPINA1, SERPINC1, SERPIND1, SERPINF2, SERPING1, TIMP1, TNF]
GO:0019221	cytokine-mediated signaling pathway	27	5.36779	GO_BiologicalProcess-EBI-UniProt-GOA-ACAP-ARAP_25.05.2022_00h00	7.42543e-18	3.31917e-15	3.07746e-20	1.63105e-18	[4, 5, 6]	Group10			[APOA1, CASP1, CXCL8, CXCR1, CXCR2, HPX, IL10RA, IL10RB, IL13RA1, IL13RA2, IL1A, IL1B, IL1R1, IL1R2, IL1RAP, IL4R, IL6, IL6R, IL6ST, LRP8, RIPK1, TIMP1, TNF, TNFRSF1A, TNFRSF1B, TRADD, TRAF2]
GO:0045861	negative regulation of proteolysis	27	7.33696	GO_BiologicalProcess-EBI-UniProt-GOA-ACAP-ARAP_25.05.2022_00h00	2.35401e-21	1.08755e-18	7.15932e-20	3.72285e-18	[5, 6, 7]	Group30			[A2M, AHSG, AMBP, C3, C4B, C5, CR1, F2, GAPDH, HRG, IL10, IL1R2, IL6, ITIH1, ITIH2, ITIH4, KNG1, LPA, LRP1, MMP9, SERPINA1, SERPINC1, SERPIND1, SERPINF2, SERPING1, TIMP1, TNF]
GO:0052547	regulation of peptidase activity	27	5.52147	GO_BiologicalProcess-EBI-UniProt-GOA-ACAP-ARAP_25.05.2022_00h00	3.63085e-18	1.63751e-15	7.15932e-20	3.72285e-18	[5, 6, 7]	Group30			[A2M, AHSG, AMBP, C3, C4B, C5, CASP1, CR1, GAPDH, HRG, IL6, ITIH1, ITIH2, ITIH4, KNG1, LPA, LRP1, MMP9, S100A8, S100A9, SERPINA1, SERPINC1, SERPIND1, SERPINF2, SERPING1, TIMP1, TNF]
GO:0019221	cytokine-mediated signaling pathway	27	5.36779	GO_BiologicalProcess-EBI-UniProt-GOA-ACAP-ARAP_25.05.2022_00h00	7.42543e-18	3.31917e-15	4.56197e-17	2.09851e-15	[4, 5, 6]	Group43			[APOA1, CASP1, CXCL8, CXCR1, CXCR2, HPX, IL10RA, IL10RB, IL13RA1, IL13RA2, IL1A, IL1B, IL1R1, IL1R2, IL1RAP, IL4R, IL6, IL6R, IL6ST, LRP8, RIPK1, TIMP1, TNF, TNFRSF1A, TNFRSF1B, TRADD, TRAF2]
GO:0002443	leukocyte mediated immunity	27	5.38922	GO_BiologicalProcess-EBI-UniProt-GOA-ACAP-ARAP_25.05.2022_00h00	6.71328e-18	3.00755e-15	2.01266e-40	1.26797e-38	[3]	Group65			[C1R, C1S, C3, C4B, C5, C6, C8A, C8B, C9, CD46, CFI, CLU, CR1, F2, HPX, IL10, IL13, IL13RA2, IL1B, IL1R1, IL4R, IL6, SERPING1, TFRC, TNF, TNFRSF1B, TRAF2]
GO:0009611	response to wounding	27	4.36187	GO_BiologicalProcess-EBI-UniProt-GOA-ACAP-ARAP_25.05.2022_00h00	1.31623e-15	5.69928e-13	2.01266e-40	1.26797e-38	[3]	Group65			[APOA4, APOD, APOE, APOH, F10, F2, F9, FGA, FGB, FGG, HBB, HRG, IL10, IL1A, IL6, IL6ST, KLKB1, KNG1, PLG, S100A8, SERPINA1, SERPINC1, SERPIND1, SERPINF2, SERPING1, TIMP1, TNF]
GO:0032102	negative regulation of response to external stimulus	26	6.14657	GO_BiologicalProcess-EBI-UniProt-GOA-ACAP-ARAP_25.05.2022_00h00	1.19335e-18	5.40588e-16	5.6151e-30	3.31291e-28	[3, 4, 5]	Group20			[A2M, APOA1, APOE, APOH, C5, CR1, F2, FGA, FGB, FGG, HRG, IL10, IL13, IL6, KLKB1, KNG1, LDLR, PLG, S100A8, S100A9, SERPINF2, SERPING1, TNF, TNFRSF1A, TNFRSF1B, VSIG4]
GO:0052548	regulation of endopeptidase activity	26	5.73951	GO_BiologicalProcess-EBI-UniProt-GOA-ACAP-ARAP_25.05.2022_00h00	6.46078e-18	2.90089e-15	7.15932e-20	3.72285e-18	[6, 7, 8]	Group30			[A2M, AHSG, AMBP, C3, C4B, C5, CASP1, CR1, GAPDH, HRG, IL6, ITIH1, ITIH2, ITIH4, KNG1, LPA, MMP9, S100A8, S100A9, SERPINA1, SERPINC1, SERPIND1, SERPINF2, SERPING1, TIMP1, TNF]
GO:0032102	negative regulation of response to external stimulus	26	6.14657	GO_BiologicalProcess-EBI-UniProt-GOA-ACAP-ARAP_25.05.2022_00h00	1.19335e-18	5.40588e-16	5.22007e-30	3.13204e-28	[3, 4, 5]	Group33			[A2M, APOA1, APOE, APOH, C5, CR1, F2, FGA, FGB, FGG, HRG, IL10, IL13, IL6, KLKB1, KNG1, LDLR, PLG, S100A8, S100A9, SERPINF2, SERPING1, TNF, TNFRSF1A, TNFRSF1B, VSIG4]
GO:0002697	regulation of immune effector process	26	6.35697	GO_BiologicalProcess-EBI-UniProt-GOA-ACAP-ARAP_25.05.2022_00h00	5.17928e-19	2.35139e-16	0	0	[3, 4]	Group37			[A2M, APOA1, APOA2, C3, CD46, CFH, CFP, CR1, HPX, IL10, IL13, IL13RA2, IL1B, IL1R1, IL4R, IL6, KLKB1, LGALS3, S100A8, S100A9, SERPING1, TFRC, TNF, TNFRSF1B, TRAF2, VSIG4]
GO:0032102	negative regulation of response to external stimulus	26	6.14657	GO_BiologicalProcess-EBI-UniProt-GOA-ACAP-ARAP_25.05.2022_00h00	1.19335e-18	5.40588e-16	0	0	[3, 4, 5]	Group37			[A2M, APOA1, APOE, APOH, C5, CR1, F2, FGA, FGB, FGG, HRG, IL10, IL13, IL6, KLKB1, KNG1, LDLR, PLG, S100A8, S100A9, SERPINF2, SERPING1, TNF, TNFRSF1A, TNFRSF1B, VSIG4]
GO:0002697	regulation of immune effector process	26	6.35697	GO_BiologicalProcess-EBI-UniProt-GOA-ACAP-ARAP_25.05.2022_00h00	5.17928e-19	2.35139e-16	9.16685e-28	5.31677e-26	[3, 4]	Group56			[A2M, APOA1, APOA2, C3, CD46, CFH, CFP, CR1, HPX, IL10, IL13, IL13RA2, IL1B, IL1R1, IL4R, IL6, KLKB1, LGALS3, S100A8, S100A9, SERPING1, TFRC, TNF, TNFRSF1B, TRAF2, VSIG4]
GO:0010876	lipid localization	26	5.17928	GO_BiologicalProcess-EBI-UniProt-GOA-ACAP-ARAP_25.05.2022_00h00	7.91013e-17	3.48046e-14	7.39292e-20	3.77039e-18	[3]	Group62			[ABCA1, APOA1, APOA2, APOA4, APOB, APOC3, APOD, APOE, APOH, APOL1, C3, CLU, CRP, FABP4, IL1A, IL1B, IL6, LCAT, LDLR, LPA, LRP1, MTTP, PLTP, S100A8, S100A9, TNF]
GO:0010876	lipid localization	26	5.17928	GO_BiologicalProcess-EBI-UniProt-GOA-ACAP-ARAP_25.05.2022_00h00	7.91013e-17	3.48046e-14	2.01266e-40	1.26797e-38	[3]	Group65			[ABCA1, APOA1, APOA2, APOA4, APOB, APOC3, APOD, APOE, APOH, APOL1, C3, CLU, CRP, FABP4, IL1A, IL1B, IL6, LCAT, LDLR, LPA, LRP1, MTTP, PLTP, S100A8, S100A9, TNF]
GO:0002697	regulation of immune effector process	26	6.35697	GO_BiologicalProcess-EBI-UniProt-GOA-ACAP-ARAP_25.05.2022_00h00	5.17928e-19	2.35139e-16	2.01266e-40	1.26797e-38	[3, 4]	Group65			[A2M, APOA1, APOA2, C3, CD46, CFH, CFP, CR1, HPX, IL10, IL13, IL13RA2, IL1B, IL1R1, IL4R, IL6, KLKB1, LGALS3, S100A8, S100A9, SERPING1, TFRC, TNF, TNFRSF1B, TRAF2, VSIG4]
GO:0002460	adaptive immune response based on somatic recombination of immune receptors built from immunoglobulin superfamily domains	26	6.41975	GO_BiologicalProcess-EBI-UniProt-GOA-ACAP-ARAP_25.05.2022_00h00	4.05647e-19	1.84569e-16	2.01266e-40	1.26797e-38	[4]	Group65			[C1R, C1S, C3, C4B, C5, C6, C8A, C8B, C9, CD46, CFI, CLU, CR1, HPX, IL10, IL13RA2, IL1B, IL1R1, IL4R, IL6, IL6R, SERPING1, TFRC, TNF, TNFRSF1B, TRAF2]
GO:0032102	negative regulation of response to external stimulus	26	6.14657	GO_BiologicalProcess-EBI-UniProt-GOA-ACAP-ARAP_25.05.2022_00h00	1.19335e-18	5.40588e-16	2.01266e-40	1.26797e-38	[3, 4, 5]	Group65			[A2M, APOA1, APOE, APOH, C5, CR1, F2, FGA, FGB, FGG, HRG, IL10, IL13, IL6, KLKB1, KNG1, LDLR, PLG, S100A8, S100A9, SERPINF2, SERPING1, TNF, TNFRSF1A, TNFRSF1B, VSIG4]
GO:0050727	regulation of inflammatory response	25	6.26566	GO_BiologicalProcess-EBI-UniProt-GOA-ACAP-ARAP_25.05.2022_00h00	3.81741e-18	1.71783e-15	5.22007e-30	3.13204e-28	[4, 5, 6]	Group33			[AHSG, APOA1, APOE, C3, CASP1, FABP4, IL10, IL13, IL1B, IL1R1, IL6, IL6ST, KLKB1, LDLR, LGALS3, MMP3, MMP9, RIPK1, S100A12, S100A8, S100A9, TNF, TNFRSF1A, TNFRSF1B, TRADD]
GO:0032103	positive regulation of response to external stimulus	25	5.15464	GO_BiologicalProcess-EBI-UniProt-GOA-ACAP-ARAP_25.05.2022_00h00	3.78684e-16	1.65106e-13	0	0	[3, 4, 5]	Group37			[APOH, C3, CASP1, CXCL8, CXCR2, F2, FABP4, HPX, HRG, IL1B, IL6, IL6R, IL6ST, KLKB1, LDLR, LGALS3, PLG, RIPK1, S100A12, S100A8, S100A9, SERPINF2, TNF, TNFRSF1A, TRADD]
GO:0050727	regulation of inflammatory response	25	6.26566	GO_BiologicalProcess-EBI-UniProt-GOA-ACAP-ARAP_25.05.2022_00h00	3.81741e-18	1.71783e-15	0	0	[4, 5, 6]	Group37			[AHSG, APOA1, APOE, C3, CASP1, FABP4, IL10, IL13, IL1B, IL1R1, IL6, IL6ST, KLKB1, LDLR, LGALS3, MMP3, MMP9, RIPK1, S100A12, S100A8, S100A9, TNF, TNFRSF1A, TNFRSF1B, TRADD]
GO:0032103	positive regulation of response to external stimulus	25	5.15464	GO_BiologicalProcess-EBI-UniProt-GOA-ACAP-ARAP_25.05.2022_00h00	3.78684e-16	1.65106e-13	9.25444e-22	5.18249e-20	[3, 4, 5]	Group46			[APOH, C3, CASP1, CXCL8, CXCR2, F2, FABP4, HPX, HRG, IL1B, IL6, IL6R, IL6ST, KLKB1, LDLR, LGALS3, PLG, RIPK1, S100A12, S100A8, S100A9, SERPINF2, TNF, TNFRSF1A, TRADD]
GO:0050727	regulation of inflammatory response	25	6.26566	GO_BiologicalProcess-EBI-UniProt-GOA-ACAP-ARAP_25.05.2022_00h00	3.81741e-18	1.71783e-15	9.25444e-22	5.18249e-20	[4, 5, 6]	Group46			[AHSG, APOA1, APOE, C3, CASP1, FABP4, IL10, IL13, IL1B, IL1R1, IL6, IL6ST, KLKB1, LDLR, LGALS3, MMP3, MMP9, RIPK1, S100A12, S100A8, S100A9, TNF, TNFRSF1A, TNFRSF1B, TRADD]
GO:0002449	lymphocyte mediated immunity	25	6.37755	GO_BiologicalProcess-EBI-UniProt-GOA-ACAP-ARAP_25.05.2022_00h00	2.50246e-18	1.13111e-15	2.01266e-40	1.26797e-38	[4]	Group65			[C1R, C1S, C3, C4B, C5, C6, C8A, C8B, C9, CD46, CFI, CLU, CR1, HPX, IL10, IL13RA2, IL1B, IL1R1, IL4R, IL6, SERPING1, TFRC, TNF, TNFRSF1B, TRAF2]
GO:0032103	positive regulation of response to external stimulus	25	5.15464	GO_BiologicalProcess-EBI-UniProt-GOA-ACAP-ARAP_25.05.2022_00h00	3.78684e-16	1.65106e-13	2.01266e-40	1.26797e-38	[3, 4, 5]	Group65			[APOH, C3, CASP1, CXCL8, CXCR2, F2, FABP4, HPX, HRG, IL1B, IL6, IL6R, IL6ST, KLKB1, LDLR, LGALS3, PLG, RIPK1, S100A12, S100A8, S100A9, SERPINF2, TNF, TNFRSF1A, TRADD]
GO:0050727	regulation of inflammatory response	25	6.26566	GO_BiologicalProcess-EBI-UniProt-GOA-ACAP-ARAP_25.05.2022_00h00	3.81741e-18	1.71783e-15	2.01266e-40	1.26797e-38	[4, 5, 6]	Group65			[AHSG, APOA1, APOE, C3, CASP1, FABP4, IL10, IL13, IL1B, IL1R1, IL6, IL6ST, KLKB1, LDLR, LGALS3, MMP3, MMP9, RIPK1, S100A12, S100A8, S100A9, TNF, TNFRSF1A, TNFRSF1B, TRADD]
GO:0010466	negative regulation of peptidase activity	24	8.63309	GO_BiologicalProcess-EBI-UniProt-GOA-ACAP-ARAP_25.05.2022_00h00	1.1187e-20	5.15719e-18	7.15932e-20	3.72285e-18	[6, 7, 8]	Group30			[A2M, AHSG, AMBP, C3, C4B, C5, CR1, GAPDH, HRG, IL6, ITIH1, ITIH2, ITIH4, KNG1, LPA, LRP1, MMP9, SERPINA1, SERPINC1, SERPIND1, SERPINF2, SERPING1, TIMP1, TNF]
GO:0042060	wound healing	24	5.09554	GO_BiologicalProcess-EBI-UniProt-GOA-ACAP-ARAP_25.05.2022_00h00	2.07143e-15	8.88645e-13	2.01266e-40	1.26797e-38	[4]	Group65			[APOE, APOH, F10, F2, F9, FGA, FGB, FGG, HBB, HRG, IL1A, IL6, IL6ST, KLKB1, KNG1, PLG, S100A8, SERPINA1, SERPINC1, SERPIND1, SERPINF2, SERPING1, TIMP1, TNF]
GO:0010951	negative regulation of endopeptidase activity	23	8.58209	GO_BiologicalProcess-EBI-UniProt-GOA-ACAP-ARAP_25.05.2022_00h00	8.87707e-20	4.0657e-17	7.15932e-20	3.72285e-18	[7, 8, 9]	Group30			[A2M, AHSG, AMBP, C3, C4B, C5, CR1, GAPDH, HRG, IL6, ITIH1, ITIH2, ITIH4, KNG1, LPA, MMP9, SERPINA1, SERPINC1, SERPIND1, SERPINF2, SERPING1, TIMP1, TNF]
GO:0001819	positive regulation of cytokine production	23	4.4316	GO_BiologicalProcess-EBI-UniProt-GOA-ACAP-ARAP_25.05.2022_00h00	1.64035e-13	6.77465e-11	2.00478e-17	9.42248e-16	[3, 4, 5, 6, 7]	Group47			[APOA2, C3, C5, CASP1, CD46, CLU, GAPDH, IL10, IL13, IL1A, IL1B, IL1R1, IL1RAP, IL4R, IL6, IL6R, IL6ST, RIPK1, S100A8, S100A9, SERPINF2, TNF, TRAF2]
GO:0001819	positive regulation of cytokine production	23	4.4316	GO_BiologicalProcess-EBI-UniProt-GOA-ACAP-ARAP_25.05.2022_00h00	1.64035e-13	6.77465e-11	2.01266e-40	1.26797e-38	[3, 4, 5, 6, 7]	Group65			[APOA2, C3, C5, CASP1, CD46, CLU, GAPDH, IL10, IL13, IL1A, IL1B, IL1R1, IL1RAP, IL4R, IL6, IL6R, IL6ST, RIPK1, S100A8, S100A9, SERPINF2, TNF, TRAF2]
GO:0002253	activation of immune response	22	5.02283	GO_BiologicalProcess-EBI-UniProt-GOA-ACAP-ARAP_25.05.2022_00h00	4.74455e-14	1.99271e-11	4.74455e-14	1.66059e-12	[2, 4, 5, 6]	Group09			[A2M, C1R, C1S, C3, C4B, C5, C6, C8A, C8B, C9, CD46, CFB, CFH, CFHR1, CFI, CFP, CLU, CR1, IL1B, LGALS3, SERPING1, VSIG4]
GO:0002253	activation of immune response	22	5.02283	GO_BiologicalProcess-EBI-UniProt-GOA-ACAP-ARAP_25.05.2022_00h00	4.74455e-14	1.99271e-11	0	5.60519e-45	[2, 4, 5, 6]	Group16			[A2M, C1R, C1S, C3, C4B, C5, C6, C8A, C8B, C9, CD46, CFB, CFH, CFHR1, CFI, CFP, CLU, CR1, IL1B, LGALS3, SERPING1, VSIG4]
GO:0004857	enzyme inhibitor activity	22	5.06912	GO_BiologicalProcess-EBI-UniProt-GOA-ACAP-ARAP_25.05.2022_00h00	3.93628e-14	1.65717e-11	7.15932e-20	3.72285e-18	[5]	Group30			[A2M, AHSG, AMBP, APOA2, APOC3, C3, C4B, C5, GAPDH, HRG, ITIH1, ITIH2, ITIH4, KNG1, LGALS3, LPA, SERPINA1, SERPINC1, SERPIND1, SERPINF2, SERPING1, TIMP1]
GO:0002253	activation of immune response	22	5.02283	GO_BiologicalProcess-EBI-UniProt-GOA-ACAP-ARAP_25.05.2022_00h00	4.74455e-14	1.99271e-11	9.16685e-28	5.31677e-26	[2, 4, 5, 6]	Group56			[A2M, C1R, C1S, C3, C4B, C5, C6, C8A, C8B, C9, CD46, CFB, CFH, CFHR1, CFI, CFP, CLU, CR1, IL1B, LGALS3, SERPING1, VSIG4]
GO:0002253	activation of immune response	22	5.02283	GO_BiologicalProcess-EBI-UniProt-GOA-ACAP-ARAP_25.05.2022_00h00	4.74455e-14	1.99271e-11	2.01266e-40	1.26797e-38	[2, 4, 5, 6]	Group65			[A2M, C1R, C1S, C3, C4B, C5, C6, C8A, C8B, C9, CD46, CFB, CFH, CFHR1, CFI, CFP, CLU, CR1, IL1B, LGALS3, SERPING1, VSIG4]
GO:0006869	lipid transport	22	4.88889	GO_BiologicalProcess-EBI-UniProt-GOA-ACAP-ARAP_25.05.2022_00h00	8.21394e-14	3.42521e-11	2.01266e-40	1.26797e-38	[4, 5]	Group65			[ABCA1, APOA1, APOA2, APOA4, APOB, APOC3, APOD, APOE, APOH, APOL1, CLU, FABP4, IL1A, IL1B, LCAT, LDLR, LPA, LRP1, MTTP, PLTP, S100A8, S100A9]
GO:0002526	acute inflammatory response	21	15.2174	GO_BiologicalProcess-EBI-UniProt-GOA-ACAP-ARAP_25.05.2022_00h00	2.0432e-23	9.54172e-21	6.62127e-34	4.03898e-32	[5]	Group08			[A2M, AHSG, APOA2, C3, CRP, CXCR2, F2, HP, IL1A, IL1B, IL6, IL6R, IL6ST, ITIH4, KLKB1, S100A8, SERPINA1, SERPINF2, TFRC, TIMP1, TNF]
GO:0006956	complement activation	21	13.5484	GO_BiologicalProcess-EBI-UniProt-GOA-ACAP-ARAP_25.05.2022_00h00	2.58779e-22	1.20332e-19	4.74455e-14	1.66059e-12	[3, 4, 5, 6, 7]	Group09			[A2M, C1R, C1S, C3, C4B, C5, C6, C8A, C8B, C9, CD46, CFB, CFH, CFHR1, CFI, CFP, CLU, CR1, IL1B, SERPING1, VSIG4]
GO:0002526	acute inflammatory response	21	15.2174	GO_BiologicalProcess-EBI-UniProt-GOA-ACAP-ARAP_25.05.2022_00h00	2.0432e-23	9.54172e-21	7.30656e-18	3.50715e-16	[5]	Group15			[A2M, AHSG, APOA2, C3, CRP, CXCR2, F2, HP, IL1A, IL1B, IL6, IL6R, IL6ST, ITIH4, KLKB1, S100A8, SERPINA1, SERPINF2, TFRC, TIMP1, TNF]
GO:0002526	acute inflammatory response	21	15.2174	GO_BiologicalProcess-EBI-UniProt-GOA-ACAP-ARAP_25.05.2022_00h00	2.0432e-23	9.54172e-21	0	0	[5]	Group37			[A2M, AHSG, APOA2, C3, CRP, CXCR2, F2, HP, IL1A, IL1B, IL6, IL6R, IL6ST, ITIH4, KLKB1, S100A8, SERPINA1, SERPINF2, TFRC, TIMP1, TNF]
GO:0050900	leukocyte migration	21	4.8951	GO_BiologicalProcess-EBI-UniProt-GOA-ACAP-ARAP_25.05.2022_00h00	3.15037e-13	1.2885e-10	1.01544e-21	5.5849e-20	[2, 4]	Group53			[APOD, C5, CLU, CXCL8, CXCR1, CXCR2, IL10, IL1A, IL1B, IL1R1, IL6, IL6R, LGALS3, MMP9, MSN, PLG, PRTN3, S100A12, S100A8, S100A9, TNF]
GO:0006956	complement activation	21	13.5484	GO_BiologicalProcess-EBI-UniProt-GOA-ACAP-ARAP_25.05.2022_00h00	2.58779e-22	1.20332e-19	9.16685e-28	5.31677e-26	[3, 4, 5, 6, 7]	Group56			[A2M, C1R, C1S, C3, C4B, C5, C6, C8A, C8B, C9, CD46, CFB, CFH, CFHR1, CFI, CFP, CLU, CR1, IL1B, SERPING1, VSIG4]
GO:0050900	leukocyte migration	21	4.8951	GO_BiologicalProcess-EBI-UniProt-GOA-ACAP-ARAP_25.05.2022_00h00	3.15037e-13	1.2885e-10	2.01266e-40	1.26797e-38	[2, 4]	Group65			[APOD, C5, CLU, CXCL8, CXCR1, CXCR2, IL10, IL1A, IL1B, IL1R1, IL6, IL6R, LGALS3, MMP9, MSN, PLG, PRTN3, S100A12, S100A8, S100A9, TNF]
GO:0002526	acute inflammatory response	21	15.2174	GO_BiologicalProcess-EBI-UniProt-GOA-ACAP-ARAP_25.05.2022_00h00	2.0432e-23	9.54172e-21	2.01266e-40	1.26797e-38	[5]	Group65			[A2M, AHSG, APOA2, C3, CRP, CXCR2, F2, HP, IL1A, IL1B, IL6, IL6R, IL6ST, ITIH4, KLKB1, S100A8, SERPINA1, SERPINF2, TFRC, TIMP1, TNF]
GO:0006956	complement activation	21	13.5484	GO_BiologicalProcess-EBI-UniProt-GOA-ACAP-ARAP_25.05.2022_00h00	2.58779e-22	1.20332e-19	2.01266e-40	1.26797e-38	[3, 4, 5, 6, 7]	Group65			[A2M, C1R, C1S, C3, C4B, C5, C6, C8A, C8B, C9, CD46, CFB, CFH, CFHR1, CFI, CFP, CLU, CR1, IL1B, SERPING1, VSIG4]
GO:0061134	peptidase regulator activity	20	8.13008	GO_BiologicalProcess-EBI-UniProt-GOA-ACAP-ARAP_25.05.2022_00h00	7.9993e-17	3.51169e-14	7.15932e-20	3.72285e-18	[5, 6, 7, 8]	Group30			[A2M, AHSG, AMBP, C3, C4B, C5, CASP1, GAPDH, HRG, ITIH1, ITIH2, ITIH4, KNG1, LPA, SERPINA1, SERPINC1, SERPIND1, SERPINF2, SERPING1, TIMP1]
GO:0050878	regulation of body fluid levels	20	4.52489	GO_BiologicalProcess-EBI-UniProt-GOA-ACAP-ARAP_25.05.2022_00h00	5.18693e-12	2.0644e-09	8.21337e-14	2.79255e-12	[3]	Group41			[APOE, APOH, F10, F2, F9, FGA, FGB, FGG, HBB, HRG, IL6, IL6ST, KLKB1, KNG1, PLG, SERPINA1, SERPINC1, SERPIND1, SERPINF2, SERPING1]
GO:0007596	blood coagulation	20	8.03213	GO_BiologicalProcess-EBI-UniProt-GOA-ACAP-ARAP_25.05.2022_00h00	1.01391e-16	4.44094e-14	8.21337e-14	2.79255e-12	[3, 5]	Group41			[APOE, APOH, F10, F2, F9, FGA, FGB, FGG, HBB, HRG, IL6, IL6ST, KLKB1, KNG1, PLG, SERPINA1, SERPINC1, SERPIND1, SERPINF2, SERPING1]
GO:0007599	hemostasis	20	7.8125	GO_BiologicalProcess-EBI-UniProt-GOA-ACAP-ARAP_25.05.2022_00h00	1.74165e-16	7.61101e-14	8.21337e-14	2.79255e-12	[4]	Group41			[APOE, APOH, F10, F2, F9, FGA, FGB, FGG, HBB, HRG, IL6, IL6ST, KLKB1, KNG1, PLG, SERPINA1, SERPINC1, SERPIND1, SERPINF2, SERPING1]
GO:0050878	regulation of body fluid levels	20	4.52489	GO_BiologicalProcess-EBI-UniProt-GOA-ACAP-ARAP_25.05.2022_00h00	5.18693e-12	2.0644e-09	2.01266e-40	1.26797e-38	[3]	Group65			[APOE, APOH, F10, F2, F9, FGA, FGB, FGG, HBB, HRG, IL6, IL6ST, KLKB1, KNG1, PLG, SERPINA1, SERPINC1, SERPIND1, SERPINF2, SERPING1]
GO:0007596	blood coagulation	20	8.03213	GO_BiologicalProcess-EBI-UniProt-GOA-ACAP-ARAP_25.05.2022_00h00	1.01391e-16	4.44094e-14	2.01266e-40	1.26797e-38	[3, 5]	Group65			[APOE, APOH, F10, F2, F9, FGA, FGB, FGG, HBB, HRG, IL6, IL6ST, KLKB1, KNG1, PLG, SERPINA1, SERPINC1, SERPIND1, SERPINF2, SERPING1]
GO:0007599	hemostasis	20	7.8125	GO_BiologicalProcess-EBI-UniProt-GOA-ACAP-ARAP_25.05.2022_00h00	1.74165e-16	7.61101e-14	2.01266e-40	1.26797e-38	[4]	Group65			[APOE, APOH, F10, F2, F9, FGA, FGB, FGG, HBB, HRG, IL6, IL6ST, KLKB1, KNG1, PLG, SERPINA1, SERPINC1, SERPIND1, SERPINF2, SERPING1]
GO:0019724	B cell mediated immunity	20	8.65801	GO_BiologicalProcess-EBI-UniProt-GOA-ACAP-ARAP_25.05.2022_00h00	2.32565e-17	1.03026e-14	2.01266e-40	1.26797e-38	[5]	Group65			[C1R, C1S, C3, C4B, C5, C6, C8A, C8B, C9, CD46, CFI, CLU, CR1, HPX, IL10, IL13RA2, IL4R, SERPING1, TFRC, TNF]
GO:0016064	immunoglobulin mediated immune response	20	8.77193	GO_BiologicalProcess-EBI-UniProt-GOA-ACAP-ARAP_25.05.2022_00h00	1.79728e-17	7.9799e-15	2.01266e-40	1.26797e-38	[6]	Group65			[C1R, C1S, C3, C4B, C5, C6, C8A, C8B, C9, CD46, CFI, CLU, CR1, HPX, IL10, IL13RA2, IL4R, SERPING1, TFRC, TNF]
GO:0030414	peptidase inhibitor activity	19	9.45274	GO_BiologicalProcess-EBI-UniProt-GOA-ACAP-ARAP_25.05.2022_00h00	3.00349e-17	1.32754e-14	7.15932e-20	3.72285e-18	[6, 7, 8, 9]	Group30			[A2M, AHSG, AMBP, C3, C4B, C5, GAPDH, HRG, ITIH1, ITIH2, ITIH4, KNG1, LPA, SERPINA1, SERPINC1, SERPIND1, SERPINF2, SERPING1, TIMP1]
GO:0061135	endopeptidase regulator activity	19	9.13461	GO_BiologicalProcess-EBI-UniProt-GOA-ACAP-ARAP_25.05.2022_00h00	5.72592e-17	2.52513e-14	7.15932e-20	3.72285e-18	[6, 7, 8, 9]	Group30			[A2M, AHSG, AMBP, C3, C4B, C5, GAPDH, HRG, ITIH1, ITIH2, ITIH4, KNG1, LPA, SERPINA1, SERPINC1, SERPIND1, SERPINF2, SERPING1, TIMP1]
GO:0004866	endopeptidase inhibitor activity	19	9.79381	GO_BiologicalProcess-EBI-UniProt-GOA-ACAP-ARAP_25.05.2022_00h00	1.53604e-17	6.83536e-15	7.15932e-20	3.72285e-18	[7, 8, 9, 10]	Group30			[A2M, AHSG, AMBP, C3, C4B, C5, GAPDH, HRG, ITIH1, ITIH2, ITIH4, KNG1, LPA, SERPINA1, SERPINC1, SERPIND1, SERPINF2, SERPING1, TIMP1]
GO:0002440	production of molecular mediator of immune response	18	7.2	GO_BiologicalProcess-EBI-UniProt-GOA-ACAP-ARAP_25.05.2022_00h00	2.65007e-14	1.11833e-11	2.00478e-17	9.42248e-16	[2, 5]	Group47			[APOA1, APOA2, CR1, HPX, IL10, IL13, IL13RA2, IL1B, IL1R1, IL4R, IL6, KLKB1, S100A8, S100A9, TFRC, TNF, TNFRSF1B, TRAF2]
GO:0002699	positive regulation of immune effector process	18	6.33803	GO_BiologicalProcess-EBI-UniProt-GOA-ACAP-ARAP_25.05.2022_00h00	2.38426e-13	9.79932e-11	2.00478e-17	9.42248e-16	[3, 4, 5]	Group47			[C3, CD46, CFP, CR1, HPX, IL10, IL13, IL13RA2, IL1B, IL1R1, IL4R, IL6, KLKB1, S100A8, S100A9, TFRC, TNF, TRAF2]
GO:0002700	regulation of production of molecular mediator of immune response	18	8.57143	GO_BiologicalProcess-EBI-UniProt-GOA-ACAP-ARAP_25.05.2022_00h00	1.24797e-15	5.41621e-13	2.00478e-17	9.42248e-16	[3, 4, 5, 6]	Group47			[APOA1, APOA2, CR1, HPX, IL10, IL13, IL13RA2, IL1B, IL1R1, IL4R, IL6, KLKB1, S100A8, S100A9, TFRC, TNF, TNFRSF1B, TRAF2]
GO:0002440	production of molecular mediator of immune response	18	7.2	GO_BiologicalProcess-EBI-UniProt-GOA-ACAP-ARAP_25.05.2022_00h00	2.65007e-14	1.11833e-11	1.07307e-21	5.79456e-20	[2, 5]	Group50			[APOA1, APOA2, CR1, HPX, IL10, IL13, IL13RA2, IL1B, IL1R1, IL4R, IL6, KLKB1, S100A8, S100A9, TFRC, TNF, TNFRSF1B, TRAF2]
GO:0002700	regulation of production of molecular mediator of immune response	18	8.57143	GO_BiologicalProcess-EBI-UniProt-GOA-ACAP-ARAP_25.05.2022_00h00	1.24797e-15	5.41621e-13	1.07307e-21	5.79456e-20	[3, 4, 5, 6]	Group50			[APOA1, APOA2, CR1, HPX, IL10, IL13, IL13RA2, IL1B, IL1R1, IL4R, IL6, KLKB1, S100A8, S100A9, TFRC, TNF, TNFRSF1B, TRAF2]
GO:0002440	production of molecular mediator of immune response	18	7.2	GO_BiologicalProcess-EBI-UniProt-GOA-ACAP-ARAP_25.05.2022_00h00	2.65007e-14	1.11833e-11	1.01544e-21	5.5849e-20	[2, 5]	Group53			[APOA1, APOA2, CR1, HPX, IL10, IL13, IL13RA2, IL1B, IL1R1, IL4R, IL6, KLKB1, S100A8, S100A9, TFRC, TNF, TNFRSF1B, TRAF2]
GO:0002699	positive regulation of immune effector process	18	6.33803	GO_BiologicalProcess-EBI-UniProt-GOA-ACAP-ARAP_25.05.2022_00h00	2.38426e-13	9.79932e-11	1.01544e-21	5.5849e-20	[3, 4, 5]	Group53			[C3, CD46, CFP, CR1, HPX, IL10, IL13, IL13RA2, IL1B, IL1R1, IL4R, IL6, KLKB1, S100A8, S100A9, TFRC, TNF, TRAF2]
GO:0002700	regulation of production of molecular mediator of immune response	18	8.57143	GO_BiologicalProcess-EBI-UniProt-GOA-ACAP-ARAP_25.05.2022_00h00	1.24797e-15	5.41621e-13	1.01544e-21	5.5849e-20	[3, 4, 5, 6]	Group53			[APOA1, APOA2, CR1, HPX, IL10, IL13, IL13RA2, IL1B, IL1R1, IL4R, IL6, KLKB1, S100A8, S100A9, TFRC, TNF, TNFRSF1B, TRAF2]
GO:0002699	positive regulation of immune effector process	18	6.33803	GO_BiologicalProcess-EBI-UniProt-GOA-ACAP-ARAP_25.05.2022_00h00	2.38426e-13	9.79932e-11	9.16685e-28	5.31677e-26	[3, 4, 5]	Group56			[C3, CD46, CFP, CR1, HPX, IL10, IL13, IL13RA2, IL1B, IL1R1, IL4R, IL6, KLKB1, S100A8, S100A9, TFRC, TNF, TRAF2]
GO:0070661	leukocyte proliferation	18	4.82574	GO_BiologicalProcess-EBI-UniProt-GOA-ACAP-ARAP_25.05.2022_00h00	2.32769e-11	9.10125e-09	2.01266e-40	1.26797e-38	[3]	Group65			[CD46, CLU, CR1, CRP, IL10, IL13, IL1A, IL1B, IL6, IL6ST, LGALS3, MSN, S100A8, S100A9, TFRC, TIMP1, TNFRSF1B, VSIG4]
GO:0002440	production of molecular mediator of immune response	18	7.2	GO_BiologicalProcess-EBI-UniProt-GOA-ACAP-ARAP_25.05.2022_00h00	2.65007e-14	1.11833e-11	2.01266e-40	1.26797e-38	[2, 5]	Group65			[APOA1, APOA2, CR1, HPX, IL10, IL13, IL13RA2, IL1B, IL1R1, IL4R, IL6, KLKB1, S100A8, S100A9, TFRC, TNF, TNFRSF1B, TRAF2]
GO:0002699	positive regulation of immune effector process	18	6.33803	GO_BiologicalProcess-EBI-UniProt-GOA-ACAP-ARAP_25.05.2022_00h00	2.38426e-13	9.79932e-11	2.01266e-40	1.26797e-38	[3, 4, 5]	Group65			[C3, CD46, CFP, CR1, HPX, IL10, IL13, IL13RA2, IL1B, IL1R1, IL4R, IL6, KLKB1, S100A8, S100A9, TFRC, TNF, TRAF2]
GO:0002700	regulation of production of molecular mediator of immune response	18	8.57143	GO_BiologicalProcess-EBI-UniProt-GOA-ACAP-ARAP_25.05.2022_00h00	1.24797e-15	5.41621e-13	2.01266e-40	1.26797e-38	[3, 4, 5, 6]	Group65			[APOA1, APOA2, CR1, HPX, IL10, IL13, IL13RA2, IL1B, IL1R1, IL4R, IL6, KLKB1, S100A8, S100A9, TFRC, TNF, TNFRSF1B, TRAF2]
GO:0042742	defense response to bacterium	18	4.33735	GO_BiologicalProcess-EBI-UniProt-GOA-ACAP-ARAP_25.05.2022_00h00	1.33444e-10	5.0175e-08	2.01266e-40	1.26797e-38	[4, 5, 6]	Group65			[CFP, CRP, F2, FGA, FGB, HP, IL10, IL1B, IL6, IL6R, KLKB1, LCN2, S100A12, S100A8, S100A9, TF, TNF, TNFRSF1A]
GO:0031349	positive regulation of defense response	17	5.29595	GO_BiologicalProcess-EBI-UniProt-GOA-ACAP-ARAP_25.05.2022_00h00	2.04726e-11	8.04573e-09	0	0	[3, 4, 5, 6]	Group37			[C3, CASP1, FABP4, HPX, IL1B, IL6, IL6ST, KLKB1, LDLR, LGALS3, RIPK1, S100A12, S100A8, S100A9, TNF, TNFRSF1A, TRADD]
GO:1905952	regulation of lipid localization	17	9.44444	GO_BiologicalProcess-EBI-UniProt-GOA-ACAP-ARAP_25.05.2022_00h00	1.60662e-15	6.92454e-13	1.29323e-13	3.75037e-12	[3, 4]	Group45			[ABCA1, APOA1, APOA2, APOA4, APOB, APOC3, APOE, C3, CRP, IL1A, IL1B, IL6, LRP1, PLTP, S100A8, S100A9, TNF]
GO:0031349	positive regulation of defense response	17	5.29595	GO_BiologicalProcess-EBI-UniProt-GOA-ACAP-ARAP_25.05.2022_00h00	2.04726e-11	8.04573e-09	9.25444e-22	5.18249e-20	[3, 4, 5, 6]	Group46			[C3, CASP1, FABP4, HPX, IL1B, IL6, IL6ST, KLKB1, LDLR, LGALS3, RIPK1, S100A12, S100A8, S100A9, TNF, TNFRSF1A, TRADD]
GO:0031349	positive regulation of defense response	17	5.29595	GO_BiologicalProcess-EBI-UniProt-GOA-ACAP-ARAP_25.05.2022_00h00	2.04726e-11	8.04573e-09	3.01469e-18	1.4772e-16	[3, 4, 5, 6]	Group49			[C3, CASP1, FABP4, HPX, IL1B, IL6, IL6ST, KLKB1, LDLR, LGALS3, RIPK1, S100A12, S100A8, S100A9, TNF, TNFRSF1A, TRADD]
GO:0007159	leukocyte cell-cell adhesion	17	4.05728	GO_BiologicalProcess-EBI-UniProt-GOA-ACAP-ARAP_25.05.2022_00h00	1.26276e-09	4.48281e-07	9.16685e-28	5.31677e-26	[4]	Group56			[APOA4, CD46, CR1, IL10, IL1A, IL1B, IL4R, IL6, IL6ST, LGALS3, MSN, S100A8, S100A9, TFRC, TIMP1, TNF, VSIG4]
GO:1905952	regulation of lipid localization	17	9.44444	GO_BiologicalProcess-EBI-UniProt-GOA-ACAP-ARAP_25.05.2022_00h00	1.60662e-15	6.92454e-13	7.39292e-20	3.77039e-18	[3, 4]	Group62			[ABCA1, APOA1, APOA2, APOA4, APOB, APOC3, APOE, C3, CRP, IL1A, IL1B, IL6, LRP1, PLTP, S100A8, S100A9, TNF]
GO:1905952	regulation of lipid localization	17	9.44444	GO_BiologicalProcess-EBI-UniProt-GOA-ACAP-ARAP_25.05.2022_00h00	1.60662e-15	6.92454e-13	2.01266e-40	1.26797e-38	[3, 4]	Group65			[ABCA1, APOA1, APOA2, APOA4, APOB, APOC3, APOE, C3, CRP, IL1A, IL1B, IL6, LRP1, PLTP, S100A8, S100A9, TNF]
GO:0007159	leukocyte cell-cell adhesion	17	4.05728	GO_BiologicalProcess-EBI-UniProt-GOA-ACAP-ARAP_25.05.2022_00h00	1.26276e-09	4.48281e-07	2.01266e-40	1.26797e-38	[4]	Group65			[APOA4, CD46, CR1, IL10, IL1A, IL1B, IL4R, IL6, IL6ST, LGALS3, MSN, S100A8, S100A9, TFRC, TIMP1, TNF, VSIG4]
GO:0032943	mononuclear cell proliferation	17	5.12048	GO_BiologicalProcess-EBI-UniProt-GOA-ACAP-ARAP_25.05.2022_00h00	3.4789e-11	1.34286e-08	2.01266e-40	1.26797e-38	[4]	Group65			[CD46, CR1, CRP, IL10, IL13, IL1A, IL1B, IL6, IL6ST, LGALS3, MSN, S100A8, S100A9, TFRC, TIMP1, TNFRSF1B, VSIG4]
GO:0031349	positive regulation of defense response	17	5.29595	GO_BiologicalProcess-EBI-UniProt-GOA-ACAP-ARAP_25.05.2022_00h00	2.04726e-11	8.04573e-09	2.01266e-40	1.26797e-38	[3, 4, 5, 6]	Group65			[C3, CASP1, FABP4, HPX, IL1B, IL6, IL6ST, KLKB1, LDLR, LGALS3, RIPK1, S100A12, S100A8, S100A9, TNF, TNFRSF1A, TRADD]
GO:0046651	lymphocyte proliferation	16	4.96894	GO_BiologicalProcess-EBI-UniProt-GOA-ACAP-ARAP_25.05.2022_00h00	2.14747e-10	7.94563e-08	2.01266e-40	1.26797e-38	[4, 5]	Group65			[CD46, CR1, IL10, IL13, IL1A, IL1B, IL6, IL6ST, LGALS3, MSN, S100A8, S100A9, TFRC, TIMP1, TNFRSF1B, VSIG4]
GO:0070663	regulation of leukocyte proliferation	16	5.59441	GO_BiologicalProcess-EBI-UniProt-GOA-ACAP-ARAP_25.05.2022_00h00	3.7033e-11	1.42577e-08	2.01266e-40	1.26797e-38	[4, 5]	Group65			[CD46, CR1, CRP, IL10, IL13, IL1A, IL1B, IL6, IL6ST, LGALS3, S100A8, S100A9, TFRC, TIMP1, TNFRSF1B, VSIG4]
GO:0002237	response to molecule of bacterial origin	16	4.2328	GO_BiologicalProcess-EBI-UniProt-GOA-ACAP-ARAP_25.05.2022_00h00	2.20654e-09	7.6567e-07	2.01266e-40	1.26797e-38	[4, 6]	Group65			[ABCA1, APOB, C4B, CASP1, CXCL8, IL10, IL10RA, IL13, IL1A, IL1B, IL6, S100A8, S100A9, TIMP1, TNF, TNFRSF1B]
GO:0002455	humoral immune response mediated by circulating immunoglobulin	16	11.2676	GO_BiologicalProcess-EBI-UniProt-GOA-ACAP-ARAP_25.05.2022_00h00	6.81182e-16	2.96314e-13	2.01266e-40	1.26797e-38	[4, 7]	Group65			[C1R, C1S, C3, C4B, C5, C6, C8A, C8B, C9, CD46, CFI, CLU, CR1, HPX, SERPING1, TNF]
GO:0032944	regulation of mononuclear cell proliferation	16	6.15385	GO_BiologicalProcess-EBI-UniProt-GOA-ACAP-ARAP_25.05.2022_00h00	8.83558e-12	3.48122e-09	2.01266e-40	1.26797e-38	[5, 6]	Group65			[CD46, CR1, CRP, IL10, IL13, IL1A, IL1B, IL6, IL6ST, LGALS3, S100A8, S100A9, TFRC, TIMP1, TNFRSF1B, VSIG4]
GO:0006953	acute-phase response	15	22.7273	GO_BiologicalProcess-EBI-UniProt-GOA-ACAP-ARAP_25.05.2022_00h00	8.95999e-20	4.09472e-17	6.62127e-34	4.03898e-32	[6]	Group08			[A2M, AHSG, CRP, F2, HP, IL1A, IL1B, IL6, IL6R, ITIH4, SERPINA1, SERPINF2, TFRC, TIMP1, TNF]
GO:0006953	acute-phase response	15	22.7273	GO_BiologicalProcess-EBI-UniProt-GOA-ACAP-ARAP_25.05.2022_00h00	8.95999e-20	4.09472e-17	7.30656e-18	3.50715e-16	[6]	Group15			[A2M, AHSG, CRP, F2, HP, IL1A, IL1B, IL6, IL6R, ITIH4, SERPINA1, SERPINF2, TFRC, TIMP1, TNF]
GO:0002703	regulation of leukocyte mediated immunity	15	5.95238	GO_BiologicalProcess-EBI-UniProt-GOA-ACAP-ARAP_25.05.2022_00h00	6.63015e-11	2.52609e-08	1.15408e-10	1.84654e-09	[4, 5]	Group21			[C3, CD46, CR1, HPX, IL10, IL13, IL13RA2, IL1B, IL1R1, IL4R, IL6, TFRC, TNF, TNFRSF1B, TRAF2]
GO:1903034	regulation of response to wounding	15	8.57143	GO_BiologicalProcess-EBI-UniProt-GOA-ACAP-ARAP_25.05.2022_00h00	3.44766e-13	1.40664e-10	1.77341e-13	4.96555e-12	[4, 5]	Group35			[APOE, APOH, F2, FGA, FGB, FGG, HRG, IL10, KLKB1, KNG1, PLG, SERPINC1, SERPINF2, SERPING1, TNF]
GO:0050729	positive regulation of inflammatory response	15	9.375	GO_BiologicalProcess-EBI-UniProt-GOA-ACAP-ARAP_25.05.2022_00h00	9.15918e-14	3.80106e-11	0	0	[4, 5, 6, 7]	Group37			[C3, CASP1, FABP4, IL1B, IL6, IL6ST, LDLR, LGALS3, RIPK1, S100A12, S100A8, S100A9, TNF, TNFRSF1A, TRADD]
GO:0050729	positive regulation of inflammatory response	15	9.375	GO_BiologicalProcess-EBI-UniProt-GOA-ACAP-ARAP_25.05.2022_00h00	9.15918e-14	3.80106e-11	9.25444e-22	5.18249e-20	[4, 5, 6, 7]	Group46			[C3, CASP1, FABP4, IL1B, IL6, IL6ST, LDLR, LGALS3, RIPK1, S100A12, S100A8, S100A9, TNF, TNFRSF1A, TRADD]
GO:0002703	regulation of leukocyte mediated immunity	15	5.95238	GO_BiologicalProcess-EBI-UniProt-GOA-ACAP-ARAP_25.05.2022_00h00	6.63015e-11	2.52609e-08	2.00478e-17	9.42248e-16	[4, 5]	Group47			[C3, CD46, CR1, HPX, IL10, IL13, IL13RA2, IL1B, IL1R1, IL4R, IL6, TFRC, TNF, TNFRSF1B, TRAF2]
GO:0032496	response to lipopolysaccharide	15	4.18994	GO_BiologicalProcess-EBI-UniProt-GOA-ACAP-ARAP_25.05.2022_00h00	8.36827e-09	2.74479e-06	1.01544e-21	5.5849e-20	[4, 5, 7]	Group53			[ABCA1, APOB, CASP1, CXCL8, IL10, IL10RA, IL13, IL1A, IL1B, IL6, S100A8, S100A9, TIMP1, TNF, TNFRSF1B]
GO:0008202	steroid metabolic process	15	4.26136	GO_BiologicalProcess-EBI-UniProt-GOA-ACAP-ARAP_25.05.2022_00h00	6.66787e-09	2.2204e-06	7.39292e-20	3.77039e-18	[4]	Group62			[ABCA1, APOA1, APOA2, APOA4, APOB, APOE, APOL1, GC, IL1A, IL1B, LCAT, LDLR, LIPE, LRP2, TNF]
GO:0008202	steroid metabolic process	15	4.26136	GO_BiologicalProcess-EBI-UniProt-GOA-ACAP-ARAP_25.05.2022_00h00	6.66787e-09	2.2204e-06	2.01266e-40	1.26797e-38	[4]	Group65			[ABCA1, APOA1, APOA2, APOA4, APOB, APOE, APOL1, GC, IL1A, IL1B, LCAT, LDLR, LIPE, LRP2, TNF]
GO:0002703	regulation of leukocyte mediated immunity	15	5.95238	GO_BiologicalProcess-EBI-UniProt-GOA-ACAP-ARAP_25.05.2022_00h00	6.63015e-11	2.52609e-08	2.01266e-40	1.26797e-38	[4, 5]	Group65			[C3, CD46, CR1, HPX, IL10, IL13, IL13RA2, IL1B, IL1R1, IL4R, IL6, TFRC, TNF, TNFRSF1B, TRAF2]
GO:1903034	regulation of response to wounding	15	8.57143	GO_BiologicalProcess-EBI-UniProt-GOA-ACAP-ARAP_25.05.2022_00h00	3.44766e-13	1.40664e-10	2.01266e-40	1.26797e-38	[4, 5]	Group65			[APOE, APOH, F2, FGA, FGB, FGG, HRG, IL10, KLKB1, KNG1, PLG, SERPINC1, SERPINF2, SERPING1, TNF]
GO:0022409	positive regulation of cell-cell adhesion	15	4.49102	GO_BiologicalProcess-EBI-UniProt-GOA-ACAP-ARAP_25.05.2022_00h00	3.28031e-09	1.11531e-06	2.01266e-40	1.26797e-38	[4, 5, 6]	Group65			[CD46, CR1, FGA, FGB, FGG, IL10, IL1A, IL1B, IL4R, IL6, IL6ST, SERPINF2, TFRC, TIMP1, TNF]
GO:0032496	response to lipopolysaccharide	15	4.18994	GO_BiologicalProcess-EBI-UniProt-GOA-ACAP-ARAP_25.05.2022_00h00	8.36827e-09	2.74479e-06	2.01266e-40	1.26797e-38	[4, 5, 7]	Group65			[ABCA1, APOB, CASP1, CXCL8, IL10, IL10RA, IL13, IL1A, IL1B, IL6, S100A8, S100A9, TIMP1, TNF, TNFRSF1B]
GO:0050729	positive regulation of inflammatory response	15	9.375	GO_BiologicalProcess-EBI-UniProt-GOA-ACAP-ARAP_25.05.2022_00h00	9.15918e-14	3.80106e-11	2.01266e-40	1.26797e-38	[4, 5, 6, 7]	Group65			[C3, CASP1, FABP4, IL1B, IL6, IL6ST, LDLR, LGALS3, RIPK1, S100A12, S100A8, S100A9, TNF, TNFRSF1A, TRADD]
GO:0006953	acute-phase response	15	22.7273	GO_BiologicalProcess-EBI-UniProt-GOA-ACAP-ARAP_25.05.2022_00h00	8.95999e-20	4.09472e-17	2.01266e-40	1.26797e-38	[6]	Group65			[A2M, AHSG, CRP, F2, HP, IL1A, IL1B, IL6, IL6R, ITIH4, SERPINA1, SERPINF2, TFRC, TIMP1, TNF]
GO:0050670	regulation of lymphocyte proliferation	15	5.90551	GO_BiologicalProcess-EBI-UniProt-GOA-ACAP-ARAP_25.05.2022_00h00	7.41228e-11	2.80926e-08	2.01266e-40	1.26797e-38	[5, 6, 7]	Group65			[CD46, CR1, IL10, IL13, IL1A, IL1B, IL6, IL6ST, LGALS3, S100A8, S100A9, TFRC, TIMP1, TNFRSF1B, VSIG4]
GO:0006958	complement activation, classical pathway	14	10.8527	GO_BiologicalProcess-EBI-UniProt-GOA-ACAP-ARAP_25.05.2022_00h00	8.31984e-14	3.46105e-11	4.74455e-14	1.66059e-12	[4, 5, 6, 7, 8]	Group09			[C1R, C1S, C3, C4B, C5, C6, C8A, C8B, C9, CD46, CFI, CLU, CR1, SERPING1]
GO:0061041	regulation of wound healing	14	10	GO_BiologicalProcess-EBI-UniProt-GOA-ACAP-ARAP_25.05.2022_00h00	2.6206e-13	1.07444e-10	1.77341e-13	4.96555e-12	[5, 6]	Group35			[APOE, APOH, F2, FGA, FGB, FGG, HRG, KLKB1, KNG1, PLG, SERPINC1, SERPINF2, SERPING1, TNF]
GO:0060326	cell chemotaxis	14	4.06977	GO_BiologicalProcess-EBI-UniProt-GOA-ACAP-ARAP_25.05.2022_00h00	3.92349e-08	1.22021e-05	0	0	[4, 5]	Group37			[C5, CLU, CXCL8, CXCR1, CXCR2, HRG, IL10, IL1B, IL6, IL6R, LGALS3, S100A12, S100A8, S100A9]
GO:0097191	extrinsic apoptotic signaling pathway	14	5.80913	GO_BiologicalProcess-EBI-UniProt-GOA-ACAP-ARAP_25.05.2022_00h00	4.12128e-10	1.49602e-07	1.13223e-13	3.50992e-12	[4, 5, 6]	Group38			[FGA, FGB, FGG, IL1A, IL1B, IL6, IL6R, LGALS3, RIPK1, TNF, TNFRSF1A, TNFRSF1B, TRADD, TRAF2]
GO:0061041	regulation of wound healing	14	10	GO_BiologicalProcess-EBI-UniProt-GOA-ACAP-ARAP_25.05.2022_00h00	2.6206e-13	1.07444e-10	4.88117e-15	1.95247e-13	[5, 6]	Group42			[APOE, APOH, F2, FGA, FGB, FGG, HRG, KLKB1, KNG1, PLG, SERPINC1, SERPINF2, SERPING1, TNF]
GO:0097191	extrinsic apoptotic signaling pathway	14	5.80913	GO_BiologicalProcess-EBI-UniProt-GOA-ACAP-ARAP_25.05.2022_00h00	4.12128e-10	1.49602e-07	9.25444e-22	5.18249e-20	[4, 5, 6]	Group46			[FGA, FGB, FGG, IL1A, IL1B, IL6, IL6R, LGALS3, RIPK1, TNF, TNFRSF1A, TNFRSF1B, TRADD, TRAF2]
GO:2001234	negative regulation of apoptotic signaling pathway	14	5.40541	GO_BiologicalProcess-EBI-UniProt-GOA-ACAP-ARAP_25.05.2022_00h00	1.05602e-09	3.75945e-07	9.25444e-22	5.18249e-20	[4, 5, 6, 7, 8]	Group46			[CLU, FGA, FGB, FGG, IL1A, IL1B, IL6, LGALS3, MMP9, RIPK1, S100A8, S100A9, TIMP1, TNF]
GO:0051091	positive regulation of DNA-binding transcription factor activity	14	4.98221	GO_BiologicalProcess-EBI-UniProt-GOA-ACAP-ARAP_25.05.2022_00h00	3.02983e-09	1.03317e-06	9.25444e-22	5.18249e-20	[4, 7, 8, 9, 10, 11, 12, 13, 14]	Group46			[CLU, IL10, IL1B, IL1RAP, IL6, LRP8, RIPK1, S100A12, S100A8, S100A9, TFRC, TNF, TRADD, TRAF2]
GO:0002819	regulation of adaptive immune response	14	6.76329	GO_BiologicalProcess-EBI-UniProt-GOA-ACAP-ARAP_25.05.2022_00h00	5.49496e-11	2.10457e-08	2.00478e-17	9.42248e-16	[4, 5]	Group47			[C3, CD46, CR1, HPX, IL10, IL1B, IL1R1, IL4R, IL6, IL6ST, TFRC, TNF, TNFRSF1B, TRAF2]
GO:0051091	positive regulation of DNA-binding transcription factor activity	14	4.98221	GO_BiologicalProcess-EBI-UniProt-GOA-ACAP-ARAP_25.05.2022_00h00	3.02983e-09	1.03317e-06	2.00478e-17	9.42248e-16	[4, 7, 8, 9, 10, 11, 12, 13, 14]	Group47			[CLU, IL10, IL1B, IL1RAP, IL6, LRP8, RIPK1, S100A12, S100A8, S100A9, TFRC, TNF, TRADD, TRAF2]
GO:0002274	myeloid leukocyte activation	14	5.42636	GO_BiologicalProcess-EBI-UniProt-GOA-ACAP-ARAP_25.05.2022_00h00	1.00421e-09	3.58504e-07	1.01544e-21	5.5849e-20	[3, 4]	Group53			[CLU, CXCL8, CXCR2, IL10, IL13, IL13RA2, IL4R, IL6, LDLR, S100A12, S100A8, S100A9, TNF, VSIG4]
GO:0060326	cell chemotaxis	14	4.06977	GO_BiologicalProcess-EBI-UniProt-GOA-ACAP-ARAP_25.05.2022_00h00	3.92349e-08	1.22021e-05	1.01544e-21	5.5849e-20	[4, 5]	Group53			[C5, CLU, CXCL8, CXCR1, CXCR2, HRG, IL10, IL1B, IL6, IL6R, LGALS3, S100A12, S100A8, S100A9]
GO:0051091	positive regulation of DNA-binding transcription factor activity	14	4.98221	GO_BiologicalProcess-EBI-UniProt-GOA-ACAP-ARAP_25.05.2022_00h00	3.02983e-09	1.03317e-06	1.01544e-21	5.5849e-20	[4, 7, 8, 9, 10, 11, 12, 13, 14]	Group53			[CLU, IL10, IL1B, IL1RAP, IL6, LRP8, RIPK1, S100A12, S100A8, S100A9, TFRC, TNF, TRADD, TRAF2]
GO:0002819	regulation of adaptive immune response	14	6.76329	GO_BiologicalProcess-EBI-UniProt-GOA-ACAP-ARAP_25.05.2022_00h00	5.49496e-11	2.10457e-08	9.16685e-28	5.31677e-26	[4, 5]	Group56			[C3, CD46, CR1, HPX, IL10, IL1B, IL1R1, IL4R, IL6, IL6ST, TFRC, TNF, TNFRSF1B, TRAF2]
GO:2001234	negative regulation of apoptotic signaling pathway	14	5.40541	GO_BiologicalProcess-EBI-UniProt-GOA-ACAP-ARAP_25.05.2022_00h00	1.05602e-09	3.75945e-07	8.15624e-20	4.07812e-18	[4, 5, 6, 7, 8]	Group64			[CLU, FGA, FGB, FGG, IL1A, IL1B, IL6, LGALS3, MMP9, RIPK1, S100A8, S100A9, TIMP1, TNF]
GO:0051091	positive regulation of DNA-binding transcription factor activity	14	4.98221	GO_BiologicalProcess-EBI-UniProt-GOA-ACAP-ARAP_25.05.2022_00h00	3.02983e-09	1.03317e-06	8.15624e-20	4.07812e-18	[4, 7, 8, 9, 10, 11, 12, 13, 14]	Group64			[CLU, IL10, IL1B, IL1RAP, IL6, LRP8, RIPK1, S100A12, S100A8, S100A9, TFRC, TNF, TRADD, TRAF2]
GO:0002274	myeloid leukocyte activation	14	5.42636	GO_BiologicalProcess-EBI-UniProt-GOA-ACAP-ARAP_25.05.2022_00h00	1.00421e-09	3.58504e-07	2.01266e-40	1.26797e-38	[3, 4]	Group65			[CLU, CXCL8, CXCR2, IL10, IL13, IL13RA2, IL4R, IL6, LDLR, S100A12, S100A8, S100A9, TNF, VSIG4]
GO:0097529	myeloid leukocyte migration	14	5.28302	GO_BiologicalProcess-EBI-UniProt-GOA-ACAP-ARAP_25.05.2022_00h00	1.42161e-09	5.03249e-07	2.01266e-40	1.26797e-38	[3, 5]	Group65			[C5, CXCL8, CXCR1, CXCR2, IL1A, IL1B, IL1R1, IL6, IL6R, LGALS3, PRTN3, S100A12, S100A8, S100A9]
GO:0002819	regulation of adaptive immune response	14	6.76329	GO_BiologicalProcess-EBI-UniProt-GOA-ACAP-ARAP_25.05.2022_00h00	5.49496e-11	2.10457e-08	2.01266e-40	1.26797e-38	[4, 5]	Group65			[C3, CD46, CR1, HPX, IL10, IL1B, IL1R1, IL4R, IL6, IL6ST, TFRC, TNF, TNFRSF1B, TRAF2]
GO:0060326	cell chemotaxis	14	4.06977	GO_BiologicalProcess-EBI-UniProt-GOA-ACAP-ARAP_25.05.2022_00h00	3.92349e-08	1.22021e-05	2.01266e-40	1.26797e-38	[4, 5]	Group65			[C5, CLU, CXCL8, CXCR1, CXCR2, HRG, IL10, IL1B, IL6, IL6R, LGALS3, S100A12, S100A8, S100A9]
GO:0097191	extrinsic apoptotic signaling pathway	14	5.80913	GO_BiologicalProcess-EBI-UniProt-GOA-ACAP-ARAP_25.05.2022_00h00	4.12128e-10	1.49602e-07	2.01266e-40	1.26797e-38	[4, 5, 6]	Group65			[FGA, FGB, FGG, IL1A, IL1B, IL6, IL6R, LGALS3, RIPK1, TNF, TNFRSF1A, TNFRSF1B, TRADD, TRAF2]
GO:0061041	regulation of wound healing	14	10	GO_BiologicalProcess-EBI-UniProt-GOA-ACAP-ARAP_25.05.2022_00h00	2.6206e-13	1.07444e-10	2.01266e-40	1.26797e-38	[5, 6]	Group65			[APOE, APOH, F2, FGA, FGB, FGG, HRG, KLKB1, KNG1, PLG, SERPINC1, SERPINF2, SERPING1, TNF]
GO:0006958	complement activation, classical pathway	14	10.8527	GO_BiologicalProcess-EBI-UniProt-GOA-ACAP-ARAP_25.05.2022_00h00	8.31984e-14	3.46105e-11	2.01266e-40	1.26797e-38	[4, 5, 6, 7, 8]	Group65			[C1R, C1S, C3, C4B, C5, C6, C8A, C8B, C9, CD46, CFI, CLU, CR1, SERPING1]
GO:2001234	negative regulation of apoptotic signaling pathway	14	5.40541	GO_BiologicalProcess-EBI-UniProt-GOA-ACAP-ARAP_25.05.2022_00h00	1.05602e-09	3.75945e-07	2.01266e-40	1.26797e-38	[4, 5, 6, 7, 8]	Group65			[CLU, FGA, FGB, FGG, IL1A, IL1B, IL6, LGALS3, MMP9, RIPK1, S100A8, S100A9, TIMP1, TNF]
GO:0051091	positive regulation of DNA-binding transcription factor activity	14	4.98221	GO_BiologicalProcess-EBI-UniProt-GOA-ACAP-ARAP_25.05.2022_00h00	3.02983e-09	1.03317e-06	2.01266e-40	1.26797e-38	[4, 7, 8, 9, 10, 11, 12, 13, 14]	Group65			[CLU, IL10, IL1B, IL1RAP, IL6, LRP8, RIPK1, S100A12, S100A8, S100A9, TFRC, TNF, TRADD, TRAF2]
GO:1903035	negative regulation of response to wounding	13	13	GO_BiologicalProcess-EBI-UniProt-GOA-ACAP-ARAP_25.05.2022_00h00	6.21015e-14	2.60205e-11	2.44647e-14	9.05193e-13	[3, 4, 5, 6]	Group25			[APOE, APOH, F2, FGA, FGB, FGG, HRG, KLKB1, KNG1, PLG, SERPINF2, SERPING1, TNF]
GO:0061045	negative regulation of wound healing	13	16.0494	GO_BiologicalProcess-EBI-UniProt-GOA-ACAP-ARAP_25.05.2022_00h00	3.62338e-15	1.54718e-12	2.44647e-14	9.05193e-13	[4, 5, 6, 7]	Group25			[APOE, APOH, F2, FGA, FGB, FGG, HRG, KLKB1, KNG1, PLG, SERPINF2, SERPING1, TNF]
GO:1901342	regulation of vasculature development	13	4.12698	GO_BiologicalProcess-EBI-UniProt-GOA-ACAP-ARAP_25.05.2022_00h00	1.05482e-07	3.09061e-05	2.44647e-14	9.05193e-13	[4, 5, 6, 7]	Group25			[APOH, C3, C5, CXCL8, CXCR2, HRG, IL10, IL1A, IL1B, IL6, KLKB1, PGK1, TNF]
GO:0045765	regulation of angiogenesis	13	4.18006	GO_BiologicalProcess-EBI-UniProt-GOA-ACAP-ARAP_25.05.2022_00h00	9.09475e-08	2.69205e-05	2.44647e-14	9.05193e-13	[4, 5, 6, 7, 8, 9, 10]	Group25			[APOH, C3, C5, CXCL8, CXCR2, HRG, IL10, IL1A, IL1B, IL6, KLKB1, PGK1, TNF]
GO:1901342	regulation of vasculature development	13	4.12698	GO_BiologicalProcess-EBI-UniProt-GOA-ACAP-ARAP_25.05.2022_00h00	1.05482e-07	3.09061e-05	1.98992e-14	7.7607e-13	[4, 5, 6, 7]	Group31			[APOH, C3, C5, CXCL8, CXCR2, HRG, IL10, IL1A, IL1B, IL6, KLKB1, PGK1, TNF]
GO:0045765	regulation of angiogenesis	13	4.18006	GO_BiologicalProcess-EBI-UniProt-GOA-ACAP-ARAP_25.05.2022_00h00	9.09475e-08	2.69205e-05	1.98992e-14	7.7607e-13	[4, 5, 6, 7, 8, 9, 10]	Group31			[APOH, C3, C5, CXCL8, CXCR2, HRG, IL10, IL1A, IL1B, IL6, KLKB1, PGK1, TNF]
GO:0000302	response to reactive oxygen species	13	5.90909	GO_BiologicalProcess-EBI-UniProt-GOA-ACAP-ARAP_25.05.2022_00h00	1.46776e-09	5.1812e-07	6.48075e-11	1.23134e-09	[4]	Group32			[APOA4, APOD, APOE, CLU, HBA1, HBB, HP, IL10, IL1A, IL6, MMP9, RIPK1, TNF]
GO:0003018	vascular process in circulatory system	13	4.54545	GO_BiologicalProcess-EBI-UniProt-GOA-ACAP-ARAP_25.05.2022_00h00	3.41407e-08	1.07202e-05	1.77341e-13	4.96555e-12	[4]	Group35			[APOE, CRP, CXCR2, FGA, FGB, FGG, KNG1, LRP1, LRP2, SERPINF2, SLC9A3R1, TFRC, TNF]
GO:1903035	negative regulation of response to wounding	13	13	GO_BiologicalProcess-EBI-UniProt-GOA-ACAP-ARAP_25.05.2022_00h00	6.21015e-14	2.60205e-11	1.77341e-13	4.96555e-12	[3, 4, 5, 6]	Group35			[APOE, APOH, F2, FGA, FGB, FGG, HRG, KLKB1, KNG1, PLG, SERPINF2, SERPING1, TNF]
GO:0061045	negative regulation of wound healing	13	16.0494	GO_BiologicalProcess-EBI-UniProt-GOA-ACAP-ARAP_25.05.2022_00h00	3.62338e-15	1.54718e-12	1.77341e-13	4.96555e-12	[4, 5, 6, 7]	Group35			[APOE, APOH, F2, FGA, FGB, FGG, HRG, KLKB1, KNG1, PLG, SERPINF2, SERPING1, TNF]
GO:1903035	negative regulation of response to wounding	13	13	GO_BiologicalProcess-EBI-UniProt-GOA-ACAP-ARAP_25.05.2022_00h00	6.21015e-14	2.60205e-11	4.88117e-15	1.95247e-13	[3, 4, 5, 6]	Group42			[APOE, APOH, F2, FGA, FGB, FGG, HRG, KLKB1, KNG1, PLG, SERPINF2, SERPING1, TNF]
GO:0061045	negative regulation of wound healing	13	16.0494	GO_BiologicalProcess-EBI-UniProt-GOA-ACAP-ARAP_25.05.2022_00h00	3.62338e-15	1.54718e-12	4.88117e-15	1.95247e-13	[4, 5, 6, 7]	Group42			[APOE, APOH, F2, FGA, FGB, FGG, HRG, KLKB1, KNG1, PLG, SERPINF2, SERPING1, TNF]
GO:0002822	regulation of adaptive immune response based on somatic recombination of immune receptors built from immunoglobulin superfamily domains	13	6.80628	GO_BiologicalProcess-EBI-UniProt-GOA-ACAP-ARAP_25.05.2022_00h00	2.57446e-10	9.47402e-08	2.00478e-17	9.42248e-16	[5, 6]	Group47			[C3, CD46, CR1, HPX, IL10, IL1B, IL1R1, IL4R, IL6, TFRC, TNF, TNFRSF1B, TRAF2]
GO:1901342	regulation of vasculature development	13	4.12698	GO_BiologicalProcess-EBI-UniProt-GOA-ACAP-ARAP_25.05.2022_00h00	1.05482e-07	3.09061e-05	2.17039e-12	4.77486e-11	[4, 5, 6, 7]	Group52			[APOH, C3, C5, CXCL8, CXCR2, HRG, IL10, IL1A, IL1B, IL6, KLKB1, PGK1, TNF]
GO:0045765	regulation of angiogenesis	13	4.18006	GO_BiologicalProcess-EBI-UniProt-GOA-ACAP-ARAP_25.05.2022_00h00	9.09475e-08	2.69205e-05	2.17039e-12	4.77486e-11	[4, 5, 6, 7, 8, 9, 10]	Group52			[APOH, C3, C5, CXCL8, CXCR2, HRG, IL10, IL1A, IL1B, IL6, KLKB1, PGK1, TNF]
GO:0030595	leukocyte chemotaxis	13	4.96183	GO_BiologicalProcess-EBI-UniProt-GOA-ACAP-ARAP_25.05.2022_00h00	1.20871e-08	3.94039e-06	1.01544e-21	5.5849e-20	[3, 5, 6]	Group53			[C5, CLU, CXCL8, CXCR1, CXCR2, IL10, IL1B, IL6, IL6R, LGALS3, S100A12, S100A8, S100A9]
GO:0002822	regulation of adaptive immune response based on somatic recombination of immune receptors built from immunoglobulin superfamily domains	13	6.80628	GO_BiologicalProcess-EBI-UniProt-GOA-ACAP-ARAP_25.05.2022_00h00	2.57446e-10	9.47402e-08	9.16685e-28	5.31677e-26	[5, 6]	Group56			[C3, CD46, CR1, HPX, IL10, IL1B, IL1R1, IL4R, IL6, TFRC, TNF, TNFRSF1B, TRAF2]
GO:0042098	T cell proliferation	13	5.75221	GO_BiologicalProcess-EBI-UniProt-GOA-ACAP-ARAP_25.05.2022_00h00	2.03733e-09	7.0899e-07	1.20879e-13	3.62638e-12	[5, 6]	Group58			[CD46, CR1, IL10, IL1A, IL1B, IL6, IL6ST, LGALS3, MSN, TFRC, TIMP1, TNFRSF1B, VSIG4]
GO:0003018	vascular process in circulatory system	13	4.54545	GO_BiologicalProcess-EBI-UniProt-GOA-ACAP-ARAP_25.05.2022_00h00	3.41407e-08	1.07202e-05	2.28342e-16	1.0047e-14	[4]	Group59			[APOE, CRP, CXCR2, FGA, FGB, FGG, KNG1, LRP1, LRP2, SERPINF2, SLC9A3R1, TFRC, TNF]
GO:0015850	organic hydroxy compound transport	13	4.36242	GO_BiologicalProcess-EBI-UniProt-GOA-ACAP-ARAP_25.05.2022_00h00	5.52949e-08	1.68096e-05	2.28342e-16	1.0047e-14	[5]	Group59			[ABCA1, APOA1, APOA2, APOA4, APOB, APOC3, APOE, CLU, LCAT, LDLR, LRP1, MTTP, PLTP]
GO:0015918	sterol transport	13	10.1562	GO_BiologicalProcess-EBI-UniProt-GOA-ACAP-ARAP_25.05.2022_00h00	1.59547e-12	6.41378e-10	2.28342e-16	1.0047e-14	[5, 6]	Group59			[ABCA1, APOA1, APOA2, APOA4, APOB, APOC3, APOE, CLU, LCAT, LDLR, LRP1, MTTP, PLTP]
GO:0000302	response to reactive oxygen species	13	5.90909	GO_BiologicalProcess-EBI-UniProt-GOA-ACAP-ARAP_25.05.2022_00h00	1.46776e-09	5.1812e-07	8.15624e-20	4.07812e-18	[4]	Group64			[APOA4, APOD, APOE, CLU, HBA1, HBB, HP, IL10, IL1A, IL6, MMP9, RIPK1, TNF]
GO:0050818	regulation of coagulation	13	15.2941	GO_BiologicalProcess-EBI-UniProt-GOA-ACAP-ARAP_25.05.2022_00h00	6.98268e-15	2.95367e-12	2.01266e-40	1.26797e-38	[3, 4]	Group65			[APOE, APOH, F2, FGA, FGB, FGG, HRG, KLKB1, KNG1, PLG, SERPINC1, SERPINF2, SERPING1]
GO:1900046	regulation of hemostasis	13	16.0494	GO_BiologicalProcess-EBI-UniProt-GOA-ACAP-ARAP_25.05.2022_00h00	3.62338e-15	1.54718e-12	2.01266e-40	1.26797e-38	[2, 3, 4, 5]	Group65			[APOE, APOH, F2, FGA, FGB, FGG, HRG, KLKB1, KNG1, PLG, SERPINC1, SERPINF2, SERPING1]
GO:0000302	response to reactive oxygen species	13	5.90909	GO_BiologicalProcess-EBI-UniProt-GOA-ACAP-ARAP_25.05.2022_00h00	1.46776e-09	5.1812e-07	2.01266e-40	1.26797e-38	[4]	Group65			[APOA4, APOD, APOE, CLU, HBA1, HBB, HP, IL10, IL1A, IL6, MMP9, RIPK1, TNF]
GO:0003018	vascular process in circulatory system	13	4.54545	GO_BiologicalProcess-EBI-UniProt-GOA-ACAP-ARAP_25.05.2022_00h00	3.41407e-08	1.07202e-05	2.01266e-40	1.26797e-38	[4]	Group65			[APOE, CRP, CXCR2, FGA, FGB, FGG, KNG1, LRP1, LRP2, SERPINF2, SLC9A3R1, TFRC, TNF]
GO:0002685	regulation of leukocyte migration	13	5.2	GO_BiologicalProcess-EBI-UniProt-GOA-ACAP-ARAP_25.05.2022_00h00	6.89829e-09	2.29023e-06	2.01266e-40	1.26797e-38	[3, 4, 5, 6]	Group65			[APOD, C5, CXCL8, CXCR2, IL1A, IL1R1, IL6, IL6R, LGALS3, MSN, S100A8, S100A9, TNF]
GO:1903035	negative regulation of response to wounding	13	13	GO_BiologicalProcess-EBI-UniProt-GOA-ACAP-ARAP_25.05.2022_00h00	6.21015e-14	2.60205e-11	2.01266e-40	1.26797e-38	[3, 4, 5, 6]	Group65			[APOE, APOH, F2, FGA, FGB, FGG, HRG, KLKB1, KNG1, PLG, SERPINF2, SERPING1, TNF]
GO:0030595	leukocyte chemotaxis	13	4.96183	GO_BiologicalProcess-EBI-UniProt-GOA-ACAP-ARAP_25.05.2022_00h00	1.20871e-08	3.94039e-06	2.01266e-40	1.26797e-38	[3, 5, 6]	Group65			[C5, CLU, CXCL8, CXCR1, CXCR2, IL10, IL1B, IL6, IL6R, LGALS3, S100A12, S100A8, S100A9]
GO:0015850	organic hydroxy compound transport	13	4.36242	GO_BiologicalProcess-EBI-UniProt-GOA-ACAP-ARAP_25.05.2022_00h00	5.52949e-08	1.68096e-05	2.01266e-40	1.26797e-38	[5]	Group65			[ABCA1, APOA1, APOA2, APOA4, APOB, APOC3, APOE, CLU, LCAT, LDLR, LRP1, MTTP, PLTP]
GO:0030193	regulation of blood coagulation	13	16.4557	GO_BiologicalProcess-EBI-UniProt-GOA-ACAP-ARAP_25.05.2022_00h00	2.5745e-15	1.10189e-12	2.01266e-40	1.26797e-38	[3, 4, 5, 6, 7]	Group65			[APOE, APOH, F2, FGA, FGB, FGG, HRG, KLKB1, KNG1, PLG, SERPINC1, SERPINF2, SERPING1]
GO:0002822	regulation of adaptive immune response based on somatic recombination of immune receptors built from immunoglobulin superfamily domains	13	6.80628	GO_BiologicalProcess-EBI-UniProt-GOA-ACAP-ARAP_25.05.2022_00h00	2.57446e-10	9.47402e-08	2.01266e-40	1.26797e-38	[5, 6]	Group65			[C3, CD46, CR1, HPX, IL10, IL1B, IL1R1, IL4R, IL6, TFRC, TNF, TNFRSF1B, TRAF2]
GO:0015918	sterol transport	13	10.1562	GO_BiologicalProcess-EBI-UniProt-GOA-ACAP-ARAP_25.05.2022_00h00	1.59547e-12	6.41378e-10	2.01266e-40	1.26797e-38	[5, 6]	Group65			[ABCA1, APOA1, APOA2, APOA4, APOB, APOC3, APOE, CLU, LCAT, LDLR, LRP1, MTTP, PLTP]
GO:0042098	T cell proliferation	13	5.75221	GO_BiologicalProcess-EBI-UniProt-GOA-ACAP-ARAP_25.05.2022_00h00	2.03733e-09	7.0899e-07	2.01266e-40	1.26797e-38	[5, 6]	Group65			[CD46, CR1, IL10, IL1A, IL1B, IL6, IL6ST, LGALS3, MSN, TFRC, TIMP1, TNFRSF1B, VSIG4]
GO:0061045	negative regulation of wound healing	13	16.0494	GO_BiologicalProcess-EBI-UniProt-GOA-ACAP-ARAP_25.05.2022_00h00	3.62338e-15	1.54718e-12	2.01266e-40	1.26797e-38	[4, 5, 6, 7]	Group65			[APOE, APOH, F2, FGA, FGB, FGG, HRG, KLKB1, KNG1, PLG, SERPINF2, SERPING1, TNF]
GO:1901342	regulation of vasculature development	13	4.12698	GO_BiologicalProcess-EBI-UniProt-GOA-ACAP-ARAP_25.05.2022_00h00	1.05482e-07	3.09061e-05	2.01266e-40	1.26797e-38	[4, 5, 6, 7]	Group65			[APOH, C3, C5, CXCL8, CXCR2, HRG, IL10, IL1A, IL1B, IL6, KLKB1, PGK1, TNF]
GO:0045765	regulation of angiogenesis	13	4.18006	GO_BiologicalProcess-EBI-UniProt-GOA-ACAP-ARAP_25.05.2022_00h00	9.09475e-08	2.69205e-05	2.01266e-40	1.26797e-38	[4, 5, 6, 7, 8, 9, 10]	Group65			[APOH, C3, C5, CXCL8, CXCR2, HRG, IL10, IL1A, IL1B, IL6, KLKB1, PGK1, TNF]
GO:0004896	cytokine receptor activity	12	12	GO_BiologicalProcess-EBI-UniProt-GOA-ACAP-ARAP_25.05.2022_00h00	1.59864e-12	6.41055e-10	3.07746e-20	1.63105e-18	[5, 6, 7]	Group10			[CXCR1, CXCR2, IL10RA, IL10RB, IL13RA1, IL13RA2, IL1R1, IL1R2, IL1RAP, IL4R, IL6R, IL6ST]
GO:0019730	antimicrobial humoral response	12	9.02256	GO_BiologicalProcess-EBI-UniProt-GOA-ACAP-ARAP_25.05.2022_00h00	4.90367e-11	1.88301e-08	4.59521e-34	2.84903e-32	[4, 5, 6]	Group11			[CXCL8, F2, FGA, FGB, GAPDH, HRG, KLKB1, MUC7, PRTN3, S100A12, S100A9, TF]
GO:0006898	receptor-mediated endocytosis	12	4.31655	GO_BiologicalProcess-EBI-UniProt-GOA-ACAP-ARAP_25.05.2022_00h00	2.07504e-07	5.87236e-05	4.69512e-08	2.81707e-07	[6]	Group12			[APOC3, APOE, C3, CLU, CXCL8, CXCR1, CXCR2, LDLR, LRP1, LRP2, TF, TFRC]
GO:0002698	negative regulation of immune effector process	12	9.375	GO_BiologicalProcess-EBI-UniProt-GOA-ACAP-ARAP_25.05.2022_00h00	3.11423e-11	1.20521e-08	1.14017e-10	1.93829e-09	[3, 4, 5]	Group13			[A2M, APOA1, APOA2, CD46, CR1, IL10, IL13RA2, IL4R, LGALS3, SERPING1, TNF, VSIG4]
GO:0006898	receptor-mediated endocytosis	12	4.31655	GO_BiologicalProcess-EBI-UniProt-GOA-ACAP-ARAP_25.05.2022_00h00	2.07504e-07	5.87236e-05	1.88697e-08	1.50957e-07	[6]	Group19			[APOC3, APOE, C3, CLU, CXCL8, CXCR1, CXCR2, LDLR, LRP1, LRP2, TF, TFRC]
GO:0002698	negative regulation of immune effector process	12	9.375	GO_BiologicalProcess-EBI-UniProt-GOA-ACAP-ARAP_25.05.2022_00h00	3.11423e-11	1.20521e-08	5.6151e-30	3.31291e-28	[3, 4, 5]	Group20			[A2M, APOA1, APOA2, CD46, CR1, IL10, IL13RA2, IL4R, LGALS3, SERPING1, TNF, VSIG4]
GO:0031348	negative regulation of defense response	12	4.91803	GO_BiologicalProcess-EBI-UniProt-GOA-ACAP-ARAP_25.05.2022_00h00	5.01842e-08	1.54567e-05	5.6151e-30	3.31291e-28	[3, 4, 5, 6]	Group20			[A2M, APOA1, APOE, CR1, IL10, IL13, IL6, LDLR, SERPING1, TNFRSF1A, TNFRSF1B, VSIG4]
GO:0031348	negative regulation of defense response	12	4.91803	GO_BiologicalProcess-EBI-UniProt-GOA-ACAP-ARAP_25.05.2022_00h00	5.01842e-08	1.54567e-05	5.22007e-30	3.13204e-28	[3, 4, 5, 6]	Group33			[A2M, APOA1, APOE, CR1, IL10, IL13, IL6, LDLR, SERPING1, TNFRSF1A, TNFRSF1B, VSIG4]
GO:0050819	negative regulation of coagulation	12	19.3548	GO_BiologicalProcess-EBI-UniProt-GOA-ACAP-ARAP_25.05.2022_00h00	4.01822e-15	1.71176e-12	1.77341e-13	4.96555e-12	[3, 4, 5]	Group35			[APOE, APOH, F2, FGA, FGB, FGG, HRG, KLKB1, KNG1, PLG, SERPINF2, SERPING1]
GO:1900047	negative regulation of hemostasis	12	20.6897	GO_BiologicalProcess-EBI-UniProt-GOA-ACAP-ARAP_25.05.2022_00h00	1.69428e-15	7.28541e-13	1.77341e-13	4.96555e-12	[2, 3, 4, 5, 6]	Group35			[APOE, APOH, F2, FGA, FGB, FGG, HRG, KLKB1, KNG1, PLG, SERPINF2, SERPING1]
GO:0030195	negative regulation of blood coagulation	12	21.0526	GO_BiologicalProcess-EBI-UniProt-GOA-ACAP-ARAP_25.05.2022_00h00	1.35085e-15	5.83568e-13	1.77341e-13	4.96555e-12	[3, 4, 5, 6, 7, 8]	Group35			[APOE, APOH, F2, FGA, FGB, FGG, HRG, KLKB1, KNG1, PLG, SERPINF2, SERPING1]
GO:0031348	negative regulation of defense response	12	4.91803	GO_BiologicalProcess-EBI-UniProt-GOA-ACAP-ARAP_25.05.2022_00h00	5.01842e-08	1.54567e-05	0	0	[3, 4, 5, 6]	Group37			[A2M, APOA1, APOE, CR1, IL10, IL13, IL6, LDLR, SERPING1, TNFRSF1A, TNFRSF1B, VSIG4]
GO:0050819	negative regulation of coagulation	12	19.3548	GO_BiologicalProcess-EBI-UniProt-GOA-ACAP-ARAP_25.05.2022_00h00	4.01822e-15	1.71176e-12	8.21337e-14	2.79255e-12	[3, 4, 5]	Group41			[APOE, APOH, F2, FGA, FGB, FGG, HRG, KLKB1, KNG1, PLG, SERPINF2, SERPING1]
GO:1900047	negative regulation of hemostasis	12	20.6897	GO_BiologicalProcess-EBI-UniProt-GOA-ACAP-ARAP_25.05.2022_00h00	1.69428e-15	7.28541e-13	8.21337e-14	2.79255e-12	[2, 3, 4, 5, 6]	Group41			[APOE, APOH, F2, FGA, FGB, FGG, HRG, KLKB1, KNG1, PLG, SERPINF2, SERPING1]
GO:0030195	negative regulation of blood coagulation	12	21.0526	GO_BiologicalProcess-EBI-UniProt-GOA-ACAP-ARAP_25.05.2022_00h00	1.35085e-15	5.83568e-13	8.21337e-14	2.79255e-12	[3, 4, 5, 6, 7, 8]	Group41			[APOE, APOH, F2, FGA, FGB, FGG, HRG, KLKB1, KNG1, PLG, SERPINF2, SERPING1]
GO:0002702	positive regulation of production of molecular mediator of immune response	12	7.89474	GO_BiologicalProcess-EBI-UniProt-GOA-ACAP-ARAP_25.05.2022_00h00	2.35118e-10	8.67587e-08	2.6158e-09	3.40054e-08	[3, 4, 5, 6, 7]	Group44			[HPX, IL10, IL13, IL1B, IL1R1, IL4R, IL6, KLKB1, S100A8, S100A9, TFRC, TRAF2]
GO:0051092	positive regulation of NF-kappaB transcription factor activity	12	7.27273	GO_BiologicalProcess-EBI-UniProt-GOA-ACAP-ARAP_25.05.2022_00h00	6.09161e-10	2.19907e-07	9.25444e-22	5.18249e-20	[5, 8, 9, 10, 11, 12, 13, 14, 15]	Group46			[CLU, IL1B, IL1RAP, IL6, RIPK1, S100A12, S100A8, S100A9, TFRC, TNF, TRADD, TRAF2]
GO:0050730	regulation of peptidyl-tyrosine phosphorylation	12	4.30108	GO_BiologicalProcess-EBI-UniProt-GOA-ACAP-ARAP_25.05.2022_00h00	2.15684e-07	6.06073e-05	9.25444e-22	5.18249e-20	[7, 8, 9]	Group46			[HPX, HRG, IL13, IL6, IL6R, IL6ST, LRP8, S100A8, S100A9, TIMP1, TNF, TNFRSF1A]
GO:0051092	positive regulation of NF-kappaB transcription factor activity	12	7.27273	GO_BiologicalProcess-EBI-UniProt-GOA-ACAP-ARAP_25.05.2022_00h00	6.09161e-10	2.19907e-07	2.00478e-17	9.42248e-16	[5, 8, 9, 10, 11, 12, 13, 14, 15]	Group47			[CLU, IL1B, IL1RAP, IL6, RIPK1, S100A12, S100A8, S100A9, TFRC, TNF, TRADD, TRAF2]
GO:0002702	positive regulation of production of molecular mediator of immune response	12	7.89474	GO_BiologicalProcess-EBI-UniProt-GOA-ACAP-ARAP_25.05.2022_00h00	2.35118e-10	8.67587e-08	2.00478e-17	9.42248e-16	[3, 4, 5, 6, 7]	Group47			[HPX, IL10, IL13, IL1B, IL1R1, IL4R, IL6, KLKB1, S100A8, S100A9, TFRC, TRAF2]
GO:0097696	receptor signaling pathway via STAT	12	6.38298	GO_BiologicalProcess-EBI-UniProt-GOA-ACAP-ARAP_25.05.2022_00h00	2.71773e-09	9.34898e-07	3.01469e-18	1.4772e-16	[4, 5, 6]	Group49			[F2, HPX, IL10, IL10RA, IL10RB, IL13, IL6, IL6R, IL6ST, TIMP1, TNF, TNFRSF1A]
GO:0007259	receptor signaling pathway via JAK-STAT	12	6.62983	GO_BiologicalProcess-EBI-UniProt-GOA-ACAP-ARAP_25.05.2022_00h00	1.76354e-09	6.17238e-07	3.01469e-18	1.4772e-16	[5, 6, 7]	Group49			[F2, HPX, IL10, IL10RA, IL10RB, IL13, IL6, IL6R, IL6ST, TIMP1, TNF, TNFRSF1A]
GO:0050730	regulation of peptidyl-tyrosine phosphorylation	12	4.30108	GO_BiologicalProcess-EBI-UniProt-GOA-ACAP-ARAP_25.05.2022_00h00	2.15684e-07	6.06073e-05	3.01469e-18	1.4772e-16	[7, 8, 9]	Group49			[HPX, HRG, IL13, IL6, IL6R, IL6ST, LRP8, S100A8, S100A9, TIMP1, TNF, TNFRSF1A]
GO:0002698	negative regulation of immune effector process	12	9.375	GO_BiologicalProcess-EBI-UniProt-GOA-ACAP-ARAP_25.05.2022_00h00	3.11423e-11	1.20521e-08	1.07307e-21	5.79456e-20	[3, 4, 5]	Group50			[A2M, APOA1, APOA2, CD46, CR1, IL10, IL13RA2, IL4R, LGALS3, SERPING1, TNF, VSIG4]
GO:0042129	regulation of T cell proliferation	12	6.18557	GO_BiologicalProcess-EBI-UniProt-GOA-ACAP-ARAP_25.05.2022_00h00	3.88203e-09	1.31601e-06	2.17039e-12	4.77486e-11	[6, 7, 8]	Group52			[CD46, CR1, IL10, IL1A, IL1B, IL6, IL6ST, LGALS3, TFRC, TIMP1, TNFRSF1B, VSIG4]
GO:0050730	regulation of peptidyl-tyrosine phosphorylation	12	4.30108	GO_BiologicalProcess-EBI-UniProt-GOA-ACAP-ARAP_25.05.2022_00h00	2.15684e-07	6.06073e-05	2.41077e-13	6.50908e-12	[7, 8, 9]	Group55			[HPX, HRG, IL13, IL6, IL6R, IL6ST, LRP8, S100A8, S100A9, TIMP1, TNF, TNFRSF1A]
GO:0002698	negative regulation of immune effector process	12	9.375	GO_BiologicalProcess-EBI-UniProt-GOA-ACAP-ARAP_25.05.2022_00h00	3.11423e-11	1.20521e-08	9.16685e-28	5.31677e-26	[3, 4, 5]	Group56			[A2M, APOA1, APOA2, CD46, CR1, IL10, IL13RA2, IL4R, LGALS3, SERPING1, TNF, VSIG4]
GO:0031348	negative regulation of defense response	12	4.91803	GO_BiologicalProcess-EBI-UniProt-GOA-ACAP-ARAP_25.05.2022_00h00	5.01842e-08	1.54567e-05	9.16685e-28	5.31677e-26	[3, 4, 5, 6]	Group56			[A2M, APOA1, APOE, CR1, IL10, IL13, IL6, LDLR, SERPING1, TNFRSF1A, TNFRSF1B, VSIG4]
GO:0002706	regulation of lymphocyte mediated immunity	12	6.48649	GO_BiologicalProcess-EBI-UniProt-GOA-ACAP-ARAP_25.05.2022_00h00	2.26301e-09	7.83002e-07	9.16685e-28	5.31677e-26	[5, 6]	Group56			[C3, CD46, CR1, HPX, IL10, IL1B, IL1R1, IL6, TFRC, TNF, TNFRSF1B, TRAF2]
GO:0042129	regulation of T cell proliferation	12	6.18557	GO_BiologicalProcess-EBI-UniProt-GOA-ACAP-ARAP_25.05.2022_00h00	3.88203e-09	1.31601e-06	1.20879e-13	3.62638e-12	[6, 7, 8]	Group58			[CD46, CR1, IL10, IL1A, IL1B, IL6, IL6ST, LGALS3, TFRC, TIMP1, TNFRSF1B, VSIG4]
GO:0006898	receptor-mediated endocytosis	12	4.31655	GO_BiologicalProcess-EBI-UniProt-GOA-ACAP-ARAP_25.05.2022_00h00	2.07504e-07	5.87236e-05	2.28342e-16	1.0047e-14	[6]	Group59			[APOC3, APOE, C3, CLU, CXCL8, CXCR1, CXCR2, LDLR, LRP1, LRP2, TF, TFRC]
GO:0030301	cholesterol transport	12	10.6195	GO_BiologicalProcess-EBI-UniProt-GOA-ACAP-ARAP_25.05.2022_00h00	7.02151e-12	2.7735e-09	2.28342e-16	1.0047e-14	[6, 7]	Group59			[ABCA1, APOA1, APOA2, APOA4, APOB, APOC3, APOE, CLU, LCAT, LDLR, LRP1, PLTP]
GO:0042157	lipoprotein metabolic process	12	8.16327	GO_BiologicalProcess-EBI-UniProt-GOA-ACAP-ARAP_25.05.2022_00h00	1.59107e-10	5.95062e-08	8.3602e-16	3.51128e-14	[4, 5]	Group60			[ABCA1, APOA1, APOA2, APOA4, APOB, APOC3, APOD, APOE, APOL1, LCAT, LDLR, MTTP]
GO:1902652	secondary alcohol metabolic process	12	7.05882	GO_BiologicalProcess-EBI-UniProt-GOA-ACAP-ARAP_25.05.2022_00h00	8.59374e-10	3.09375e-07	8.3602e-16	3.51128e-14	[4, 5]	Group60			[ABCA1, APOA1, APOA2, APOA4, APOB, APOE, APOL1, IL1B, LCAT, LDLR, LIPE, TNF]
GO:0032368	regulation of lipid transport	12	8.10811	GO_BiologicalProcess-EBI-UniProt-GOA-ACAP-ARAP_25.05.2022_00h00	1.72233e-10	6.40708e-08	8.3602e-16	3.51128e-14	[4, 5, 6]	Group60			[ABCA1, APOA1, APOA2, APOA4, APOC3, APOE, IL1A, IL1B, LRP1, PLTP, S100A8, S100A9]
GO:0006898	receptor-mediated endocytosis	12	4.31655	GO_BiologicalProcess-EBI-UniProt-GOA-ACAP-ARAP_25.05.2022_00h00	2.07504e-07	5.87236e-05	1.73625e-16	7.81312e-15	[6]	Group61			[APOC3, APOE, C3, CLU, CXCL8, CXCR1, CXCR2, LDLR, LRP1, LRP2, TF, TFRC]
GO:1902652	secondary alcohol metabolic process	12	7.05882	GO_BiologicalProcess-EBI-UniProt-GOA-ACAP-ARAP_25.05.2022_00h00	8.59374e-10	3.09375e-07	7.39292e-20	3.77039e-18	[4, 5]	Group62			[ABCA1, APOA1, APOA2, APOA4, APOB, APOE, APOL1, IL1B, LCAT, LDLR, LIPE, TNF]
GO:0002698	negative regulation of immune effector process	12	9.375	GO_BiologicalProcess-EBI-UniProt-GOA-ACAP-ARAP_25.05.2022_00h00	3.11423e-11	1.20521e-08	8.83937e-24	5.03844e-22	[3, 4, 5]	Group63			[A2M, APOA1, APOA2, CD46, CR1, IL10, IL13RA2, IL4R, LGALS3, SERPING1, TNF, VSIG4]
GO:0051092	positive regulation of NF-kappaB transcription factor activity	12	7.27273	GO_BiologicalProcess-EBI-UniProt-GOA-ACAP-ARAP_25.05.2022_00h00	6.09161e-10	2.19907e-07	8.15624e-20	4.07812e-18	[5, 8, 9, 10, 11, 12, 13, 14, 15]	Group64			[CLU, IL1B, IL1RAP, IL6, RIPK1, S100A12, S100A8, S100A9, TFRC, TNF, TRADD, TRAF2]
GO:0051092	positive regulation of NF-kappaB transcription factor activity	12	7.27273	GO_BiologicalProcess-EBI-UniProt-GOA-ACAP-ARAP_25.05.2022_00h00	6.09161e-10	2.19907e-07	2.01266e-40	1.26797e-38	[5, 8, 9, 10, 11, 12, 13, 14, 15]	Group65			[CLU, IL1B, IL1RAP, IL6, RIPK1, S100A12, S100A8, S100A9, TFRC, TNF, TRADD, TRAF2]
GO:0002698	negative regulation of immune effector process	12	9.375	GO_BiologicalProcess-EBI-UniProt-GOA-ACAP-ARAP_25.05.2022_00h00	3.11423e-11	1.20521e-08	2.01266e-40	1.26797e-38	[3, 4, 5]	Group65			[A2M, APOA1, APOA2, CD46, CR1, IL10, IL13RA2, IL4R, LGALS3, SERPING1, TNF, VSIG4]
GO:0050819	negative regulation of coagulation	12	19.3548	GO_BiologicalProcess-EBI-UniProt-GOA-ACAP-ARAP_25.05.2022_00h00	4.01822e-15	1.71176e-12	2.01266e-40	1.26797e-38	[3, 4, 5]	Group65			[APOE, APOH, F2, FGA, FGB, FGG, HRG, KLKB1, KNG1, PLG, SERPINF2, SERPING1]
GO:1900047	negative regulation of hemostasis	12	20.6897	GO_BiologicalProcess-EBI-UniProt-GOA-ACAP-ARAP_25.05.2022_00h00	1.69428e-15	7.28541e-13	2.01266e-40	1.26797e-38	[2, 3, 4, 5, 6]	Group65			[APOE, APOH, F2, FGA, FGB, FGG, HRG, KLKB1, KNG1, PLG, SERPINF2, SERPING1]
GO:0031348	negative regulation of defense response	12	4.91803	GO_BiologicalProcess-EBI-UniProt-GOA-ACAP-ARAP_25.05.2022_00h00	5.01842e-08	1.54567e-05	2.01266e-40	1.26797e-38	[3, 4, 5, 6]	Group65			[A2M, APOA1, APOE, CR1, IL10, IL13, IL6, LDLR, SERPING1, TNFRSF1A, TNFRSF1B, VSIG4]
GO:0042157	lipoprotein metabolic process	12	8.16327	GO_BiologicalProcess-EBI-UniProt-GOA-ACAP-ARAP_25.05.2022_00h00	1.59107e-10	5.95062e-08	2.01266e-40	1.26797e-38	[4, 5]	Group65			[ABCA1, APOA1, APOA2, APOA4, APOB, APOC3, APOD, APOE, APOL1, LCAT, LDLR, MTTP]
GO:1902652	secondary alcohol metabolic process	12	7.05882	GO_BiologicalProcess-EBI-UniProt-GOA-ACAP-ARAP_25.05.2022_00h00	8.59374e-10	3.09375e-07	2.01266e-40	1.26797e-38	[4, 5]	Group65			[ABCA1, APOA1, APOA2, APOA4, APOB, APOE, APOL1, IL1B, LCAT, LDLR, LIPE, TNF]
GO:0002702	positive regulation of production of molecular mediator of immune response	12	7.89474	GO_BiologicalProcess-EBI-UniProt-GOA-ACAP-ARAP_25.05.2022_00h00	2.35118e-10	8.67587e-08	2.01266e-40	1.26797e-38	[3, 4, 5, 6, 7]	Group65			[HPX, IL10, IL13, IL1B, IL1R1, IL4R, IL6, KLKB1, S100A8, S100A9, TFRC, TRAF2]
GO:0019730	antimicrobial humoral response	12	9.02256	GO_BiologicalProcess-EBI-UniProt-GOA-ACAP-ARAP_25.05.2022_00h00	4.90367e-11	1.88301e-08	2.01266e-40	1.26797e-38	[4, 5, 6]	Group65			[CXCL8, F2, FGA, FGB, GAPDH, HRG, KLKB1, MUC7, PRTN3, S100A12, S100A9, TF]
GO:0032368	regulation of lipid transport	12	8.10811	GO_BiologicalProcess-EBI-UniProt-GOA-ACAP-ARAP_25.05.2022_00h00	1.72233e-10	6.40708e-08	2.01266e-40	1.26797e-38	[4, 5, 6]	Group65			[ABCA1, APOA1, APOA2, APOA4, APOC3, APOE, IL1A, IL1B, LRP1, PLTP, S100A8, S100A9]
GO:0097696	receptor signaling pathway via STAT	12	6.38298	GO_BiologicalProcess-EBI-UniProt-GOA-ACAP-ARAP_25.05.2022_00h00	2.71773e-09	9.34898e-07	2.01266e-40	1.26797e-38	[4, 5, 6]	Group65			[F2, HPX, IL10, IL10RA, IL10RB, IL13, IL6, IL6R, IL6ST, TIMP1, TNF, TNFRSF1A]
GO:0002706	regulation of lymphocyte mediated immunity	12	6.48649	GO_BiologicalProcess-EBI-UniProt-GOA-ACAP-ARAP_25.05.2022_00h00	2.26301e-09	7.83002e-07	2.01266e-40	1.26797e-38	[5, 6]	Group65			[C3, CD46, CR1, HPX, IL10, IL1B, IL1R1, IL6, TFRC, TNF, TNFRSF1B, TRAF2]
GO:0016485	protein processing	12	4.49438	GO_BiologicalProcess-EBI-UniProt-GOA-ACAP-ARAP_25.05.2022_00h00	1.3414e-07	3.89006e-05	2.01266e-40	1.26797e-38	[5, 6]	Group65			[APOH, C1R, CASP1, F9, FGA, FGB, FGG, HP, IL1R2, KLKB1, PGK1, SERPINF2]
GO:0030195	negative regulation of blood coagulation	12	21.0526	GO_BiologicalProcess-EBI-UniProt-GOA-ACAP-ARAP_25.05.2022_00h00	1.35085e-15	5.83568e-13	2.01266e-40	1.26797e-38	[3, 4, 5, 6, 7, 8]	Group65			[APOE, APOH, F2, FGA, FGB, FGG, HRG, KLKB1, KNG1, PLG, SERPINF2, SERPING1]
GO:0006898	receptor-mediated endocytosis	12	4.31655	GO_BiologicalProcess-EBI-UniProt-GOA-ACAP-ARAP_25.05.2022_00h00	2.07504e-07	5.87236e-05	2.01266e-40	1.26797e-38	[6]	Group65			[APOC3, APOE, C3, CLU, CXCL8, CXCR1, CXCR2, LDLR, LRP1, LRP2, TF, TFRC]
GO:0007259	receptor signaling pathway via JAK-STAT	12	6.62983	GO_BiologicalProcess-EBI-UniProt-GOA-ACAP-ARAP_25.05.2022_00h00	1.76354e-09	6.17238e-07	2.01266e-40	1.26797e-38	[5, 6, 7]	Group65			[F2, HPX, IL10, IL10RA, IL10RB, IL13, IL6, IL6R, IL6ST, TIMP1, TNF, TNFRSF1A]
GO:0030301	cholesterol transport	12	10.6195	GO_BiologicalProcess-EBI-UniProt-GOA-ACAP-ARAP_25.05.2022_00h00	7.02151e-12	2.7735e-09	2.01266e-40	1.26797e-38	[6, 7]	Group65			[ABCA1, APOA1, APOA2, APOA4, APOB, APOC3, APOE, CLU, LCAT, LDLR, LRP1, PLTP]
GO:0042129	regulation of T cell proliferation	12	6.18557	GO_BiologicalProcess-EBI-UniProt-GOA-ACAP-ARAP_25.05.2022_00h00	3.88203e-09	1.31601e-06	2.01266e-40	1.26797e-38	[6, 7, 8]	Group65			[CD46, CR1, IL10, IL1A, IL1B, IL6, IL6ST, LGALS3, TFRC, TIMP1, TNFRSF1B, VSIG4]
GO:0050730	regulation of peptidyl-tyrosine phosphorylation	12	4.30108	GO_BiologicalProcess-EBI-UniProt-GOA-ACAP-ARAP_25.05.2022_00h00	2.15684e-07	6.06073e-05	2.01266e-40	1.26797e-38	[7, 8, 9]	Group65			[HPX, HRG, IL13, IL6, IL6R, IL6ST, LRP8, S100A8, S100A9, TIMP1, TNF, TNFRSF1A]
GO:0002920	regulation of humoral immune response	11	23.4043	GO_BiologicalProcess-EBI-UniProt-GOA-ACAP-ARAP_25.05.2022_00h00	6.05946e-15	2.56921e-12	2.30659e-14	8.76506e-13	[4, 5]	Group22			[A2M, C3, CD46, CFH, CR1, HPX, IL1B, KLKB1, SERPING1, TNF, VSIG4]
GO:0010001	glial cell differentiation	11	4.5082	GO_BiologicalProcess-EBI-UniProt-GOA-ACAP-ARAP_25.05.2022_00h00	4.45759e-07	0.000117235	1.76139e-12	4.22732e-11	[4, 6, 7, 8]	Group29			[CLU, F2, IL1B, IL6, IL6ST, LDLR, LRP1, S100A8, S100A9, TNF, TNFRSF1B]
GO:0004867	serine-type endopeptidase inhibitor activity	11	10.5769	GO_BiologicalProcess-EBI-UniProt-GOA-ACAP-ARAP_25.05.2022_00h00	5.73883e-11	2.19223e-08	7.15932e-20	3.72285e-18	[8, 9, 10, 11]	Group30			[A2M, AMBP, HRG, ITIH1, ITIH2, ITIH4, SERPINA1, SERPINC1, SERPIND1, SERPINF2, SERPING1]
GO:0002367	cytokine production involved in immune response	11	8.20895	GO_BiologicalProcess-EBI-UniProt-GOA-ACAP-ARAP_25.05.2022_00h00	9.02259e-10	3.23009e-07	0	0	[3, 6]	Group37			[APOA1, APOA2, IL10, IL1B, IL1R1, IL6, S100A8, S100A9, TNF, TNFRSF1B, TRAF2]
GO:0002718	regulation of cytokine production involved in immune response	11	8.20895	GO_BiologicalProcess-EBI-UniProt-GOA-ACAP-ARAP_25.05.2022_00h00	9.02259e-10	3.23009e-07	0	0	[4, 5, 6, 7]	Group37			[APOA1, APOA2, IL10, IL1B, IL1R1, IL6, S100A8, S100A9, TNF, TNFRSF1B, TRAF2]
GO:0034612	response to tumor necrosis factor	11	4.34783	GO_BiologicalProcess-EBI-UniProt-GOA-ACAP-ARAP_25.05.2022_00h00	6.38265e-07	0.000164034	1.13223e-13	3.50992e-12	[5]	Group38			[APOA1, APOB, CASP1, CXCL8, FABP4, RIPK1, TNF, TNFRSF1A, TNFRSF1B, TRADD, TRAF2]
GO:0043122	regulation of I-kappaB kinase/NF-kappaB signaling	11	4.2471	GO_BiologicalProcess-EBI-UniProt-GOA-ACAP-ARAP_25.05.2022_00h00	8.04281e-07	0.000201874	1.13223e-13	3.50992e-12	[5, 6, 7]	Group38			[CASP1, GAPDH, IL1A, IL1B, RIPK1, S100A12, TFRC, TNF, TNFRSF1A, TRADD, TRAF2]
GO:0071356	cellular response to tumor necrosis factor	11	4.78261	GO_BiologicalProcess-EBI-UniProt-GOA-ACAP-ARAP_25.05.2022_00h00	2.47119e-07	6.8452e-05	1.13223e-13	3.50992e-12	[6]	Group38			[APOA1, APOB, CASP1, CXCL8, FABP4, RIPK1, TNF, TNFRSF1A, TNFRSF1B, TRADD, TRAF2]
GO:0043123	positive regulation of I-kappaB kinase/NF-kappaB signaling	11	5.52764	GO_BiologicalProcess-EBI-UniProt-GOA-ACAP-ARAP_25.05.2022_00h00	5.70044e-08	1.72153e-05	1.13223e-13	3.50992e-12	[5, 6, 7, 8]	Group38			[CASP1, GAPDH, IL1A, IL1B, RIPK1, S100A12, TFRC, TNF, TNFRSF1A, TRADD, TRAF2]
GO:0010001	glial cell differentiation	11	4.5082	GO_BiologicalProcess-EBI-UniProt-GOA-ACAP-ARAP_25.05.2022_00h00	4.45759e-07	0.000117235	5.32063e-13	1.38336e-11	[4, 6, 7, 8]	Group40			[CLU, F2, IL1B, IL6, IL6ST, LDLR, LRP1, S100A8, S100A9, TNF, TNFRSF1B]
GO:0034612	response to tumor necrosis factor	11	4.34783	GO_BiologicalProcess-EBI-UniProt-GOA-ACAP-ARAP_25.05.2022_00h00	6.38265e-07	0.000164034	4.56197e-17	2.09851e-15	[5]	Group43			[APOA1, APOB, CASP1, CXCL8, FABP4, RIPK1, TNF, TNFRSF1A, TNFRSF1B, TRADD, TRAF2]
GO:0071356	cellular response to tumor necrosis factor	11	4.78261	GO_BiologicalProcess-EBI-UniProt-GOA-ACAP-ARAP_25.05.2022_00h00	2.47119e-07	6.8452e-05	4.56197e-17	2.09851e-15	[6]	Group43			[APOA1, APOB, CASP1, CXCL8, FABP4, RIPK1, TNF, TNFRSF1A, TNFRSF1B, TRADD, TRAF2]
GO:0043122	regulation of I-kappaB kinase/NF-kappaB signaling	11	4.2471	GO_BiologicalProcess-EBI-UniProt-GOA-ACAP-ARAP_25.05.2022_00h00	8.04281e-07	0.000201874	9.25444e-22	5.18249e-20	[5, 6, 7]	Group46			[CASP1, GAPDH, IL1A, IL1B, RIPK1, S100A12, TFRC, TNF, TNFRSF1A, TRADD, TRAF2]
GO:0010001	glial cell differentiation	11	4.5082	GO_BiologicalProcess-EBI-UniProt-GOA-ACAP-ARAP_25.05.2022_00h00	4.45759e-07	0.000117235	9.25444e-22	5.18249e-20	[4, 6, 7, 8]	Group46			[CLU, F2, IL1B, IL6, IL6ST, LDLR, LRP1, S100A8, S100A9, TNF, TNFRSF1B]
GO:0043123	positive regulation of I-kappaB kinase/NF-kappaB signaling	11	5.52764	GO_BiologicalProcess-EBI-UniProt-GOA-ACAP-ARAP_25.05.2022_00h00	5.70044e-08	1.72153e-05	9.25444e-22	5.18249e-20	[5, 6, 7, 8]	Group46			[CASP1, GAPDH, IL1A, IL1B, RIPK1, S100A12, TFRC, TNF, TNFRSF1A, TRADD, TRAF2]
GO:0050731	positive regulation of peptidyl-tyrosine phosphorylation	11	5.26316	GO_BiologicalProcess-EBI-UniProt-GOA-ACAP-ARAP_25.05.2022_00h00	9.39867e-08	2.77261e-05	9.25444e-22	5.18249e-20	[7, 8, 9, 10]	Group46			[HPX, IL13, IL6, IL6R, IL6ST, LRP8, S100A8, S100A9, TIMP1, TNF, TNFRSF1A]
GO:0002367	cytokine production involved in immune response	11	8.20895	GO_BiologicalProcess-EBI-UniProt-GOA-ACAP-ARAP_25.05.2022_00h00	9.02259e-10	3.23009e-07	2.00478e-17	9.42248e-16	[3, 6]	Group47			[APOA1, APOA2, IL10, IL1B, IL1R1, IL6, S100A8, S100A9, TNF, TNFRSF1B, TRAF2]
GO:0005125	cytokine activity	11	4.28016	GO_BiologicalProcess-EBI-UniProt-GOA-ACAP-ARAP_25.05.2022_00h00	7.45146e-07	0.000188522	2.00478e-17	9.42248e-16	[4, 5, 6]	Group47			[C5, CXCL8, IL10, IL13, IL1A, IL1B, IL6, S100A8, S100A9, TIMP1, TNF]
GO:0002718	regulation of cytokine production involved in immune response	11	8.20895	GO_BiologicalProcess-EBI-UniProt-GOA-ACAP-ARAP_25.05.2022_00h00	9.02259e-10	3.23009e-07	2.00478e-17	9.42248e-16	[4, 5, 6, 7]	Group47			[APOA1, APOA2, IL10, IL1B, IL1R1, IL6, S100A8, S100A9, TNF, TNFRSF1B, TRAF2]
GO:0097006	regulation of plasma lipoprotein particle levels	11	14.1026	GO_BiologicalProcess-EBI-UniProt-GOA-ACAP-ARAP_25.05.2022_00h00	2.29675e-12	9.18701e-10	1.24606e-08	1.24606e-07	[2, 3]	Group48			[ABCA1, APOA1, APOA2, APOA4, APOB, APOC3, APOE, LCAT, LDLR, MTTP, PLTP]
GO:0006638	neutral lipid metabolic process	11	7.74648	GO_BiologicalProcess-EBI-UniProt-GOA-ACAP-ARAP_25.05.2022_00h00	1.67699e-09	5.88625e-07	1.24606e-08	1.24606e-07	[4, 5]	Group48			[APOA1, APOA2, APOA4, APOB, APOC3, APOE, APOH, C3, LDLR, LIPE, MTTP]
GO:0055088	lipid homeostasis	11	6.21469	GO_BiologicalProcess-EBI-UniProt-GOA-ACAP-ARAP_25.05.2022_00h00	1.70356e-08	5.48547e-06	1.24606e-08	1.24606e-07	[5]	Group48			[ABCA1, APOA1, APOA2, APOA4, APOB, APOC3, APOE, FABP4, LCAT, LDLR, MTTP]
GO:0006639	acylglycerol metabolic process	11	7.80142	GO_BiologicalProcess-EBI-UniProt-GOA-ACAP-ARAP_25.05.2022_00h00	1.5553e-09	5.47466e-07	1.24606e-08	1.24606e-07	[5, 6]	Group48			[APOA1, APOA2, APOA4, APOB, APOC3, APOE, APOH, C3, LDLR, LIPE, MTTP]
GO:0055092	sterol homeostasis	11	11.4583	GO_BiologicalProcess-EBI-UniProt-GOA-ACAP-ARAP_25.05.2022_00h00	2.36722e-11	9.23214e-09	1.24606e-08	1.24606e-07	[6]	Group48			[ABCA1, APOA1, APOA2, APOA4, APOB, APOC3, APOE, FABP4, LCAT, LDLR, MTTP]
GO:0006641	triglyceride metabolic process	11	9.82143	GO_BiologicalProcess-EBI-UniProt-GOA-ACAP-ARAP_25.05.2022_00h00	1.29423e-10	4.87926e-08	1.24606e-08	1.24606e-07	[6, 7]	Group48			[APOA1, APOA2, APOA4, APOB, APOC3, APOE, APOH, C3, LDLR, LIPE, MTTP]
GO:0042632	cholesterol homeostasis	11	11.5789	GO_BiologicalProcess-EBI-UniProt-GOA-ACAP-ARAP_25.05.2022_00h00	2.1071e-11	8.25983e-09	1.24606e-08	1.24606e-07	[7]	Group48			[ABCA1, APOA1, APOA2, APOA4, APOB, APOC3, APOE, FABP4, LCAT, LDLR, MTTP]
GO:0005125	cytokine activity	11	4.28016	GO_BiologicalProcess-EBI-UniProt-GOA-ACAP-ARAP_25.05.2022_00h00	7.45146e-07	0.000188522	3.01469e-18	1.4772e-16	[4, 5, 6]	Group49			[C5, CXCL8, IL10, IL13, IL1A, IL1B, IL6, S100A8, S100A9, TIMP1, TNF]
GO:0050731	positive regulation of peptidyl-tyrosine phosphorylation	11	5.26316	GO_BiologicalProcess-EBI-UniProt-GOA-ACAP-ARAP_25.05.2022_00h00	9.39867e-08	2.77261e-05	3.01469e-18	1.4772e-16	[7, 8, 9, 10]	Group49			[HPX, IL13, IL6, IL6R, IL6ST, LRP8, S100A8, S100A9, TIMP1, TNF, TNFRSF1A]
GO:0002367	cytokine production involved in immune response	11	8.20895	GO_BiologicalProcess-EBI-UniProt-GOA-ACAP-ARAP_25.05.2022_00h00	9.02259e-10	3.23009e-07	1.07307e-21	5.79456e-20	[3, 6]	Group50			[APOA1, APOA2, IL10, IL1B, IL1R1, IL6, S100A8, S100A9, TNF, TNFRSF1B, TRAF2]
GO:0002718	regulation of cytokine production involved in immune response	11	8.20895	GO_BiologicalProcess-EBI-UniProt-GOA-ACAP-ARAP_25.05.2022_00h00	9.02259e-10	3.23009e-07	1.07307e-21	5.79456e-20	[4, 5, 6, 7]	Group50			[APOA1, APOA2, IL10, IL1B, IL1R1, IL6, S100A8, S100A9, TNF, TNFRSF1B, TRAF2]
GO:0005125	cytokine activity	11	4.28016	GO_BiologicalProcess-EBI-UniProt-GOA-ACAP-ARAP_25.05.2022_00h00	7.45146e-07	0.000188522	2.17039e-12	4.77486e-11	[4, 5, 6]	Group52			[C5, CXCL8, IL10, IL13, IL1A, IL1B, IL6, S100A8, S100A9, TIMP1, TNF]
GO:0071216	cellular response to biotic stimulus	11	4.18251	GO_BiologicalProcess-EBI-UniProt-GOA-ACAP-ARAP_25.05.2022_00h00	9.35094e-07	0.000230968	1.01544e-21	5.5849e-20	[3]	Group53			[ABCA1, CASP1, CXCL8, IL10, IL1A, IL1B, IL6, S100A8, S100A9, TNF, TNFRSF1B]
GO:0005125	cytokine activity	11	4.28016	GO_BiologicalProcess-EBI-UniProt-GOA-ACAP-ARAP_25.05.2022_00h00	7.45146e-07	0.000188522	1.01544e-21	5.5849e-20	[4, 5, 6]	Group53			[C5, CXCL8, IL10, IL13, IL1A, IL1B, IL6, S100A8, S100A9, TIMP1, TNF]
GO:0071219	cellular response to molecule of bacterial origin	11	4.66102	GO_BiologicalProcess-EBI-UniProt-GOA-ACAP-ARAP_25.05.2022_00h00	3.19773e-07	8.69783e-05	1.01544e-21	5.5849e-20	[4, 5, 7]	Group53			[ABCA1, CASP1, CXCL8, IL10, IL1A, IL1B, IL6, S100A8, S100A9, TNF, TNFRSF1B]
GO:0010001	glial cell differentiation	11	4.5082	GO_BiologicalProcess-EBI-UniProt-GOA-ACAP-ARAP_25.05.2022_00h00	4.45759e-07	0.000117235	1.01544e-21	5.5849e-20	[4, 6, 7, 8]	Group53			[CLU, F2, IL1B, IL6, IL6ST, LDLR, LRP1, S100A8, S100A9, TNF, TNFRSF1B]
GO:0071222	cellular response to lipopolysaccharide	11	4.86726	GO_BiologicalProcess-EBI-UniProt-GOA-ACAP-ARAP_25.05.2022_00h00	2.07207e-07	5.88467e-05	1.01544e-21	5.5849e-20	[5, 6, 8]	Group53			[ABCA1, CASP1, CXCL8, IL10, IL1A, IL1B, IL6, S100A8, S100A9, TNF, TNFRSF1B]
GO:0050731	positive regulation of peptidyl-tyrosine phosphorylation	11	5.26316	GO_BiologicalProcess-EBI-UniProt-GOA-ACAP-ARAP_25.05.2022_00h00	9.39867e-08	2.77261e-05	2.79982e-16	1.20392e-14	[7, 8, 9, 10]	Group54			[HPX, IL13, IL6, IL6R, IL6ST, LRP8, S100A8, S100A9, TIMP1, TNF, TNFRSF1A]
GO:0005125	cytokine activity	11	4.28016	GO_BiologicalProcess-EBI-UniProt-GOA-ACAP-ARAP_25.05.2022_00h00	7.45146e-07	0.000188522	2.41077e-13	6.50908e-12	[4, 5, 6]	Group55			[C5, CXCL8, IL10, IL13, IL1A, IL1B, IL6, S100A8, S100A9, TIMP1, TNF]
GO:0050731	positive regulation of peptidyl-tyrosine phosphorylation	11	5.26316	GO_BiologicalProcess-EBI-UniProt-GOA-ACAP-ARAP_25.05.2022_00h00	9.39867e-08	2.77261e-05	2.41077e-13	6.50908e-12	[7, 8, 9, 10]	Group55			[HPX, IL13, IL6, IL6R, IL6ST, LRP8, S100A8, S100A9, TIMP1, TNF, TNFRSF1A]
GO:0002920	regulation of humoral immune response	11	23.4043	GO_BiologicalProcess-EBI-UniProt-GOA-ACAP-ARAP_25.05.2022_00h00	6.05946e-15	2.56921e-12	9.16685e-28	5.31677e-26	[4, 5]	Group56			[A2M, C3, CD46, CFH, CR1, HPX, IL1B, KLKB1, SERPING1, TNF, VSIG4]
GO:0010001	glial cell differentiation	11	4.5082	GO_BiologicalProcess-EBI-UniProt-GOA-ACAP-ARAP_25.05.2022_00h00	4.45759e-07	0.000117235	1.73625e-16	7.81312e-15	[4, 6, 7, 8]	Group61			[CLU, F2, IL1B, IL6, IL6ST, LDLR, LRP1, S100A8, S100A9, TNF, TNFRSF1B]
GO:1905954	positive regulation of lipid localization	11	9.16667	GO_BiologicalProcess-EBI-UniProt-GOA-ACAP-ARAP_25.05.2022_00h00	2.74378e-10	1.00697e-07	7.39292e-20	3.77039e-18	[2, 3, 4, 5]	Group62			[ABCA1, APOA1, APOB, APOE, C3, IL1A, IL1B, LRP1, PLTP, S100A8, S100A9]
GO:0002367	cytokine production involved in immune response	11	8.20895	GO_BiologicalProcess-EBI-UniProt-GOA-ACAP-ARAP_25.05.2022_00h00	9.02259e-10	3.23009e-07	8.83937e-24	5.03844e-22	[3, 6]	Group63			[APOA1, APOA2, IL10, IL1B, IL1R1, IL6, S100A8, S100A9, TNF, TNFRSF1B, TRAF2]
GO:0002718	regulation of cytokine production involved in immune response	11	8.20895	GO_BiologicalProcess-EBI-UniProt-GOA-ACAP-ARAP_25.05.2022_00h00	9.02259e-10	3.23009e-07	8.83937e-24	5.03844e-22	[4, 5, 6, 7]	Group63			[APOA1, APOA2, IL10, IL1B, IL1R1, IL6, S100A8, S100A9, TNF, TNFRSF1B, TRAF2]
GO:0097006	regulation of plasma lipoprotein particle levels	11	14.1026	GO_BiologicalProcess-EBI-UniProt-GOA-ACAP-ARAP_25.05.2022_00h00	2.29675e-12	9.18701e-10	2.01266e-40	1.26797e-38	[2, 3]	Group65			[ABCA1, APOA1, APOA2, APOA4, APOB, APOC3, APOE, LCAT, LDLR, MTTP, PLTP]
GO:0071216	cellular response to biotic stimulus	11	4.18251	GO_BiologicalProcess-EBI-UniProt-GOA-ACAP-ARAP_25.05.2022_00h00	9.35094e-07	0.000230968	2.01266e-40	1.26797e-38	[3]	Group65			[ABCA1, CASP1, CXCL8, IL10, IL1A, IL1B, IL6, S100A8, S100A9, TNF, TNFRSF1B]
GO:1905954	positive regulation of lipid localization	11	9.16667	GO_BiologicalProcess-EBI-UniProt-GOA-ACAP-ARAP_25.05.2022_00h00	2.74378e-10	1.00697e-07	2.01266e-40	1.26797e-38	[2, 3, 4, 5]	Group65			[ABCA1, APOA1, APOB, APOE, C3, IL1A, IL1B, LRP1, PLTP, S100A8, S100A9]
GO:0071674	mononuclear cell migration	11	5.02283	GO_BiologicalProcess-EBI-UniProt-GOA-ACAP-ARAP_25.05.2022_00h00	1.50911e-07	4.34624e-05	2.01266e-40	1.26797e-38	[3, 5]	Group65			[APOD, CLU, CXCR1, CXCR2, IL6, IL6R, LGALS3, MSN, PLG, S100A12, TNF]
GO:0002367	cytokine production involved in immune response	11	8.20895	GO_BiologicalProcess-EBI-UniProt-GOA-ACAP-ARAP_25.05.2022_00h00	9.02259e-10	3.23009e-07	2.01266e-40	1.26797e-38	[3, 6]	Group65			[APOA1, APOA2, IL10, IL1B, IL1R1, IL6, S100A8, S100A9, TNF, TNFRSF1B, TRAF2]
GO:0002920	regulation of humoral immune response	11	23.4043	GO_BiologicalProcess-EBI-UniProt-GOA-ACAP-ARAP_25.05.2022_00h00	6.05946e-15	2.56921e-12	2.01266e-40	1.26797e-38	[4, 5]	Group65			[A2M, C3, CD46, CFH, CR1, HPX, IL1B, KLKB1, SERPING1, TNF, VSIG4]
GO:0006638	neutral lipid metabolic process	11	7.74648	GO_BiologicalProcess-EBI-UniProt-GOA-ACAP-ARAP_25.05.2022_00h00	1.67699e-09	5.88625e-07	2.01266e-40	1.26797e-38	[4, 5]	Group65			[APOA1, APOA2, APOA4, APOB, APOC3, APOE, APOH, C3, LDLR, LIPE, MTTP]
GO:0005125	cytokine activity	11	4.28016	GO_BiologicalProcess-EBI-UniProt-GOA-ACAP-ARAP_25.05.2022_00h00	7.45146e-07	0.000188522	2.01266e-40	1.26797e-38	[4, 5, 6]	Group65			[C5, CXCL8, IL10, IL13, IL1A, IL1B, IL6, S100A8, S100A9, TIMP1, TNF]
GO:0015748	organophosphate ester transport	11	6.96203	GO_BiologicalProcess-EBI-UniProt-GOA-ACAP-ARAP_25.05.2022_00h00	5.19583e-09	1.75099e-06	2.01266e-40	1.26797e-38	[5]	Group65			[ABCA1, APOA1, APOA2, APOA4, APOC3, APOE, CR1, LDLR, MTTP, PLTP, RIPK1]
GO:0034612	response to tumor necrosis factor	11	4.34783	GO_BiologicalProcess-EBI-UniProt-GOA-ACAP-ARAP_25.05.2022_00h00	6.38265e-07	0.000164034	2.01266e-40	1.26797e-38	[5]	Group65			[APOA1, APOB, CASP1, CXCL8, FABP4, RIPK1, TNF, TNFRSF1A, TNFRSF1B, TRADD, TRAF2]
GO:0055088	lipid homeostasis	11	6.21469	GO_BiologicalProcess-EBI-UniProt-GOA-ACAP-ARAP_25.05.2022_00h00	1.70356e-08	5.48547e-06	2.01266e-40	1.26797e-38	[5]	Group65			[ABCA1, APOA1, APOA2, APOA4, APOB, APOC3, APOE, FABP4, LCAT, LDLR, MTTP]
GO:0097530	granulocyte migration	11	6.32184	GO_BiologicalProcess-EBI-UniProt-GOA-ACAP-ARAP_25.05.2022_00h00	1.42618e-08	4.62081e-06	2.01266e-40	1.26797e-38	[4, 6]	Group65			[CXCL8, CXCR1, CXCR2, IL1A, IL1B, IL1R1, LGALS3, PRTN3, S100A12, S100A8, S100A9]
GO:0071219	cellular response to molecule of bacterial origin	11	4.66102	GO_BiologicalProcess-EBI-UniProt-GOA-ACAP-ARAP_25.05.2022_00h00	3.19773e-07	8.69783e-05	2.01266e-40	1.26797e-38	[4, 5, 7]	Group65			[ABCA1, CASP1, CXCL8, IL10, IL1A, IL1B, IL6, S100A8, S100A9, TNF, TNFRSF1B]
GO:0002718	regulation of cytokine production involved in immune response	11	8.20895	GO_BiologicalProcess-EBI-UniProt-GOA-ACAP-ARAP_25.05.2022_00h00	9.02259e-10	3.23009e-07	2.01266e-40	1.26797e-38	[4, 5, 6, 7]	Group65			[APOA1, APOA2, IL10, IL1B, IL1R1, IL6, S100A8, S100A9, TNF, TNFRSF1B, TRAF2]
GO:0006639	acylglycerol metabolic process	11	7.80142	GO_BiologicalProcess-EBI-UniProt-GOA-ACAP-ARAP_25.05.2022_00h00	1.5553e-09	5.47466e-07	2.01266e-40	1.26797e-38	[5, 6]	Group65			[APOA1, APOA2, APOA4, APOB, APOC3, APOE, APOH, C3, LDLR, LIPE, MTTP]
GO:0043122	regulation of I-kappaB kinase/NF-kappaB signaling	11	4.2471	GO_BiologicalProcess-EBI-UniProt-GOA-ACAP-ARAP_25.05.2022_00h00	8.04281e-07	0.000201874	2.01266e-40	1.26797e-38	[5, 6, 7]	Group65			[CASP1, GAPDH, IL1A, IL1B, RIPK1, S100A12, TFRC, TNF, TNFRSF1A, TRADD, TRAF2]
GO:0055092	sterol homeostasis	11	11.4583	GO_BiologicalProcess-EBI-UniProt-GOA-ACAP-ARAP_25.05.2022_00h00	2.36722e-11	9.23214e-09	2.01266e-40	1.26797e-38	[6]	Group65			[ABCA1, APOA1, APOA2, APOA4, APOB, APOC3, APOE, FABP4, LCAT, LDLR, MTTP]
GO:0071356	cellular response to tumor necrosis factor	11	4.78261	GO_BiologicalProcess-EBI-UniProt-GOA-ACAP-ARAP_25.05.2022_00h00	2.47119e-07	6.8452e-05	2.01266e-40	1.26797e-38	[6]	Group65			[APOA1, APOB, CASP1, CXCL8, FABP4, RIPK1, TNF, TNFRSF1A, TNFRSF1B, TRADD, TRAF2]
GO:1990266	neutrophil migration	11	7.80142	GO_BiologicalProcess-EBI-UniProt-GOA-ACAP-ARAP_25.05.2022_00h00	1.5553e-09	5.47466e-07	2.01266e-40	1.26797e-38	[5, 7]	Group65			[CXCL8, CXCR1, CXCR2, IL1A, IL1B, IL1R1, LGALS3, PRTN3, S100A12, S100A8, S100A9]
GO:0010001	glial cell differentiation	11	4.5082	GO_BiologicalProcess-EBI-UniProt-GOA-ACAP-ARAP_25.05.2022_00h00	4.45759e-07	0.000117235	2.01266e-40	1.26797e-38	[4, 6, 7, 8]	Group65			[CLU, F2, IL1B, IL6, IL6ST, LDLR, LRP1, S100A8, S100A9, TNF, TNFRSF1B]
GO:0071222	cellular response to lipopolysaccharide	11	4.86726	GO_BiologicalProcess-EBI-UniProt-GOA-ACAP-ARAP_25.05.2022_00h00	2.07207e-07	5.88467e-05	2.01266e-40	1.26797e-38	[5, 6, 8]	Group65			[ABCA1, CASP1, CXCL8, IL10, IL1A, IL1B, IL6, S100A8, S100A9, TNF, TNFRSF1B]
GO:0006641	triglyceride metabolic process	11	9.82143	GO_BiologicalProcess-EBI-UniProt-GOA-ACAP-ARAP_25.05.2022_00h00	1.29423e-10	4.87926e-08	2.01266e-40	1.26797e-38	[6, 7]	Group65			[APOA1, APOA2, APOA4, APOB, APOC3, APOE, APOH, C3, LDLR, LIPE, MTTP]
GO:0043123	positive regulation of I-kappaB kinase/NF-kappaB signaling	11	5.52764	GO_BiologicalProcess-EBI-UniProt-GOA-ACAP-ARAP_25.05.2022_00h00	5.70044e-08	1.72153e-05	2.01266e-40	1.26797e-38	[5, 6, 7, 8]	Group65			[CASP1, GAPDH, IL1A, IL1B, RIPK1, S100A12, TFRC, TNF, TNFRSF1A, TRADD, TRAF2]
GO:0042632	cholesterol homeostasis	11	11.5789	GO_BiologicalProcess-EBI-UniProt-GOA-ACAP-ARAP_25.05.2022_00h00	2.1071e-11	8.25983e-09	2.01266e-40	1.26797e-38	[7]	Group65			[ABCA1, APOA1, APOA2, APOA4, APOB, APOC3, APOE, FABP4, LCAT, LDLR, MTTP]
GO:0050731	positive regulation of peptidyl-tyrosine phosphorylation	11	5.26316	GO_BiologicalProcess-EBI-UniProt-GOA-ACAP-ARAP_25.05.2022_00h00	9.39867e-08	2.77261e-05	2.01266e-40	1.26797e-38	[7, 8, 9, 10]	Group65			[HPX, IL13, IL6, IL6R, IL6ST, LRP8, S100A8, S100A9, TIMP1, TNF, TNFRSF1A]
GO:0001659	temperature homeostasis	10	5.18135	GO_BiologicalProcess-EBI-UniProt-GOA-ACAP-ARAP_25.05.2022_00h00	4.2847e-07	0.000113973	6.31417e-08	3.15708e-07	[3, 5]	Group04			[CFH, CLU, FABP4, IL13, IL1A, IL1B, IL4R, LCN2, LDLR, TNF]
GO:0050866	negative regulation of cell activation	10	4.36681	GO_BiologicalProcess-EBI-UniProt-GOA-ACAP-ARAP_25.05.2022_00h00	2.03375e-06	0.00047183	6.40947e-10	9.61421e-09	[3, 4, 5]	Group06			[APOE, CR1, F2, FGG, IL10, IL13RA2, IL4R, LDLR, LGALS3, VSIG4]
GO:0006957	complement activation, alternative pathway	10	50	GO_BiologicalProcess-EBI-UniProt-GOA-ACAP-ARAP_25.05.2022_00h00	1.26956e-17	5.66223e-15	4.74455e-14	1.66059e-12	[4, 5, 6, 7, 8]	Group09			[C3, C5, C8A, C8B, C9, CFB, CFH, CFP, CR1, VSIG4]
GO:0050777	negative regulation of immune response	10	5.34759	GO_BiologicalProcess-EBI-UniProt-GOA-ACAP-ARAP_25.05.2022_00h00	3.20041e-07	8.67311e-05	1.14017e-10	1.93829e-09	[3, 4, 5]	Group13			[A2M, AMBP, CD46, CR1, IL10, IL13RA2, IL4R, LGALS3, SERPING1, VSIG4]
GO:0050866	negative regulation of cell activation	10	4.36681	GO_BiologicalProcess-EBI-UniProt-GOA-ACAP-ARAP_25.05.2022_00h00	2.03375e-06	0.00047183	1.14017e-10	1.93829e-09	[3, 4, 5]	Group13			[APOE, CR1, F2, FGG, IL10, IL13RA2, IL4R, LDLR, LGALS3, VSIG4]
GO:0050777	negative regulation of immune response	10	5.34759	GO_BiologicalProcess-EBI-UniProt-GOA-ACAP-ARAP_25.05.2022_00h00	3.20041e-07	8.67311e-05	7.09552e-11	1.27719e-09	[3, 4, 5]	Group14			[A2M, AMBP, CD46, CR1, IL10, IL13RA2, IL4R, LGALS3, SERPING1, VSIG4]
GO:0002377	immunoglobulin production	10	8.19672	GO_BiologicalProcess-EBI-UniProt-GOA-ACAP-ARAP_25.05.2022_00h00	5.5175e-09	1.84836e-06	1.15408e-10	1.84654e-09	[3, 6]	Group21			[CR1, HPX, IL10, IL13, IL13RA2, IL4R, IL6, TFRC, TNF, TRAF2]
GO:0002637	regulation of immunoglobulin production	10	11.9048	GO_BiologicalProcess-EBI-UniProt-GOA-ACAP-ARAP_25.05.2022_00h00	1.35181e-10	5.0693e-08	1.15408e-10	1.84654e-09	[4, 5, 6, 7]	Group21			[CR1, HPX, IL10, IL13, IL13RA2, IL4R, IL6, TFRC, TNF, TRAF2]
GO:0150076	neuroinflammatory response	10	13.8889	GO_BiologicalProcess-EBI-UniProt-GOA-ACAP-ARAP_25.05.2022_00h00	2.79761e-11	1.08547e-08	1.89692e-12	4.36292e-11	[5]	Group24			[CLU, IL13, IL1B, IL6, LDLR, LRP1, MMP3, MMP9, TNF, TNFRSF1B]
GO:0001659	temperature homeostasis	10	5.18135	GO_BiologicalProcess-EBI-UniProt-GOA-ACAP-ARAP_25.05.2022_00h00	4.2847e-07	0.000113973	3.03656e-14	1.09316e-12	[3, 5]	Group28			[CFH, CLU, FABP4, IL13, IL1A, IL1B, IL4R, LCN2, LDLR, TNF]
GO:0042116	macrophage activation	10	8.77193	GO_BiologicalProcess-EBI-UniProt-GOA-ACAP-ARAP_25.05.2022_00h00	2.84258e-09	9.75006e-07	3.03656e-14	1.09316e-12	[4, 5]	Group28			[CLU, IL10, IL13, IL4R, IL6, LDLR, S100A8, S100A9, TNF, VSIG4]
GO:0150076	neuroinflammatory response	10	13.8889	GO_BiologicalProcess-EBI-UniProt-GOA-ACAP-ARAP_25.05.2022_00h00	2.79761e-11	1.08547e-08	3.03656e-14	1.09316e-12	[5]	Group28			[CLU, IL13, IL1B, IL6, LDLR, LRP1, MMP3, MMP9, TNF, TNFRSF1B]
GO:0032602	chemokine production	10	9.90099	GO_BiologicalProcess-EBI-UniProt-GOA-ACAP-ARAP_25.05.2022_00h00	8.59651e-10	3.08615e-07	7.40428e-13	1.85107e-11	[3, 6]	Group34			[APOD, C5, IL10, IL1B, IL4R, IL6, IL6R, S100A8, S100A9, TNF]
GO:0032642	regulation of chemokine production	10	9.90099	GO_BiologicalProcess-EBI-UniProt-GOA-ACAP-ARAP_25.05.2022_00h00	8.59651e-10	3.08615e-07	7.40428e-13	1.85107e-11	[4, 5, 6, 7]	Group34			[APOD, C5, IL10, IL1B, IL4R, IL6, IL6R, S100A8, S100A9, TNF]
GO:0070374	positive regulation of ERK1 and ERK2 cascade	10	4.34783	GO_BiologicalProcess-EBI-UniProt-GOA-ACAP-ARAP_25.05.2022_00h00	2.11496e-06	0.000488556	1.77341e-13	4.96555e-12	[6, 7, 8, 9]	Group35			[APOE, FGA, FGB, FGG, IL1A, S100A8, S100A9, SERPINF2, TIMP1, TNF]
GO:0032602	chemokine production	10	9.90099	GO_BiologicalProcess-EBI-UniProt-GOA-ACAP-ARAP_25.05.2022_00h00	8.59651e-10	3.08615e-07	2.00478e-17	9.42248e-16	[3, 6]	Group47			[APOD, C5, IL10, IL1B, IL4R, IL6, IL6R, S100A8, S100A9, TNF]
GO:0042116	macrophage activation	10	8.77193	GO_BiologicalProcess-EBI-UniProt-GOA-ACAP-ARAP_25.05.2022_00h00	2.84258e-09	9.75006e-07	2.00478e-17	9.42248e-16	[4, 5]	Group47			[CLU, IL10, IL13, IL4R, IL6, LDLR, S100A8, S100A9, TNF, VSIG4]
GO:0070665	positive regulation of leukocyte proliferation	10	5.64972	GO_BiologicalProcess-EBI-UniProt-GOA-ACAP-ARAP_25.05.2022_00h00	1.92048e-07	5.47338e-05	2.00478e-17	9.42248e-16	[4, 5, 6]	Group47			[CD46, IL13, IL1A, IL1B, IL6, IL6ST, S100A8, S100A9, TFRC, TIMP1]
GO:0032642	regulation of chemokine production	10	9.90099	GO_BiologicalProcess-EBI-UniProt-GOA-ACAP-ARAP_25.05.2022_00h00	8.59651e-10	3.08615e-07	2.00478e-17	9.42248e-16	[4, 5, 6, 7]	Group47			[APOD, C5, IL10, IL1B, IL4R, IL6, IL6R, S100A8, S100A9, TNF]
GO:0032946	positive regulation of mononuclear cell proliferation	10	6.32911	GO_BiologicalProcess-EBI-UniProt-GOA-ACAP-ARAP_25.05.2022_00h00	6.60936e-08	1.98281e-05	2.00478e-17	9.42248e-16	[5, 6, 7]	Group47			[CD46, IL13, IL1A, IL1B, IL6, IL6ST, S100A8, S100A9, TFRC, TIMP1]
GO:0050671	positive regulation of lymphocyte proliferation	10	6.45161	GO_BiologicalProcess-EBI-UniProt-GOA-ACAP-ARAP_25.05.2022_00h00	5.51203e-08	1.68117e-05	2.00478e-17	9.42248e-16	[5, 6, 7, 8]	Group47			[CD46, IL13, IL1A, IL1B, IL6, IL6ST, S100A8, S100A9, TFRC, TIMP1]
GO:0071827	plasma lipoprotein particle organization	10	20	GO_BiologicalProcess-EBI-UniProt-GOA-ACAP-ARAP_25.05.2022_00h00	6.02175e-13	2.45085e-10	1.24606e-08	1.24606e-07	[2, 6]	Group48			[ABCA1, APOA1, APOA2, APOA4, APOB, APOC3, APOE, LCAT, MTTP, PLTP]
GO:0071825	protein-lipid complex subunit organization	10	18.8679	GO_BiologicalProcess-EBI-UniProt-GOA-ACAP-ARAP_25.05.2022_00h00	1.12505e-12	4.54518e-10	1.24606e-08	1.24606e-07	[5]	Group48			[ABCA1, APOA1, APOA2, APOA4, APOB, APOC3, APOE, LCAT, MTTP, PLTP]
GO:0032602	chemokine production	10	9.90099	GO_BiologicalProcess-EBI-UniProt-GOA-ACAP-ARAP_25.05.2022_00h00	8.59651e-10	3.08615e-07	3.01469e-18	1.4772e-16	[3, 6]	Group49			[APOD, C5, IL10, IL1B, IL4R, IL6, IL6R, S100A8, S100A9, TNF]
GO:0042116	macrophage activation	10	8.77193	GO_BiologicalProcess-EBI-UniProt-GOA-ACAP-ARAP_25.05.2022_00h00	2.84258e-09	9.75006e-07	3.01469e-18	1.4772e-16	[4, 5]	Group49			[CLU, IL10, IL13, IL4R, IL6, LDLR, S100A8, S100A9, TNF, VSIG4]
GO:0070665	positive regulation of leukocyte proliferation	10	5.64972	GO_BiologicalProcess-EBI-UniProt-GOA-ACAP-ARAP_25.05.2022_00h00	1.92048e-07	5.47338e-05	3.01469e-18	1.4772e-16	[4, 5, 6]	Group49			[CD46, IL13, IL1A, IL1B, IL6, IL6ST, S100A8, S100A9, TFRC, TIMP1]
GO:0032642	regulation of chemokine production	10	9.90099	GO_BiologicalProcess-EBI-UniProt-GOA-ACAP-ARAP_25.05.2022_00h00	8.59651e-10	3.08615e-07	3.01469e-18	1.4772e-16	[4, 5, 6, 7]	Group49			[APOD, C5, IL10, IL1B, IL4R, IL6, IL6R, S100A8, S100A9, TNF]
GO:0032946	positive regulation of mononuclear cell proliferation	10	6.32911	GO_BiologicalProcess-EBI-UniProt-GOA-ACAP-ARAP_25.05.2022_00h00	6.60936e-08	1.98281e-05	3.01469e-18	1.4772e-16	[5, 6, 7]	Group49			[CD46, IL13, IL1A, IL1B, IL6, IL6ST, S100A8, S100A9, TFRC, TIMP1]
GO:0050671	positive regulation of lymphocyte proliferation	10	6.45161	GO_BiologicalProcess-EBI-UniProt-GOA-ACAP-ARAP_25.05.2022_00h00	5.51203e-08	1.68117e-05	3.01469e-18	1.4772e-16	[5, 6, 7, 8]	Group49			[CD46, IL13, IL1A, IL1B, IL6, IL6ST, S100A8, S100A9, TFRC, TIMP1]
GO:0002377	immunoglobulin production	10	8.19672	GO_BiologicalProcess-EBI-UniProt-GOA-ACAP-ARAP_25.05.2022_00h00	5.5175e-09	1.84836e-06	1.07307e-21	5.79456e-20	[3, 6]	Group50			[CR1, HPX, IL10, IL13, IL13RA2, IL4R, IL6, TFRC, TNF, TRAF2]
GO:0002637	regulation of immunoglobulin production	10	11.9048	GO_BiologicalProcess-EBI-UniProt-GOA-ACAP-ARAP_25.05.2022_00h00	1.35181e-10	5.0693e-08	1.07307e-21	5.79456e-20	[4, 5, 6, 7]	Group50			[CR1, HPX, IL10, IL13, IL13RA2, IL4R, IL6, TFRC, TNF, TRAF2]
GO:0032602	chemokine production	10	9.90099	GO_BiologicalProcess-EBI-UniProt-GOA-ACAP-ARAP_25.05.2022_00h00	8.59651e-10	3.08615e-07	2.86721e-15	1.17556e-13	[3, 6]	Group51			[APOD, C5, IL10, IL1B, IL4R, IL6, IL6R, S100A8, S100A9, TNF]
GO:0032642	regulation of chemokine production	10	9.90099	GO_BiologicalProcess-EBI-UniProt-GOA-ACAP-ARAP_25.05.2022_00h00	8.59651e-10	3.08615e-07	2.86721e-15	1.17556e-13	[4, 5, 6, 7]	Group51			[APOD, C5, IL10, IL1B, IL4R, IL6, IL6R, S100A8, S100A9, TNF]
GO:0070665	positive regulation of leukocyte proliferation	10	5.64972	GO_BiologicalProcess-EBI-UniProt-GOA-ACAP-ARAP_25.05.2022_00h00	1.92048e-07	5.47338e-05	2.17039e-12	4.77486e-11	[4, 5, 6]	Group52			[CD46, IL13, IL1A, IL1B, IL6, IL6ST, S100A8, S100A9, TFRC, TIMP1]
GO:0032946	positive regulation of mononuclear cell proliferation	10	6.32911	GO_BiologicalProcess-EBI-UniProt-GOA-ACAP-ARAP_25.05.2022_00h00	6.60936e-08	1.98281e-05	2.17039e-12	4.77486e-11	[5, 6, 7]	Group52			[CD46, IL13, IL1A, IL1B, IL6, IL6ST, S100A8, S100A9, TFRC, TIMP1]
GO:0050671	positive regulation of lymphocyte proliferation	10	6.45161	GO_BiologicalProcess-EBI-UniProt-GOA-ACAP-ARAP_25.05.2022_00h00	5.51203e-08	1.68117e-05	2.17039e-12	4.77486e-11	[5, 6, 7, 8]	Group52			[CD46, IL13, IL1A, IL1B, IL6, IL6ST, S100A8, S100A9, TFRC, TIMP1]
GO:0002377	immunoglobulin production	10	8.19672	GO_BiologicalProcess-EBI-UniProt-GOA-ACAP-ARAP_25.05.2022_00h00	5.5175e-09	1.84836e-06	1.01544e-21	5.5849e-20	[3, 6]	Group53			[CR1, HPX, IL10, IL13, IL13RA2, IL4R, IL6, TFRC, TNF, TRAF2]
GO:0032602	chemokine production	10	9.90099	GO_BiologicalProcess-EBI-UniProt-GOA-ACAP-ARAP_25.05.2022_00h00	8.59651e-10	3.08615e-07	1.01544e-21	5.5849e-20	[3, 6]	Group53			[APOD, C5, IL10, IL1B, IL4R, IL6, IL6R, S100A8, S100A9, TNF]
GO:0042116	macrophage activation	10	8.77193	GO_BiologicalProcess-EBI-UniProt-GOA-ACAP-ARAP_25.05.2022_00h00	2.84258e-09	9.75006e-07	1.01544e-21	5.5849e-20	[4, 5]	Group53			[CLU, IL10, IL13, IL4R, IL6, LDLR, S100A8, S100A9, TNF, VSIG4]
GO:0002637	regulation of immunoglobulin production	10	11.9048	GO_BiologicalProcess-EBI-UniProt-GOA-ACAP-ARAP_25.05.2022_00h00	1.35181e-10	5.0693e-08	1.01544e-21	5.5849e-20	[4, 5, 6, 7]	Group53			[CR1, HPX, IL10, IL13, IL13RA2, IL4R, IL6, TFRC, TNF, TRAF2]
GO:0032642	regulation of chemokine production	10	9.90099	GO_BiologicalProcess-EBI-UniProt-GOA-ACAP-ARAP_25.05.2022_00h00	8.59651e-10	3.08615e-07	1.01544e-21	5.5849e-20	[4, 5, 6, 7]	Group53			[APOD, C5, IL10, IL1B, IL4R, IL6, IL6R, S100A8, S100A9, TNF]
GO:0070665	positive regulation of leukocyte proliferation	10	5.64972	GO_BiologicalProcess-EBI-UniProt-GOA-ACAP-ARAP_25.05.2022_00h00	1.92048e-07	5.47338e-05	2.41077e-13	6.50908e-12	[4, 5, 6]	Group55			[CD46, IL13, IL1A, IL1B, IL6, IL6ST, S100A8, S100A9, TFRC, TIMP1]
GO:0032946	positive regulation of mononuclear cell proliferation	10	6.32911	GO_BiologicalProcess-EBI-UniProt-GOA-ACAP-ARAP_25.05.2022_00h00	6.60936e-08	1.98281e-05	2.41077e-13	6.50908e-12	[5, 6, 7]	Group55			[CD46, IL13, IL1A, IL1B, IL6, IL6ST, S100A8, S100A9, TFRC, TIMP1]
GO:0050671	positive regulation of lymphocyte proliferation	10	6.45161	GO_BiologicalProcess-EBI-UniProt-GOA-ACAP-ARAP_25.05.2022_00h00	5.51203e-08	1.68117e-05	2.41077e-13	6.50908e-12	[5, 6, 7, 8]	Group55			[CD46, IL13, IL1A, IL1B, IL6, IL6ST, S100A8, S100A9, TFRC, TIMP1]
GO:0050777	negative regulation of immune response	10	5.34759	GO_BiologicalProcess-EBI-UniProt-GOA-ACAP-ARAP_25.05.2022_00h00	3.20041e-07	8.67311e-05	9.16685e-28	5.31677e-26	[3, 4, 5]	Group56			[A2M, AMBP, CD46, CR1, IL10, IL13RA2, IL4R, LGALS3, SERPING1, VSIG4]
GO:0050866	negative regulation of cell activation	10	4.36681	GO_BiologicalProcess-EBI-UniProt-GOA-ACAP-ARAP_25.05.2022_00h00	2.03375e-06	0.00047183	9.16685e-28	5.31677e-26	[3, 4, 5]	Group56			[APOE, CR1, F2, FGG, IL10, IL13RA2, IL4R, LDLR, LGALS3, VSIG4]
GO:0006957	complement activation, alternative pathway	10	50	GO_BiologicalProcess-EBI-UniProt-GOA-ACAP-ARAP_25.05.2022_00h00	1.26956e-17	5.66223e-15	9.16685e-28	5.31677e-26	[4, 5, 6, 7, 8]	Group56			[C3, C5, C8A, C8B, C9, CFB, CFH, CFP, CR1, VSIG4]
GO:0046890	regulation of lipid biosynthetic process	10	5.37634	GO_BiologicalProcess-EBI-UniProt-GOA-ACAP-ARAP_25.05.2022_00h00	3.04536e-07	8.34427e-05	8.3602e-16	3.51128e-14	[4, 5, 6]	Group60			[APOA1, APOA4, APOB, APOC3, APOE, C3, IL1A, IL1B, LDLR, TNF]
GO:0150076	neuroinflammatory response	10	13.8889	GO_BiologicalProcess-EBI-UniProt-GOA-ACAP-ARAP_25.05.2022_00h00	2.79761e-11	1.08547e-08	1.73625e-16	7.81312e-15	[5]	Group61			[CLU, IL13, IL1B, IL6, LDLR, LRP1, MMP3, MMP9, TNF, TNFRSF1B]
GO:0046890	regulation of lipid biosynthetic process	10	5.37634	GO_BiologicalProcess-EBI-UniProt-GOA-ACAP-ARAP_25.05.2022_00h00	3.04536e-07	8.34427e-05	7.39292e-20	3.77039e-18	[4, 5, 6]	Group62			[APOA1, APOA4, APOB, APOC3, APOE, C3, IL1A, IL1B, LDLR, TNF]
GO:0042116	macrophage activation	10	8.77193	GO_BiologicalProcess-EBI-UniProt-GOA-ACAP-ARAP_25.05.2022_00h00	2.84258e-09	9.75006e-07	8.15624e-20	4.07812e-18	[4, 5]	Group64			[CLU, IL10, IL13, IL4R, IL6, LDLR, S100A8, S100A9, TNF, VSIG4]
GO:0150076	neuroinflammatory response	10	13.8889	GO_BiologicalProcess-EBI-UniProt-GOA-ACAP-ARAP_25.05.2022_00h00	2.79761e-11	1.08547e-08	8.15624e-20	4.07812e-18	[5]	Group64			[CLU, IL13, IL1B, IL6, LDLR, LRP1, MMP3, MMP9, TNF, TNFRSF1B]
GO:0001659	temperature homeostasis	10	5.18135	GO_BiologicalProcess-EBI-UniProt-GOA-ACAP-ARAP_25.05.2022_00h00	4.2847e-07	0.000113973	2.01266e-40	1.26797e-38	[3, 5]	Group65			[CFH, CLU, FABP4, IL13, IL1A, IL1B, IL4R, LCN2, LDLR, TNF]
GO:0050777	negative regulation of immune response	10	5.34759	GO_BiologicalProcess-EBI-UniProt-GOA-ACAP-ARAP_25.05.2022_00h00	3.20041e-07	8.67311e-05	2.01266e-40	1.26797e-38	[3, 4, 5]	Group65			[A2M, AMBP, CD46, CR1, IL10, IL13RA2, IL4R, LGALS3, SERPING1, VSIG4]
GO:0071827	plasma lipoprotein particle organization	10	20	GO_BiologicalProcess-EBI-UniProt-GOA-ACAP-ARAP_25.05.2022_00h00	6.02175e-13	2.45085e-10	2.01266e-40	1.26797e-38	[2, 6]	Group65			[ABCA1, APOA1, APOA2, APOA4, APOB, APOC3, APOE, LCAT, MTTP, PLTP]
GO:0002377	immunoglobulin production	10	8.19672	GO_BiologicalProcess-EBI-UniProt-GOA-ACAP-ARAP_25.05.2022_00h00	5.5175e-09	1.84836e-06	2.01266e-40	1.26797e-38	[3, 6]	Group65			[CR1, HPX, IL10, IL13, IL13RA2, IL4R, IL6, TFRC, TNF, TRAF2]
GO:0016125	sterol metabolic process	10	5.88235	GO_BiologicalProcess-EBI-UniProt-GOA-ACAP-ARAP_25.05.2022_00h00	1.3169e-07	3.83218e-05	2.01266e-40	1.26797e-38	[4, 5]	Group65			[ABCA1, APOA1, APOA2, APOA4, APOB, APOE, APOL1, LCAT, LDLR, LIPE]
GO:0032602	chemokine production	10	9.90099	GO_BiologicalProcess-EBI-UniProt-GOA-ACAP-ARAP_25.05.2022_00h00	8.59651e-10	3.08615e-07	2.01266e-40	1.26797e-38	[3, 6]	Group65			[APOD, C5, IL10, IL1B, IL4R, IL6, IL6R, S100A8, S100A9, TNF]
GO:0042116	macrophage activation	10	8.77193	GO_BiologicalProcess-EBI-UniProt-GOA-ACAP-ARAP_25.05.2022_00h00	2.84258e-09	9.75006e-07	2.01266e-40	1.26797e-38	[4, 5]	Group65			[CLU, IL10, IL13, IL4R, IL6, LDLR, S100A8, S100A9, TNF, VSIG4]
GO:0046890	regulation of lipid biosynthetic process	10	5.37634	GO_BiologicalProcess-EBI-UniProt-GOA-ACAP-ARAP_25.05.2022_00h00	3.04536e-07	8.34427e-05	2.01266e-40	1.26797e-38	[4, 5, 6]	Group65			[APOA1, APOA4, APOB, APOC3, APOE, C3, IL1A, IL1B, LDLR, TNF]
GO:0070665	positive regulation of leukocyte proliferation	10	5.64972	GO_BiologicalProcess-EBI-UniProt-GOA-ACAP-ARAP_25.05.2022_00h00	1.92048e-07	5.47338e-05	2.01266e-40	1.26797e-38	[4, 5, 6]	Group65			[CD46, IL13, IL1A, IL1B, IL6, IL6ST, S100A8, S100A9, TFRC, TIMP1]
GO:0071825	protein-lipid complex subunit organization	10	18.8679	GO_BiologicalProcess-EBI-UniProt-GOA-ACAP-ARAP_25.05.2022_00h00	1.12505e-12	4.54518e-10	2.01266e-40	1.26797e-38	[5]	Group65			[ABCA1, APOA1, APOA2, APOA4, APOB, APOC3, APOE, LCAT, MTTP, PLTP]
GO:0150076	neuroinflammatory response	10	13.8889	GO_BiologicalProcess-EBI-UniProt-GOA-ACAP-ARAP_25.05.2022_00h00	2.79761e-11	1.08547e-08	2.01266e-40	1.26797e-38	[5]	Group65			[CLU, IL13, IL1B, IL6, LDLR, LRP1, MMP3, MMP9, TNF, TNFRSF1B]
GO:0002637	regulation of immunoglobulin production	10	11.9048	GO_BiologicalProcess-EBI-UniProt-GOA-ACAP-ARAP_25.05.2022_00h00	1.35181e-10	5.0693e-08	2.01266e-40	1.26797e-38	[4, 5, 6, 7]	Group65			[CR1, HPX, IL10, IL13, IL13RA2, IL4R, IL6, TFRC, TNF, TRAF2]
GO:0005319	lipid transporter activity	10	5.58659	GO_BiologicalProcess-EBI-UniProt-GOA-ACAP-ARAP_25.05.2022_00h00	2.13249e-07	6.01361e-05	2.01266e-40	1.26797e-38	[5, 6]	Group65			[ABCA1, APOA1, APOA2, APOA4, APOB, APOD, APOE, FABP4, MTTP, PLTP]
GO:0008203	cholesterol metabolic process	10	6.53595	GO_BiologicalProcess-EBI-UniProt-GOA-ACAP-ARAP_25.05.2022_00h00	4.87295e-08	1.50574e-05	2.01266e-40	1.26797e-38	[5, 6]	Group65			[ABCA1, APOA1, APOA2, APOA4, APOB, APOE, APOL1, LCAT, LDLR, LIPE]
GO:0032642	regulation of chemokine production	10	9.90099	GO_BiologicalProcess-EBI-UniProt-GOA-ACAP-ARAP_25.05.2022_00h00	8.59651e-10	3.08615e-07	2.01266e-40	1.26797e-38	[4, 5, 6, 7]	Group65			[APOD, C5, IL10, IL1B, IL4R, IL6, IL6R, S100A8, S100A9, TNF]
GO:0006957	complement activation, alternative pathway	10	50	GO_BiologicalProcess-EBI-UniProt-GOA-ACAP-ARAP_25.05.2022_00h00	1.26956e-17	5.66223e-15	2.01266e-40	1.26797e-38	[4, 5, 6, 7, 8]	Group65			[C3, C5, C8A, C8B, C9, CFB, CFH, CFP, CR1, VSIG4]
GO:0032946	positive regulation of mononuclear cell proliferation	10	6.32911	GO_BiologicalProcess-EBI-UniProt-GOA-ACAP-ARAP_25.05.2022_00h00	6.60936e-08	1.98281e-05	2.01266e-40	1.26797e-38	[5, 6, 7]	Group65			[CD46, IL13, IL1A, IL1B, IL6, IL6ST, S100A8, S100A9, TFRC, TIMP1]
GO:0031638	zymogen activation	10	14.0845	GO_BiologicalProcess-EBI-UniProt-GOA-ACAP-ARAP_25.05.2022_00h00	2.42185e-11	9.42099e-09	2.01266e-40	1.26797e-38	[6, 7]	Group65			[APOH, C1R, F9, FGA, FGB, FGG, HP, KLKB1, PGK1, SERPINF2]
GO:0042730	fibrinolysis	10	31.25	GO_BiologicalProcess-EBI-UniProt-GOA-ACAP-ARAP_25.05.2022_00h00	4.16005e-15	1.76802e-12	2.01266e-40	1.26797e-38	[4, 5, 6, 7, 8, 9]	Group65			[APOH, F2, FGA, FGB, FGG, HRG, KLKB1, PLG, SERPINF2, SERPING1]
GO:0050671	positive regulation of lymphocyte proliferation	10	6.45161	GO_BiologicalProcess-EBI-UniProt-GOA-ACAP-ARAP_25.05.2022_00h00	5.51203e-08	1.68117e-05	2.01266e-40	1.26797e-38	[5, 6, 7, 8]	Group65			[CD46, IL13, IL1A, IL1B, IL6, IL6ST, S100A8, S100A9, TFRC, TIMP1]
GO:2001236	regulation of extrinsic apoptotic signaling pathway	10	5.84795	GO_BiologicalProcess-EBI-UniProt-GOA-ACAP-ARAP_25.05.2022_00h00	1.39131e-07	4.02087e-05	2.01266e-40	1.26797e-38	[5, 6, 7, 8]	Group65			[FGA, FGB, FGG, IL1A, IL1B, IL6, LGALS3, RIPK1, TNF, TRAF2]
GO:0070374	positive regulation of ERK1 and ERK2 cascade	10	4.34783	GO_BiologicalProcess-EBI-UniProt-GOA-ACAP-ARAP_25.05.2022_00h00	2.11496e-06	0.000488556	2.01266e-40	1.26797e-38	[6, 7, 8, 9]	Group65			[APOE, FGA, FGB, FGG, IL1A, S100A8, S100A9, SERPINF2, TIMP1, TNF]
GO:0030168	platelet activation	9	6.12245	GO_BiologicalProcess-EBI-UniProt-GOA-ACAP-ARAP_25.05.2022_00h00	4.09686e-07	0.000109386	6.40947e-10	9.61421e-09	[3, 4, 6]	Group06			[APOE, F2, FGA, FGB, FGG, HBB, HRG, IL6, IL6ST]
GO:0060759	regulation of response to cytokine stimulus	9	5.32544	GO_BiologicalProcess-EBI-UniProt-GOA-ACAP-ARAP_25.05.2022_00h00	1.32263e-06	0.000317431	3.07746e-20	1.63105e-18	[3, 4, 5]	Group10			[APOA1, CASP1, HPX, IL1R1, IL1R2, IL6, RIPK1, TNFRSF1A, TRAF2]
GO:0001959	regulation of cytokine-mediated signaling pathway	9	5.6962	GO_BiologicalProcess-EBI-UniProt-GOA-ACAP-ARAP_25.05.2022_00h00	7.53266e-07	0.000189823	3.07746e-20	1.63105e-18	[4, 5, 6, 7]	Group10			[APOA1, CASP1, HPX, IL1R1, IL1R2, IL6, RIPK1, TNFRSF1A, TRAF2]
GO:0045732	positive regulation of protein catabolic process	9	4.05405	GO_BiologicalProcess-EBI-UniProt-GOA-ACAP-ARAP_25.05.2022_00h00	1.22684e-05	0.00235553	1.88697e-08	1.50957e-07	[4, 5, 6, 7]	Group19			[APOE, CLU, IL1B, LDLR, LRP1, LRP2, MSN, TNF, TNFRSF1B]
GO:0019915	lipid storage	9	10.2273	GO_BiologicalProcess-EBI-UniProt-GOA-ACAP-ARAP_25.05.2022_00h00	4.6476e-09	1.57089e-06	9.82646e-14	3.14447e-12	[3, 4]	Group23			[ABCA1, APOA1, APOB, APOE, C3, CRP, IL1B, IL6, TNF]
GO:0045834	positive regulation of lipid metabolic process	9	5.45455	GO_BiologicalProcess-EBI-UniProt-GOA-ACAP-ARAP_25.05.2022_00h00	1.08311e-06	0.000264279	9.82646e-14	3.14447e-12	[3, 4, 5, 6]	Group23			[APOA1, APOA2, APOA4, APOE, F2, IL1A, IL1B, LDLR, TNF]
GO:0050764	regulation of phagocytosis	9	8.10811	GO_BiologicalProcess-EBI-UniProt-GOA-ACAP-ARAP_25.05.2022_00h00	3.63956e-08	1.13918e-05	9.82646e-14	3.14447e-12	[4, 5, 6]	Group23			[AHSG, APOA1, APOA2, C3, C4B, CFP, IL1B, PRTN3, TNF]
GO:0048708	astrocyte differentiation	9	10	GO_BiologicalProcess-EBI-UniProt-GOA-ACAP-ARAP_25.05.2022_00h00	5.68449e-09	1.89862e-06	1.76139e-12	4.22732e-11	[5, 6, 7, 8, 9]	Group29			[F2, IL1B, IL6, IL6ST, LDLR, LRP1, S100A8, S100A9, TNF]
GO:0033002	muscle cell proliferation	9	4.2654	GO_BiologicalProcess-EBI-UniProt-GOA-ACAP-ARAP_25.05.2022_00h00	8.15856e-06	0.00164803	5.22007e-30	3.13204e-28	[3]	Group33			[APOD, APOE, IL10, IL13, IL6, IL6R, MMP9, SERPINF2, TNF]
GO:0048659	smooth muscle cell proliferation	9	5.88235	GO_BiologicalProcess-EBI-UniProt-GOA-ACAP-ARAP_25.05.2022_00h00	5.74618e-07	0.000148251	5.22007e-30	3.13204e-28	[4]	Group33			[APOD, APOE, IL10, IL13, IL6, IL6R, MMP9, SERPINF2, TNF]
GO:0048660	regulation of smooth muscle cell proliferation	9	6.04027	GO_BiologicalProcess-EBI-UniProt-GOA-ACAP-ARAP_25.05.2022_00h00	4.59373e-07	0.000120356	5.22007e-30	3.13204e-28	[4, 5]	Group33			[APOD, APOE, IL10, IL13, IL6, IL6R, MMP9, SERPINF2, TNF]
GO:0060759	regulation of response to cytokine stimulus	9	5.32544	GO_BiologicalProcess-EBI-UniProt-GOA-ACAP-ARAP_25.05.2022_00h00	1.32263e-06	0.000317431	1.13223e-13	3.50992e-12	[3, 4, 5]	Group38			[APOA1, CASP1, HPX, IL1R1, IL1R2, IL6, RIPK1, TNFRSF1A, TRAF2]
GO:0001959	regulation of cytokine-mediated signaling pathway	9	5.6962	GO_BiologicalProcess-EBI-UniProt-GOA-ACAP-ARAP_25.05.2022_00h00	7.53266e-07	0.000189823	1.13223e-13	3.50992e-12	[4, 5, 6, 7]	Group38			[APOA1, CASP1, HPX, IL1R1, IL1R2, IL6, RIPK1, TNFRSF1A, TRAF2]
GO:0045732	positive regulation of protein catabolic process	9	4.05405	GO_BiologicalProcess-EBI-UniProt-GOA-ACAP-ARAP_25.05.2022_00h00	1.22684e-05	0.00235553	9.01747e-10	1.26245e-08	[4, 5, 6, 7]	Group39			[APOE, CLU, IL1B, LDLR, LRP1, LRP2, MSN, TNF, TNFRSF1B]
GO:0030168	platelet activation	9	6.12245	GO_BiologicalProcess-EBI-UniProt-GOA-ACAP-ARAP_25.05.2022_00h00	4.09686e-07	0.000109386	5.32063e-13	1.38336e-11	[3, 4, 6]	Group40			[APOE, F2, FGA, FGB, FGG, HBB, HRG, IL6, IL6ST]
GO:0048708	astrocyte differentiation	9	10	GO_BiologicalProcess-EBI-UniProt-GOA-ACAP-ARAP_25.05.2022_00h00	5.68449e-09	1.89862e-06	5.32063e-13	1.38336e-11	[5, 6, 7, 8, 9]	Group40			[F2, IL1B, IL6, IL6ST, LDLR, LRP1, S100A8, S100A9, TNF]
GO:0030168	platelet activation	9	6.12245	GO_BiologicalProcess-EBI-UniProt-GOA-ACAP-ARAP_25.05.2022_00h00	4.09686e-07	0.000109386	8.21337e-14	2.79255e-12	[3, 4, 6]	Group41			[APOE, F2, FGA, FGB, FGG, HBB, HRG, IL6, IL6ST]
GO:0060759	regulation of response to cytokine stimulus	9	5.32544	GO_BiologicalProcess-EBI-UniProt-GOA-ACAP-ARAP_25.05.2022_00h00	1.32263e-06	0.000317431	4.56197e-17	2.09851e-15	[3, 4, 5]	Group43			[APOA1, CASP1, HPX, IL1R1, IL1R2, IL6, RIPK1, TNFRSF1A, TRAF2]
GO:0001959	regulation of cytokine-mediated signaling pathway	9	5.6962	GO_BiologicalProcess-EBI-UniProt-GOA-ACAP-ARAP_25.05.2022_00h00	7.53266e-07	0.000189823	4.56197e-17	2.09851e-15	[4, 5, 6, 7]	Group43			[APOA1, CASP1, HPX, IL1R1, IL1R2, IL6, RIPK1, TNFRSF1A, TRAF2]
GO:0019915	lipid storage	9	10.2273	GO_BiologicalProcess-EBI-UniProt-GOA-ACAP-ARAP_25.05.2022_00h00	4.6476e-09	1.57089e-06	1.29323e-13	3.75037e-12	[3, 4]	Group45			[ABCA1, APOA1, APOB, APOE, C3, CRP, IL1B, IL6, TNF]
GO:0048708	astrocyte differentiation	9	10	GO_BiologicalProcess-EBI-UniProt-GOA-ACAP-ARAP_25.05.2022_00h00	5.68449e-09	1.89862e-06	9.25444e-22	5.18249e-20	[5, 6, 7, 8, 9]	Group46			[F2, IL1B, IL6, IL6ST, LDLR, LRP1, S100A8, S100A9, TNF]
GO:0034369	plasma lipoprotein particle remodeling	9	25.7143	GO_BiologicalProcess-EBI-UniProt-GOA-ACAP-ARAP_25.05.2022_00h00	7.60236e-13	3.07895e-10	1.24606e-08	1.24606e-07	[3, 4, 7]	Group48			[APOA1, APOA2, APOA4, APOB, APOC3, APOE, LCAT, MTTP, PLTP]
GO:0034377	plasma lipoprotein particle assembly	9	32.1429	GO_BiologicalProcess-EBI-UniProt-GOA-ACAP-ARAP_25.05.2022_00h00	7.71732e-14	3.22584e-11	1.24606e-08	1.24606e-07	[3, 4, 7]	Group48			[ABCA1, APOA1, APOA2, APOA4, APOB, APOC3, APOE, LCAT, MTTP]
GO:0034367	protein-containing complex remodeling	9	24.3243	GO_BiologicalProcess-EBI-UniProt-GOA-ACAP-ARAP_25.05.2022_00h00	1.32536e-12	5.34121e-10	1.24606e-08	1.24606e-07	[5]	Group48			[APOA1, APOA2, APOA4, APOB, APOC3, APOE, LCAT, MTTP, PLTP]
GO:0034368	protein-lipid complex remodeling	9	25.7143	GO_BiologicalProcess-EBI-UniProt-GOA-ACAP-ARAP_25.05.2022_00h00	7.60236e-13	3.07895e-10	1.24606e-08	1.24606e-07	[6]	Group48			[APOA1, APOA2, APOA4, APOB, APOC3, APOE, LCAT, MTTP, PLTP]
GO:0065005	protein-lipid complex assembly	9	29.0323	GO_BiologicalProcess-EBI-UniProt-GOA-ACAP-ARAP_25.05.2022_00h00	2.21708e-13	9.13437e-11	1.24606e-08	1.24606e-07	[6]	Group48			[ABCA1, APOA1, APOA2, APOA4, APOB, APOC3, APOE, LCAT, MTTP]
GO:0048708	astrocyte differentiation	9	10	GO_BiologicalProcess-EBI-UniProt-GOA-ACAP-ARAP_25.05.2022_00h00	5.68449e-09	1.89862e-06	3.01469e-18	1.4772e-16	[5, 6, 7, 8, 9]	Group49			[F2, IL1B, IL6, IL6ST, LDLR, LRP1, S100A8, S100A9, TNF]
GO:0002821	positive regulation of adaptive immune response	9	7.2	GO_BiologicalProcess-EBI-UniProt-GOA-ACAP-ARAP_25.05.2022_00h00	1.02272e-07	3.00681e-05	2.17039e-12	4.77486e-11	[4, 5, 6]	Group52			[C3, HPX, IL1B, IL1R1, IL6, IL6ST, TFRC, TNF, TRAF2]
GO:0045732	positive regulation of protein catabolic process	9	4.05405	GO_BiologicalProcess-EBI-UniProt-GOA-ACAP-ARAP_25.05.2022_00h00	1.22684e-05	0.00235553	8.31915e-14	2.74532e-12	[4, 5, 6, 7]	Group57			[APOE, CLU, IL1B, LDLR, LRP1, LRP2, MSN, TNF, TNFRSF1B]
GO:0045732	positive regulation of protein catabolic process	9	4.05405	GO_BiologicalProcess-EBI-UniProt-GOA-ACAP-ARAP_25.05.2022_00h00	1.22684e-05	0.00235553	2.28342e-16	1.0047e-14	[4, 5, 6, 7]	Group59			[APOE, CLU, IL1B, LDLR, LRP1, LRP2, MSN, TNF, TNFRSF1B]
GO:0045834	positive regulation of lipid metabolic process	9	5.45455	GO_BiologicalProcess-EBI-UniProt-GOA-ACAP-ARAP_25.05.2022_00h00	1.08311e-06	0.000264279	8.3602e-16	3.51128e-14	[3, 4, 5, 6]	Group60			[APOA1, APOA2, APOA4, APOE, F2, IL1A, IL1B, LDLR, TNF]
GO:0045732	positive regulation of protein catabolic process	9	4.05405	GO_BiologicalProcess-EBI-UniProt-GOA-ACAP-ARAP_25.05.2022_00h00	1.22684e-05	0.00235553	1.73625e-16	7.81312e-15	[4, 5, 6, 7]	Group61			[APOE, CLU, IL1B, LDLR, LRP1, LRP2, MSN, TNF, TNFRSF1B]
GO:0019915	lipid storage	9	10.2273	GO_BiologicalProcess-EBI-UniProt-GOA-ACAP-ARAP_25.05.2022_00h00	4.6476e-09	1.57089e-06	7.39292e-20	3.77039e-18	[3, 4]	Group62			[ABCA1, APOA1, APOB, APOE, C3, CRP, IL1B, IL6, TNF]
GO:0045834	positive regulation of lipid metabolic process	9	5.45455	GO_BiologicalProcess-EBI-UniProt-GOA-ACAP-ARAP_25.05.2022_00h00	1.08311e-06	0.000264279	8.83937e-24	5.03844e-22	[3, 4, 5, 6]	Group63			[APOA1, APOA2, APOA4, APOE, F2, IL1A, IL1B, LDLR, TNF]
GO:0050764	regulation of phagocytosis	9	8.10811	GO_BiologicalProcess-EBI-UniProt-GOA-ACAP-ARAP_25.05.2022_00h00	3.63956e-08	1.13918e-05	8.83937e-24	5.03844e-22	[4, 5, 6]	Group63			[AHSG, APOA1, APOA2, C3, C4B, CFP, IL1B, PRTN3, TNF]
GO:0033002	muscle cell proliferation	9	4.2654	GO_BiologicalProcess-EBI-UniProt-GOA-ACAP-ARAP_25.05.2022_00h00	8.15856e-06	0.00164803	8.15624e-20	4.07812e-18	[3]	Group64			[APOD, APOE, IL10, IL13, IL6, IL6R, MMP9, SERPINF2, TNF]
GO:0048659	smooth muscle cell proliferation	9	5.88235	GO_BiologicalProcess-EBI-UniProt-GOA-ACAP-ARAP_25.05.2022_00h00	5.74618e-07	0.000148251	8.15624e-20	4.07812e-18	[4]	Group64			[APOD, APOE, IL10, IL13, IL6, IL6R, MMP9, SERPINF2, TNF]
GO:0048660	regulation of smooth muscle cell proliferation	9	6.04027	GO_BiologicalProcess-EBI-UniProt-GOA-ACAP-ARAP_25.05.2022_00h00	4.59373e-07	0.000120356	8.15624e-20	4.07812e-18	[4, 5]	Group64			[APOD, APOE, IL10, IL13, IL6, IL6R, MMP9, SERPINF2, TNF]
GO:0033002	muscle cell proliferation	9	4.2654	GO_BiologicalProcess-EBI-UniProt-GOA-ACAP-ARAP_25.05.2022_00h00	8.15856e-06	0.00164803	2.01266e-40	1.26797e-38	[3]	Group65			[APOD, APOE, IL10, IL13, IL6, IL6R, MMP9, SERPINF2, TNF]
GO:0019915	lipid storage	9	10.2273	GO_BiologicalProcess-EBI-UniProt-GOA-ACAP-ARAP_25.05.2022_00h00	4.6476e-09	1.57089e-06	2.01266e-40	1.26797e-38	[3, 4]	Group65			[ABCA1, APOA1, APOB, APOE, C3, CRP, IL1B, IL6, TNF]
GO:0048659	smooth muscle cell proliferation	9	5.88235	GO_BiologicalProcess-EBI-UniProt-GOA-ACAP-ARAP_25.05.2022_00h00	5.74618e-07	0.000148251	2.01266e-40	1.26797e-38	[4]	Group65			[APOD, APOE, IL10, IL13, IL6, IL6R, MMP9, SERPINF2, TNF]
GO:0060759	regulation of response to cytokine stimulus	9	5.32544	GO_BiologicalProcess-EBI-UniProt-GOA-ACAP-ARAP_25.05.2022_00h00	1.32263e-06	0.000317431	2.01266e-40	1.26797e-38	[3, 4, 5]	Group65			[APOA1, CASP1, HPX, IL1R1, IL1R2, IL6, RIPK1, TNFRSF1A, TRAF2]
GO:0030168	platelet activation	9	6.12245	GO_BiologicalProcess-EBI-UniProt-GOA-ACAP-ARAP_25.05.2022_00h00	4.09686e-07	0.000109386	2.01266e-40	1.26797e-38	[3, 4, 6]	Group65			[APOE, F2, FGA, FGB, FGG, HBB, HRG, IL6, IL6ST]
GO:0045834	positive regulation of lipid metabolic process	9	5.45455	GO_BiologicalProcess-EBI-UniProt-GOA-ACAP-ARAP_25.05.2022_00h00	1.08311e-06	0.000264279	2.01266e-40	1.26797e-38	[3, 4, 5, 6]	Group65			[APOA1, APOA2, APOA4, APOE, F2, IL1A, IL1B, LDLR, TNF]
GO:0048660	regulation of smooth muscle cell proliferation	9	6.04027	GO_BiologicalProcess-EBI-UniProt-GOA-ACAP-ARAP_25.05.2022_00h00	4.59373e-07	0.000120356	2.01266e-40	1.26797e-38	[4, 5]	Group65			[APOD, APOE, IL10, IL13, IL6, IL6R, MMP9, SERPINF2, TNF]
GO:0034369	plasma lipoprotein particle remodeling	9	25.7143	GO_BiologicalProcess-EBI-UniProt-GOA-ACAP-ARAP_25.05.2022_00h00	7.60236e-13	3.07895e-10	2.01266e-40	1.26797e-38	[3, 4, 7]	Group65			[APOA1, APOA2, APOA4, APOB, APOC3, APOE, LCAT, MTTP, PLTP]
GO:0034377	plasma lipoprotein particle assembly	9	32.1429	GO_BiologicalProcess-EBI-UniProt-GOA-ACAP-ARAP_25.05.2022_00h00	7.71732e-14	3.22584e-11	2.01266e-40	1.26797e-38	[3, 4, 7]	Group65			[ABCA1, APOA1, APOA2, APOA4, APOB, APOC3, APOE, LCAT, MTTP]
GO:0002821	positive regulation of adaptive immune response	9	7.2	GO_BiologicalProcess-EBI-UniProt-GOA-ACAP-ARAP_25.05.2022_00h00	1.02272e-07	3.00681e-05	2.01266e-40	1.26797e-38	[4, 5, 6]	Group65			[C3, HPX, IL1B, IL1R1, IL6, IL6ST, TFRC, TNF, TRAF2]
GO:0032370	positive regulation of lipid transport	9	9.375	GO_BiologicalProcess-EBI-UniProt-GOA-ACAP-ARAP_25.05.2022_00h00	1.01097e-08	3.30586e-06	2.01266e-40	1.26797e-38	[3, 4, 5, 6, 7]	Group65			[ABCA1, APOA1, APOE, IL1A, IL1B, LRP1, PLTP, S100A8, S100A9]
GO:0034367	protein-containing complex remodeling	9	24.3243	GO_BiologicalProcess-EBI-UniProt-GOA-ACAP-ARAP_25.05.2022_00h00	1.32536e-12	5.34121e-10	2.01266e-40	1.26797e-38	[5]	Group65			[APOA1, APOA2, APOA4, APOB, APOC3, APOE, LCAT, MTTP, PLTP]
GO:0050764	regulation of phagocytosis	9	8.10811	GO_BiologicalProcess-EBI-UniProt-GOA-ACAP-ARAP_25.05.2022_00h00	3.63956e-08	1.13918e-05	2.01266e-40	1.26797e-38	[4, 5, 6]	Group65			[AHSG, APOA1, APOA2, C3, C4B, CFP, IL1B, PRTN3, TNF]
GO:0001959	regulation of cytokine-mediated signaling pathway	9	5.6962	GO_BiologicalProcess-EBI-UniProt-GOA-ACAP-ARAP_25.05.2022_00h00	7.53266e-07	0.000189823	2.01266e-40	1.26797e-38	[4, 5, 6, 7]	Group65			[APOA1, CASP1, HPX, IL1R1, IL1R2, IL6, RIPK1, TNFRSF1A, TRAF2]
GO:0015914	phospholipid transport	9	8.10811	GO_BiologicalProcess-EBI-UniProt-GOA-ACAP-ARAP_25.05.2022_00h00	3.63956e-08	1.13918e-05	2.01266e-40	1.26797e-38	[5, 6]	Group65			[ABCA1, APOA1, APOA2, APOA4, APOC3, APOE, LDLR, MTTP, PLTP]
GO:0045732	positive regulation of protein catabolic process	9	4.05405	GO_BiologicalProcess-EBI-UniProt-GOA-ACAP-ARAP_25.05.2022_00h00	1.22684e-05	0.00235553	2.01266e-40	1.26797e-38	[4, 5, 6, 7]	Group65			[APOE, CLU, IL1B, LDLR, LRP1, LRP2, MSN, TNF, TNFRSF1B]
GO:0034368	protein-lipid complex remodeling	9	25.7143	GO_BiologicalProcess-EBI-UniProt-GOA-ACAP-ARAP_25.05.2022_00h00	7.60236e-13	3.07895e-10	2.01266e-40	1.26797e-38	[6]	Group65			[APOA1, APOA2, APOA4, APOB, APOC3, APOE, LCAT, MTTP, PLTP]
GO:0065005	protein-lipid complex assembly	9	29.0323	GO_BiologicalProcess-EBI-UniProt-GOA-ACAP-ARAP_25.05.2022_00h00	2.21708e-13	9.13437e-11	2.01266e-40	1.26797e-38	[6]	Group65			[ABCA1, APOA1, APOA2, APOA4, APOB, APOC3, APOE, LCAT, MTTP]
GO:0048708	astrocyte differentiation	9	10	GO_BiologicalProcess-EBI-UniProt-GOA-ACAP-ARAP_25.05.2022_00h00	5.68449e-09	1.89862e-06	2.01266e-40	1.26797e-38	[5, 6, 7, 8, 9]	Group65			[F2, IL1B, IL6, IL6ST, LDLR, LRP1, S100A8, S100A9, TNF]
GO:2001237	negative regulation of extrinsic apoptotic signaling pathway	9	8.33333	GO_BiologicalProcess-EBI-UniProt-GOA-ACAP-ARAP_25.05.2022_00h00	2.86232e-08	9.04493e-06	2.01266e-40	1.26797e-38	[5, 6, 7, 8, 9]	Group65			[FGA, FGB, FGG, IL1A, IL1B, IL6, LGALS3, RIPK1, TNF]
GO:0033344	cholesterol efflux	9	15.5172	GO_BiologicalProcess-EBI-UniProt-GOA-ACAP-ARAP_25.05.2022_00h00	1.0152e-10	3.83746e-08	2.01266e-40	1.26797e-38	[7, 8]	Group65			[ABCA1, APOA1, APOA2, APOA4, APOB, APOC3, APOE, LRP1, PLTP]
GO:0061844	antimicrobial humoral immune response mediated by antimicrobial peptide	8	9.30233	GO_BiologicalProcess-EBI-UniProt-GOA-ACAP-ARAP_25.05.2022_00h00	7.34147e-08	2.1951e-05	2.71773e-09	3.26127e-08	[5, 6, 7]	Group07			[CXCL8, F2, GAPDH, HRG, KLKB1, MUC7, S100A12, S100A9]
GO:0010573	vascular endothelial growth factor production	8	21.6216	GO_BiologicalProcess-EBI-UniProt-GOA-ACAP-ARAP_25.05.2022_00h00	6.9158e-11	2.628e-08	6.62127e-34	4.03898e-32	[3, 6]	Group08			[C3, C5, IL1A, IL1B, IL6, IL6R, IL6ST, TNF]
GO:0061844	antimicrobial humoral immune response mediated by antimicrobial peptide	8	9.30233	GO_BiologicalProcess-EBI-UniProt-GOA-ACAP-ARAP_25.05.2022_00h00	7.34147e-08	2.1951e-05	4.59521e-34	2.84903e-32	[5, 6, 7]	Group11			[CXCL8, F2, GAPDH, HRG, KLKB1, MUC7, S100A12, S100A9]
GO:0022408	negative regulation of cell-cell adhesion	8	4	GO_BiologicalProcess-EBI-UniProt-GOA-ACAP-ARAP_25.05.2022_00h00	4.18538e-05	0.00686402	1.14017e-10	1.93829e-09	[4, 5, 6]	Group13			[APOA1, CR1, FGG, IL10, IL4R, LGALS3, PLG, VSIG4]
GO:0050728	negative regulation of inflammatory response	8	5.09554	GO_BiologicalProcess-EBI-UniProt-GOA-ACAP-ARAP_25.05.2022_00h00	7.27254e-06	0.00149087	1.30099e-08	1.17089e-07	[4, 5, 6, 7]	Group17			[APOA1, APOE, IL10, IL13, IL6, LDLR, TNFRSF1A, TNFRSF1B]
GO:0043030	regulation of macrophage activation	8	12.3077	GO_BiologicalProcess-EBI-UniProt-GOA-ACAP-ARAP_25.05.2022_00h00	7.80064e-09	2.56641e-06	5.6151e-30	3.31291e-28	[4, 5, 6]	Group20			[IL10, IL13, IL4R, IL6, LDLR, S100A8, S100A9, VSIG4]
GO:0050728	negative regulation of inflammatory response	8	5.09554	GO_BiologicalProcess-EBI-UniProt-GOA-ACAP-ARAP_25.05.2022_00h00	7.27254e-06	0.00149087	5.6151e-30	3.31291e-28	[4, 5, 6, 7]	Group20			[APOA1, APOE, IL10, IL13, IL6, LDLR, TNFRSF1A, TNFRSF1B]
GO:0030449	regulation of complement activation	8	36.3636	GO_BiologicalProcess-EBI-UniProt-GOA-ACAP-ARAP_25.05.2022_00h00	6.19949e-13	2.51699e-10	2.30659e-14	8.76506e-13	[4, 5, 6, 7, 8]	Group22			[A2M, C3, CD46, CFH, CR1, IL1B, SERPING1, VSIG4]
GO:0050766	positive regulation of phagocytosis	8	10	GO_BiologicalProcess-EBI-UniProt-GOA-ACAP-ARAP_25.05.2022_00h00	4.13953e-08	1.28325e-05	9.82646e-14	3.14447e-12	[3, 4, 5, 6, 7]	Group23			[AHSG, APOA1, APOA2, C3, C4B, CFP, IL1B, TNF]
GO:0050728	negative regulation of inflammatory response	8	5.09554	GO_BiologicalProcess-EBI-UniProt-GOA-ACAP-ARAP_25.05.2022_00h00	7.27254e-06	0.00149087	1.76139e-12	4.22732e-11	[4, 5, 6, 7]	Group29			[APOA1, APOE, IL10, IL13, IL6, LDLR, TNFRSF1A, TNFRSF1B]
GO:0014013	regulation of gliogenesis	8	7.40741	GO_BiologicalProcess-EBI-UniProt-GOA-ACAP-ARAP_25.05.2022_00h00	4.33782e-07	0.000114952	1.76139e-12	4.22732e-11	[6, 7, 8]	Group29			[F2, IL1B, IL6, IL6ST, LDLR, LRP2, TNF, TNFRSF1B]
GO:1904018	positive regulation of vasculature development	8	4.34783	GO_BiologicalProcess-EBI-UniProt-GOA-ACAP-ARAP_25.05.2022_00h00	2.30733e-05	0.00417626	1.98992e-14	7.7607e-13	[3, 4, 5, 6, 7, 8]	Group31			[C3, C5, CXCL8, CXCR2, IL10, IL1A, IL1B, IL6]
GO:0045766	positive regulation of angiogenesis	8	4.34783	GO_BiologicalProcess-EBI-UniProt-GOA-ACAP-ARAP_25.05.2022_00h00	2.30733e-05	0.00417626	1.98992e-14	7.7607e-13	[4, 5, 6, 7, 8, 9, 10, 11]	Group31			[C3, C5, CXCL8, CXCR2, IL10, IL1A, IL1B, IL6]
GO:0098754	detoxification	8	5	GO_BiologicalProcess-EBI-UniProt-GOA-ACAP-ARAP_25.05.2022_00h00	8.35791e-06	0.00167994	6.48075e-11	1.23134e-09	[1, 4]	Group32			[APOA4, APOE, HBA1, HBB, HBD, HP, S100A9, TNF]
GO:1990748	cellular detoxification	8	6.06061	GO_BiologicalProcess-EBI-UniProt-GOA-ACAP-ARAP_25.05.2022_00h00	1.99981e-06	0.000465956	6.48075e-11	1.23134e-09	[2, 5]	Group32			[APOA4, APOE, HBA1, HBB, HBD, HP, S100A9, TNF]
GO:0097237	cellular response to toxic substance	8	5.71429	GO_BiologicalProcess-EBI-UniProt-GOA-ACAP-ARAP_25.05.2022_00h00	3.10891e-06	0.00068707	6.48075e-11	1.23134e-09	[4]	Group32			[APOA4, APOE, HBA1, HBB, HBD, HP, S100A9, TNF]
GO:0098869	cellular oxidant detoxification	8	6.95652	GO_BiologicalProcess-EBI-UniProt-GOA-ACAP-ARAP_25.05.2022_00h00	7.02485e-07	0.000179134	6.48075e-11	1.23134e-09	[3, 6]	Group32			[APOA4, APOE, HBA1, HBB, HBD, HP, S100A9, TNF]
GO:0016209	antioxidant activity	8	7.69231	GO_BiologicalProcess-EBI-UniProt-GOA-ACAP-ARAP_25.05.2022_00h00	3.24151e-07	8.75209e-05	6.48075e-11	1.23134e-09	[4, 7]	Group32			[APOA4, APOE, HBA1, HBB, HBD, HP, S100A9, TNF]
GO:0043030	regulation of macrophage activation	8	12.3077	GO_BiologicalProcess-EBI-UniProt-GOA-ACAP-ARAP_25.05.2022_00h00	7.80064e-09	2.56641e-06	5.22007e-30	3.13204e-28	[4, 5, 6]	Group33			[IL10, IL13, IL4R, IL6, LDLR, S100A8, S100A9, VSIG4]
GO:0050728	negative regulation of inflammatory response	8	5.09554	GO_BiologicalProcess-EBI-UniProt-GOA-ACAP-ARAP_25.05.2022_00h00	7.27254e-06	0.00149087	5.22007e-30	3.13204e-28	[4, 5, 6, 7]	Group33			[APOA1, APOE, IL10, IL13, IL6, LDLR, TNFRSF1A, TNFRSF1B]
GO:0032722	positive regulation of chemokine production	8	10.3896	GO_BiologicalProcess-EBI-UniProt-GOA-ACAP-ARAP_25.05.2022_00h00	3.05276e-08	9.61618e-06	7.40428e-13	1.85107e-11	[4, 5, 6, 7, 8]	Group34			[C5, IL1B, IL4R, IL6, IL6R, S100A8, S100A9, TNF]
GO:0035150	regulation of tube size	8	4.96894	GO_BiologicalProcess-EBI-UniProt-GOA-ACAP-ARAP_25.05.2022_00h00	8.74881e-06	0.00172352	1.77341e-13	4.96555e-12	[4]	Group35			[APOE, CRP, FGA, FGB, FGG, KNG1, SERPINF2, TNF]
GO:0035296	regulation of tube diameter	8	5	GO_BiologicalProcess-EBI-UniProt-GOA-ACAP-ARAP_25.05.2022_00h00	8.35791e-06	0.00167994	1.77341e-13	4.96555e-12	[5]	Group35			[APOE, CRP, FGA, FGB, FGG, KNG1, SERPINF2, TNF]
GO:0097746	blood vessel diameter maintenance	8	5	GO_BiologicalProcess-EBI-UniProt-GOA-ACAP-ARAP_25.05.2022_00h00	8.35791e-06	0.00167994	1.77341e-13	4.96555e-12	[5, 6]	Group35			[APOE, CRP, FGA, FGB, FGG, KNG1, SERPINF2, TNF]
GO:0050728	negative regulation of inflammatory response	8	5.09554	GO_BiologicalProcess-EBI-UniProt-GOA-ACAP-ARAP_25.05.2022_00h00	7.27254e-06	0.00149087	0	0	[4, 5, 6, 7]	Group37			[APOA1, APOE, IL10, IL13, IL6, LDLR, TNFRSF1A, TNFRSF1B]
GO:0033209	tumor necrosis factor-mediated signaling pathway	8	7.47664	GO_BiologicalProcess-EBI-UniProt-GOA-ACAP-ARAP_25.05.2022_00h00	4.0377e-07	0.00010821	1.13223e-13	3.50992e-12	[5, 6, 7]	Group38			[APOA1, CASP1, RIPK1, TNF, TNFRSF1A, TNFRSF1B, TRADD, TRAF2]
GO:0014013	regulation of gliogenesis	8	7.40741	GO_BiologicalProcess-EBI-UniProt-GOA-ACAP-ARAP_25.05.2022_00h00	4.33782e-07	0.000114952	5.32063e-13	1.38336e-11	[6, 7, 8]	Group40			[F2, IL1B, IL6, IL6ST, LDLR, LRP2, TNF, TNFRSF1B]
GO:0002705	positive regulation of leukocyte mediated immunity	8	5.33333	GO_BiologicalProcess-EBI-UniProt-GOA-ACAP-ARAP_25.05.2022_00h00	5.19361e-06	0.00110104	4.56197e-17	2.09851e-15	[4, 5, 6]	Group43			[C3, HPX, IL1B, IL1R1, IL6, TFRC, TNF, TRAF2]
GO:0002708	positive regulation of lymphocyte mediated immunity	8	6.45161	GO_BiologicalProcess-EBI-UniProt-GOA-ACAP-ARAP_25.05.2022_00h00	1.247e-06	0.000300528	4.56197e-17	2.09851e-15	[5, 6, 7]	Group43			[C3, HPX, IL1B, IL1R1, IL6, TFRC, TNF, TRAF2]
GO:0002824	positive regulation of adaptive immune response based on somatic recombination of immune receptors built from immunoglobulin superfamily domains	8	6.72269	GO_BiologicalProcess-EBI-UniProt-GOA-ACAP-ARAP_25.05.2022_00h00	9.12011e-07	0.000227091	4.56197e-17	2.09851e-15	[5, 6, 7]	Group43			[C3, HPX, IL1B, IL1R1, IL6, TFRC, TNF, TRAF2]
GO:0033209	tumor necrosis factor-mediated signaling pathway	8	7.47664	GO_BiologicalProcess-EBI-UniProt-GOA-ACAP-ARAP_25.05.2022_00h00	4.0377e-07	0.00010821	4.56197e-17	2.09851e-15	[5, 6, 7]	Group43			[APOA1, CASP1, RIPK1, TNF, TNFRSF1A, TNFRSF1B, TRADD, TRAF2]
GO:0021782	glial cell development	8	6.34921	GO_BiologicalProcess-EBI-UniProt-GOA-ACAP-ARAP_25.05.2022_00h00	1.4077e-06	0.000336439	9.25444e-22	5.18249e-20	[4, 5, 7, 8, 9]	Group46			[CLU, IL1B, IL6, LDLR, LRP1, S100A8, S100A9, TNF]
GO:0010573	vascular endothelial growth factor production	8	21.6216	GO_BiologicalProcess-EBI-UniProt-GOA-ACAP-ARAP_25.05.2022_00h00	6.9158e-11	2.628e-08	2.00478e-17	9.42248e-16	[3, 6]	Group47			[C3, C5, IL1A, IL1B, IL6, IL6R, IL6ST, TNF]
GO:0032722	positive regulation of chemokine production	8	10.3896	GO_BiologicalProcess-EBI-UniProt-GOA-ACAP-ARAP_25.05.2022_00h00	3.05276e-08	9.61618e-06	2.00478e-17	9.42248e-16	[4, 5, 6, 7, 8]	Group47			[C5, IL1B, IL4R, IL6, IL6R, S100A8, S100A9, TNF]
GO:0032722	positive regulation of chemokine production	8	10.3896	GO_BiologicalProcess-EBI-UniProt-GOA-ACAP-ARAP_25.05.2022_00h00	3.05276e-08	9.61618e-06	3.01469e-18	1.4772e-16	[4, 5, 6, 7, 8]	Group49			[C5, IL1B, IL4R, IL6, IL6R, S100A8, S100A9, TNF]
GO:0007260	tyrosine phosphorylation of STAT protein	8	9.30233	GO_BiologicalProcess-EBI-UniProt-GOA-ACAP-ARAP_25.05.2022_00h00	7.34147e-08	2.1951e-05	3.01469e-18	1.4772e-16	[6, 7, 8, 9]	Group49			[HPX, IL13, IL6, IL6R, IL6ST, TIMP1, TNF, TNFRSF1A]
GO:0042509	regulation of tyrosine phosphorylation of STAT protein	8	9.7561	GO_BiologicalProcess-EBI-UniProt-GOA-ACAP-ARAP_25.05.2022_00h00	5.03639e-08	1.54617e-05	3.01469e-18	1.4772e-16	[7, 8, 9, 10]	Group49			[HPX, IL13, IL6, IL6R, IL6ST, TIMP1, TNF, TNFRSF1A]
GO:0042531	positive regulation of tyrosine phosphorylation of STAT protein	8	11.5942	GO_BiologicalProcess-EBI-UniProt-GOA-ACAP-ARAP_25.05.2022_00h00	1.2653e-08	4.11221e-06	3.01469e-18	1.4772e-16	[7, 8, 9, 10, 11]	Group49			[HPX, IL13, IL6, IL6R, IL6ST, TIMP1, TNF, TNFRSF1A]
GO:0014013	regulation of gliogenesis	8	7.40741	GO_BiologicalProcess-EBI-UniProt-GOA-ACAP-ARAP_25.05.2022_00h00	4.33782e-07	0.000114952	2.86721e-15	1.17556e-13	[6, 7, 8]	Group51			[F2, IL1B, IL6, IL6ST, LDLR, LRP2, TNF, TNFRSF1B]
GO:0010573	vascular endothelial growth factor production	8	21.6216	GO_BiologicalProcess-EBI-UniProt-GOA-ACAP-ARAP_25.05.2022_00h00	6.9158e-11	2.628e-08	2.17039e-12	4.77486e-11	[3, 6]	Group52			[C3, C5, IL1A, IL1B, IL6, IL6R, IL6ST, TNF]
GO:1904018	positive regulation of vasculature development	8	4.34783	GO_BiologicalProcess-EBI-UniProt-GOA-ACAP-ARAP_25.05.2022_00h00	2.30733e-05	0.00417626	2.17039e-12	4.77486e-11	[3, 4, 5, 6, 7, 8]	Group52			[C3, C5, CXCL8, CXCR2, IL10, IL1A, IL1B, IL6]
GO:0045766	positive regulation of angiogenesis	8	4.34783	GO_BiologicalProcess-EBI-UniProt-GOA-ACAP-ARAP_25.05.2022_00h00	2.30733e-05	0.00417626	2.17039e-12	4.77486e-11	[4, 5, 6, 7, 8, 9, 10, 11]	Group52			[C3, C5, CXCL8, CXCR2, IL10, IL1A, IL1B, IL6]
GO:0043030	regulation of macrophage activation	8	12.3077	GO_BiologicalProcess-EBI-UniProt-GOA-ACAP-ARAP_25.05.2022_00h00	7.80064e-09	2.56641e-06	1.01544e-21	5.5849e-20	[4, 5, 6]	Group53			[IL10, IL13, IL4R, IL6, LDLR, S100A8, S100A9, VSIG4]
GO:0021782	glial cell development	8	6.34921	GO_BiologicalProcess-EBI-UniProt-GOA-ACAP-ARAP_25.05.2022_00h00	1.4077e-06	0.000336439	1.01544e-21	5.5849e-20	[4, 5, 7, 8, 9]	Group53			[CLU, IL1B, IL6, LDLR, LRP1, S100A8, S100A9, TNF]
GO:0010573	vascular endothelial growth factor production	8	21.6216	GO_BiologicalProcess-EBI-UniProt-GOA-ACAP-ARAP_25.05.2022_00h00	6.9158e-11	2.628e-08	2.79982e-16	1.20392e-14	[3, 6]	Group54			[C3, C5, IL1A, IL1B, IL6, IL6R, IL6ST, TNF]
GO:0007260	tyrosine phosphorylation of STAT protein	8	9.30233	GO_BiologicalProcess-EBI-UniProt-GOA-ACAP-ARAP_25.05.2022_00h00	7.34147e-08	2.1951e-05	2.79982e-16	1.20392e-14	[6, 7, 8, 9]	Group54			[HPX, IL13, IL6, IL6R, IL6ST, TIMP1, TNF, TNFRSF1A]
GO:0042509	regulation of tyrosine phosphorylation of STAT protein	8	9.7561	GO_BiologicalProcess-EBI-UniProt-GOA-ACAP-ARAP_25.05.2022_00h00	5.03639e-08	1.54617e-05	2.79982e-16	1.20392e-14	[7, 8, 9, 10]	Group54			[HPX, IL13, IL6, IL6R, IL6ST, TIMP1, TNF, TNFRSF1A]
GO:0042531	positive regulation of tyrosine phosphorylation of STAT protein	8	11.5942	GO_BiologicalProcess-EBI-UniProt-GOA-ACAP-ARAP_25.05.2022_00h00	1.2653e-08	4.11221e-06	2.79982e-16	1.20392e-14	[7, 8, 9, 10, 11]	Group54			[HPX, IL13, IL6, IL6R, IL6ST, TIMP1, TNF, TNFRSF1A]
GO:0022408	negative regulation of cell-cell adhesion	8	4	GO_BiologicalProcess-EBI-UniProt-GOA-ACAP-ARAP_25.05.2022_00h00	4.18538e-05	0.00686402	9.16685e-28	5.31677e-26	[4, 5, 6]	Group56			[APOA1, CR1, FGG, IL10, IL4R, LGALS3, PLG, VSIG4]
GO:0030449	regulation of complement activation	8	36.3636	GO_BiologicalProcess-EBI-UniProt-GOA-ACAP-ARAP_25.05.2022_00h00	6.19949e-13	2.51699e-10	9.16685e-28	5.31677e-26	[4, 5, 6, 7, 8]	Group56			[A2M, C3, CD46, CFH, CR1, IL1B, SERPING1, VSIG4]
GO:0021782	glial cell development	8	6.34921	GO_BiologicalProcess-EBI-UniProt-GOA-ACAP-ARAP_25.05.2022_00h00	1.4077e-06	0.000336439	8.31915e-14	2.74532e-12	[4, 5, 7, 8, 9]	Group57			[CLU, IL1B, IL6, LDLR, LRP1, S100A8, S100A9, TNF]
GO:0030449	regulation of complement activation	8	36.3636	GO_BiologicalProcess-EBI-UniProt-GOA-ACAP-ARAP_25.05.2022_00h00	6.19949e-13	2.51699e-10	1.20879e-13	3.62638e-12	[4, 5, 6, 7, 8]	Group58			[A2M, C3, CD46, CFH, CR1, IL1B, SERPING1, VSIG4]
GO:0038024	cargo receptor activity	8	8.33333	GO_BiologicalProcess-EBI-UniProt-GOA-ACAP-ARAP_25.05.2022_00h00	1.74055e-07	4.99537e-05	2.28342e-16	1.0047e-14	[6]	Group59			[ABCA1, CFI, LDLR, LGALS3BP, LRP1, LRP2, LRP8, TFRC]
GO:0021782	glial cell development	8	6.34921	GO_BiologicalProcess-EBI-UniProt-GOA-ACAP-ARAP_25.05.2022_00h00	1.4077e-06	0.000336439	1.73625e-16	7.81312e-15	[4, 5, 7, 8, 9]	Group61			[CLU, IL1B, IL6, LDLR, LRP1, S100A8, S100A9, TNF]
GO:0014013	regulation of gliogenesis	8	7.40741	GO_BiologicalProcess-EBI-UniProt-GOA-ACAP-ARAP_25.05.2022_00h00	4.33782e-07	0.000114952	1.73625e-16	7.81312e-15	[6, 7, 8]	Group61			[F2, IL1B, IL6, IL6ST, LDLR, LRP2, TNF, TNFRSF1B]
GO:0010573	vascular endothelial growth factor production	8	21.6216	GO_BiologicalProcess-EBI-UniProt-GOA-ACAP-ARAP_25.05.2022_00h00	6.9158e-11	2.628e-08	7.39292e-20	3.77039e-18	[3, 6]	Group62			[C3, C5, IL1A, IL1B, IL6, IL6R, IL6ST, TNF]
GO:0002705	positive regulation of leukocyte mediated immunity	8	5.33333	GO_BiologicalProcess-EBI-UniProt-GOA-ACAP-ARAP_25.05.2022_00h00	5.19361e-06	0.00110104	7.39292e-20	3.77039e-18	[4, 5, 6]	Group62			[C3, HPX, IL1B, IL1R1, IL6, TFRC, TNF, TRAF2]
GO:0050766	positive regulation of phagocytosis	8	10	GO_BiologicalProcess-EBI-UniProt-GOA-ACAP-ARAP_25.05.2022_00h00	4.13953e-08	1.28325e-05	7.39292e-20	3.77039e-18	[3, 4, 5, 6, 7]	Group62			[AHSG, APOA1, APOA2, C3, C4B, CFP, IL1B, TNF]
GO:0120009	intermembrane lipid transfer	8	14.5455	GO_BiologicalProcess-EBI-UniProt-GOA-ACAP-ARAP_25.05.2022_00h00	1.98356e-09	6.92264e-07	7.39292e-20	3.77039e-18	[5, 6]	Group62			[ABCA1, APOA1, APOA2, APOA4, APOB, APOE, MTTP, PLTP]
GO:0002708	positive regulation of lymphocyte mediated immunity	8	6.45161	GO_BiologicalProcess-EBI-UniProt-GOA-ACAP-ARAP_25.05.2022_00h00	1.247e-06	0.000300528	7.39292e-20	3.77039e-18	[5, 6, 7]	Group62			[C3, HPX, IL1B, IL1R1, IL6, TFRC, TNF, TRAF2]
GO:0002824	positive regulation of adaptive immune response based on somatic recombination of immune receptors built from immunoglobulin superfamily domains	8	6.72269	GO_BiologicalProcess-EBI-UniProt-GOA-ACAP-ARAP_25.05.2022_00h00	9.12011e-07	0.000227091	7.39292e-20	3.77039e-18	[5, 6, 7]	Group62			[C3, HPX, IL1B, IL1R1, IL6, TFRC, TNF, TRAF2]
GO:0015248	sterol transporter activity	8	19.0476	GO_BiologicalProcess-EBI-UniProt-GOA-ACAP-ARAP_25.05.2022_00h00	2.05925e-10	7.63982e-08	7.39292e-20	3.77039e-18	[6, 7]	Group62			[ABCA1, APOA1, APOA2, APOA4, APOB, APOE, MTTP, PLTP]
GO:0120013	lipid transfer activity	8	14.5455	GO_BiologicalProcess-EBI-UniProt-GOA-ACAP-ARAP_25.05.2022_00h00	1.98356e-09	6.92264e-07	7.39292e-20	3.77039e-18	[6, 7]	Group62			[ABCA1, APOA1, APOA2, APOA4, APOB, APOE, MTTP, PLTP]
GO:0120015	sterol transfer activity	8	28.5714	GO_BiologicalProcess-EBI-UniProt-GOA-ACAP-ARAP_25.05.2022_00h00	5.8381e-12	2.31773e-09	7.39292e-20	3.77039e-18	[7, 8]	Group62			[ABCA1, APOA1, APOA2, APOA4, APOB, APOE, MTTP, PLTP]
GO:0120020	cholesterol transfer activity	8	29.6296	GO_BiologicalProcess-EBI-UniProt-GOA-ACAP-ARAP_25.05.2022_00h00	4.19212e-12	1.67266e-09	7.39292e-20	3.77039e-18	[8, 9]	Group62			[ABCA1, APOA1, APOA2, APOA4, APOB, APOE, MTTP, PLTP]
GO:0050766	positive regulation of phagocytosis	8	10	GO_BiologicalProcess-EBI-UniProt-GOA-ACAP-ARAP_25.05.2022_00h00	4.13953e-08	1.28325e-05	8.83937e-24	5.03844e-22	[3, 4, 5, 6, 7]	Group63			[AHSG, APOA1, APOA2, C3, C4B, CFP, IL1B, TNF]
GO:0098754	detoxification	8	5	GO_BiologicalProcess-EBI-UniProt-GOA-ACAP-ARAP_25.05.2022_00h00	8.35791e-06	0.00167994	8.15624e-20	4.07812e-18	[1, 4]	Group64			[APOA4, APOE, HBA1, HBB, HBD, HP, S100A9, TNF]
GO:1990748	cellular detoxification	8	6.06061	GO_BiologicalProcess-EBI-UniProt-GOA-ACAP-ARAP_25.05.2022_00h00	1.99981e-06	0.000465956	8.15624e-20	4.07812e-18	[2, 5]	Group64			[APOA4, APOE, HBA1, HBB, HBD, HP, S100A9, TNF]
GO:0097237	cellular response to toxic substance	8	5.71429	GO_BiologicalProcess-EBI-UniProt-GOA-ACAP-ARAP_25.05.2022_00h00	3.10891e-06	0.00068707	8.15624e-20	4.07812e-18	[4]	Group64			[APOA4, APOE, HBA1, HBB, HBD, HP, S100A9, TNF]
GO:0098869	cellular oxidant detoxification	8	6.95652	GO_BiologicalProcess-EBI-UniProt-GOA-ACAP-ARAP_25.05.2022_00h00	7.02485e-07	0.000179134	8.15624e-20	4.07812e-18	[3, 6]	Group64			[APOA4, APOE, HBA1, HBB, HBD, HP, S100A9, TNF]
GO:0016209	antioxidant activity	8	7.69231	GO_BiologicalProcess-EBI-UniProt-GOA-ACAP-ARAP_25.05.2022_00h00	3.24151e-07	8.75209e-05	8.15624e-20	4.07812e-18	[4, 7]	Group64			[APOA4, APOE, HBA1, HBB, HBD, HP, S100A9, TNF]
GO:0098754	detoxification	8	5	GO_BiologicalProcess-EBI-UniProt-GOA-ACAP-ARAP_25.05.2022_00h00	8.35791e-06	0.00167994	2.01266e-40	1.26797e-38	[1, 4]	Group65			[APOA4, APOE, HBA1, HBB, HBD, HP, S100A9, TNF]
GO:1990748	cellular detoxification	8	6.06061	GO_BiologicalProcess-EBI-UniProt-GOA-ACAP-ARAP_25.05.2022_00h00	1.99981e-06	0.000465956	2.01266e-40	1.26797e-38	[2, 5]	Group65			[APOA4, APOE, HBA1, HBB, HBD, HP, S100A9, TNF]
GO:0035150	regulation of tube size	8	4.96894	GO_BiologicalProcess-EBI-UniProt-GOA-ACAP-ARAP_25.05.2022_00h00	8.74881e-06	0.00172352	2.01266e-40	1.26797e-38	[4]	Group65			[APOE, CRP, FGA, FGB, FGG, KNG1, SERPINF2, TNF]
GO:0097237	cellular response to toxic substance	8	5.71429	GO_BiologicalProcess-EBI-UniProt-GOA-ACAP-ARAP_25.05.2022_00h00	3.10891e-06	0.00068707	2.01266e-40	1.26797e-38	[4]	Group65			[APOA4, APOE, HBA1, HBB, HBD, HP, S100A9, TNF]
GO:0010573	vascular endothelial growth factor production	8	21.6216	GO_BiologicalProcess-EBI-UniProt-GOA-ACAP-ARAP_25.05.2022_00h00	6.9158e-11	2.628e-08	2.01266e-40	1.26797e-38	[3, 6]	Group65			[C3, C5, IL1A, IL1B, IL6, IL6R, IL6ST, TNF]
GO:0098869	cellular oxidant detoxification	8	6.95652	GO_BiologicalProcess-EBI-UniProt-GOA-ACAP-ARAP_25.05.2022_00h00	7.02485e-07	0.000179134	2.01266e-40	1.26797e-38	[3, 6]	Group65			[APOA4, APOE, HBA1, HBB, HBD, HP, S100A9, TNF]
GO:0002687	positive regulation of leukocyte migration	8	5.03145	GO_BiologicalProcess-EBI-UniProt-GOA-ACAP-ARAP_25.05.2022_00h00	7.98187e-06	0.00162032	2.01266e-40	1.26797e-38	[3, 4, 5, 6, 7]	Group65			[CXCL8, CXCR2, IL1A, IL1R1, IL6, IL6R, LGALS3, TNF]
GO:0002705	positive regulation of leukocyte mediated immunity	8	5.33333	GO_BiologicalProcess-EBI-UniProt-GOA-ACAP-ARAP_25.05.2022_00h00	5.19361e-06	0.00110104	2.01266e-40	1.26797e-38	[4, 5, 6]	Group65			[C3, HPX, IL1B, IL1R1, IL6, TFRC, TNF, TRAF2]
GO:0035296	regulation of tube diameter	8	5	GO_BiologicalProcess-EBI-UniProt-GOA-ACAP-ARAP_25.05.2022_00h00	8.35791e-06	0.00167994	2.01266e-40	1.26797e-38	[5]	Group65			[APOE, CRP, FGA, FGB, FGG, KNG1, SERPINF2, TNF]
GO:0043030	regulation of macrophage activation	8	12.3077	GO_BiologicalProcess-EBI-UniProt-GOA-ACAP-ARAP_25.05.2022_00h00	7.80064e-09	2.56641e-06	2.01266e-40	1.26797e-38	[4, 5, 6]	Group65			[IL10, IL13, IL4R, IL6, LDLR, S100A8, S100A9, VSIG4]
GO:0050766	positive regulation of phagocytosis	8	10	GO_BiologicalProcess-EBI-UniProt-GOA-ACAP-ARAP_25.05.2022_00h00	4.13953e-08	1.28325e-05	2.01266e-40	1.26797e-38	[3, 4, 5, 6, 7]	Group65			[AHSG, APOA1, APOA2, C3, C4B, CFP, IL1B, TNF]
GO:0070555	response to interleukin-1	8	5.55556	GO_BiologicalProcess-EBI-UniProt-GOA-ACAP-ARAP_25.05.2022_00h00	3.83572e-06	0.000832352	2.01266e-40	1.26797e-38	[5]	Group65			[CXCL8, FGB, FGG, IL1B, IL1R1, IL1R2, IL6, TIMP1]
GO:0016209	antioxidant activity	8	7.69231	GO_BiologicalProcess-EBI-UniProt-GOA-ACAP-ARAP_25.05.2022_00h00	3.24151e-07	8.75209e-05	2.01266e-40	1.26797e-38	[4, 7]	Group65			[APOA4, APOE, HBA1, HBB, HBD, HP, S100A9, TNF]
GO:0050728	negative regulation of inflammatory response	8	5.09554	GO_BiologicalProcess-EBI-UniProt-GOA-ACAP-ARAP_25.05.2022_00h00	7.27254e-06	0.00149087	2.01266e-40	1.26797e-38	[4, 5, 6, 7]	Group65			[APOA1, APOE, IL10, IL13, IL6, LDLR, TNFRSF1A, TNFRSF1B]
GO:0071621	granulocyte chemotaxis	8	5.59441	GO_BiologicalProcess-EBI-UniProt-GOA-ACAP-ARAP_25.05.2022_00h00	3.64173e-06	0.000793898	2.01266e-40	1.26797e-38	[4, 5, 6, 7]	Group65			[CXCL8, CXCR1, CXCR2, IL1B, LGALS3, S100A12, S100A8, S100A9]
GO:0097746	blood vessel diameter maintenance	8	5	GO_BiologicalProcess-EBI-UniProt-GOA-ACAP-ARAP_25.05.2022_00h00	8.35791e-06	0.00167994	2.01266e-40	1.26797e-38	[5, 6]	Group65			[APOE, CRP, FGA, FGB, FGG, KNG1, SERPINF2, TNF]
GO:0120009	intermembrane lipid transfer	8	14.5455	GO_BiologicalProcess-EBI-UniProt-GOA-ACAP-ARAP_25.05.2022_00h00	1.98356e-09	6.92264e-07	2.01266e-40	1.26797e-38	[5, 6]	Group65			[ABCA1, APOA1, APOA2, APOA4, APOB, APOE, MTTP, PLTP]
GO:1904018	positive regulation of vasculature development	8	4.34783	GO_BiologicalProcess-EBI-UniProt-GOA-ACAP-ARAP_25.05.2022_00h00	2.30733e-05	0.00417626	2.01266e-40	1.26797e-38	[3, 4, 5, 6, 7, 8]	Group65			[C3, C5, CXCL8, CXCR2, IL10, IL1A, IL1B, IL6]
GO:0002708	positive regulation of lymphocyte mediated immunity	8	6.45161	GO_BiologicalProcess-EBI-UniProt-GOA-ACAP-ARAP_25.05.2022_00h00	1.247e-06	0.000300528	2.01266e-40	1.26797e-38	[5, 6, 7]	Group65			[C3, HPX, IL1B, IL1R1, IL6, TFRC, TNF, TRAF2]
GO:0002824	positive regulation of adaptive immune response based on somatic recombination of immune receptors built from immunoglobulin superfamily domains	8	6.72269	GO_BiologicalProcess-EBI-UniProt-GOA-ACAP-ARAP_25.05.2022_00h00	9.12011e-07	0.000227091	2.01266e-40	1.26797e-38	[5, 6, 7]	Group65			[C3, HPX, IL1B, IL1R1, IL6, TFRC, TNF, TRAF2]
GO:0008625	extrinsic apoptotic signaling pathway via death domain receptors	8	8.69565	GO_BiologicalProcess-EBI-UniProt-GOA-ACAP-ARAP_25.05.2022_00h00	1.24781e-07	3.6436e-05	2.01266e-40	1.26797e-38	[5, 6, 7]	Group65			[FGA, FGB, FGG, IL6, LGALS3, TNF, TNFRSF1A, TRADD]
GO:0030449	regulation of complement activation	8	36.3636	GO_BiologicalProcess-EBI-UniProt-GOA-ACAP-ARAP_25.05.2022_00h00	6.19949e-13	2.51699e-10	2.01266e-40	1.26797e-38	[4, 5, 6, 7, 8]	Group65			[A2M, C3, CD46, CFH, CR1, IL1B, SERPING1, VSIG4]
GO:0032371	regulation of sterol transport	8	11.5942	GO_BiologicalProcess-EBI-UniProt-GOA-ACAP-ARAP_25.05.2022_00h00	1.2653e-08	4.11221e-06	2.01266e-40	1.26797e-38	[5, 6, 7]	Group65			[ABCA1, APOA1, APOA2, APOA4, APOC3, APOE, LRP1, PLTP]
GO:0032722	positive regulation of chemokine production	8	10.3896	GO_BiologicalProcess-EBI-UniProt-GOA-ACAP-ARAP_25.05.2022_00h00	3.05276e-08	9.61618e-06	2.01266e-40	1.26797e-38	[4, 5, 6, 7, 8]	Group65			[C5, IL1B, IL4R, IL6, IL6R, S100A8, S100A9, TNF]
GO:0033209	tumor necrosis factor-mediated signaling pathway	8	7.47664	GO_BiologicalProcess-EBI-UniProt-GOA-ACAP-ARAP_25.05.2022_00h00	4.0377e-07	0.00010821	2.01266e-40	1.26797e-38	[5, 6, 7]	Group65			[APOA1, CASP1, RIPK1, TNF, TNFRSF1A, TNFRSF1B, TRADD, TRAF2]
GO:0061844	antimicrobial humoral immune response mediated by antimicrobial peptide	8	9.30233	GO_BiologicalProcess-EBI-UniProt-GOA-ACAP-ARAP_25.05.2022_00h00	7.34147e-08	2.1951e-05	2.01266e-40	1.26797e-38	[5, 6, 7]	Group65			[CXCL8, F2, GAPDH, HRG, KLKB1, MUC7, S100A12, S100A9]
GO:0021782	glial cell development	8	6.34921	GO_BiologicalProcess-EBI-UniProt-GOA-ACAP-ARAP_25.05.2022_00h00	1.4077e-06	0.000336439	2.01266e-40	1.26797e-38	[4, 5, 7, 8, 9]	Group65			[CLU, IL1B, IL6, LDLR, LRP1, S100A8, S100A9, TNF]
GO:0015248	sterol transporter activity	8	19.0476	GO_BiologicalProcess-EBI-UniProt-GOA-ACAP-ARAP_25.05.2022_00h00	2.05925e-10	7.63982e-08	2.01266e-40	1.26797e-38	[6, 7]	Group65			[ABCA1, APOA1, APOA2, APOA4, APOB, APOE, MTTP, PLTP]
GO:0030593	neutrophil chemotaxis	8	6.95652	GO_BiologicalProcess-EBI-UniProt-GOA-ACAP-ARAP_25.05.2022_00h00	7.02485e-07	0.000179134	2.01266e-40	1.26797e-38	[5, 6, 7, 8]	Group65			[CXCL8, CXCR1, CXCR2, IL1B, LGALS3, S100A12, S100A8, S100A9]
GO:0120013	lipid transfer activity	8	14.5455	GO_BiologicalProcess-EBI-UniProt-GOA-ACAP-ARAP_25.05.2022_00h00	1.98356e-09	6.92264e-07	2.01266e-40	1.26797e-38	[6, 7]	Group65			[ABCA1, APOA1, APOA2, APOA4, APOB, APOE, MTTP, PLTP]
GO:0014013	regulation of gliogenesis	8	7.40741	GO_BiologicalProcess-EBI-UniProt-GOA-ACAP-ARAP_25.05.2022_00h00	4.33782e-07	0.000114952	2.01266e-40	1.26797e-38	[6, 7, 8]	Group65			[F2, IL1B, IL6, IL6ST, LDLR, LRP2, TNF, TNFRSF1B]
GO:0032374	regulation of cholesterol transport	8	11.5942	GO_BiologicalProcess-EBI-UniProt-GOA-ACAP-ARAP_25.05.2022_00h00	1.2653e-08	4.11221e-06	2.01266e-40	1.26797e-38	[6, 7, 8]	Group65			[ABCA1, APOA1, APOA2, APOA4, APOC3, APOE, LRP1, PLTP]
GO:0007260	tyrosine phosphorylation of STAT protein	8	9.30233	GO_BiologicalProcess-EBI-UniProt-GOA-ACAP-ARAP_25.05.2022_00h00	7.34147e-08	2.1951e-05	2.01266e-40	1.26797e-38	[6, 7, 8, 9]	Group65			[HPX, IL13, IL6, IL6R, IL6ST, TIMP1, TNF, TNFRSF1A]
GO:0043691	reverse cholesterol transport	8	42.1053	GO_BiologicalProcess-EBI-UniProt-GOA-ACAP-ARAP_25.05.2022_00h00	1.4887e-13	6.16324e-11	2.01266e-40	1.26797e-38	[7, 8]	Group65			[ABCA1, APOA1, APOA2, APOA4, APOC3, APOE, CLU, LCAT]
GO:0045766	positive regulation of angiogenesis	8	4.34783	GO_BiologicalProcess-EBI-UniProt-GOA-ACAP-ARAP_25.05.2022_00h00	2.30733e-05	0.00417626	2.01266e-40	1.26797e-38	[4, 5, 6, 7, 8, 9, 10, 11]	Group65			[C3, C5, CXCL8, CXCR2, IL10, IL1A, IL1B, IL6]
GO:0120015	sterol transfer activity	8	28.5714	GO_BiologicalProcess-EBI-UniProt-GOA-ACAP-ARAP_25.05.2022_00h00	5.8381e-12	2.31773e-09	2.01266e-40	1.26797e-38	[7, 8]	Group65			[ABCA1, APOA1, APOA2, APOA4, APOB, APOE, MTTP, PLTP]
GO:0042509	regulation of tyrosine phosphorylation of STAT protein	8	9.7561	GO_BiologicalProcess-EBI-UniProt-GOA-ACAP-ARAP_25.05.2022_00h00	5.03639e-08	1.54617e-05	2.01266e-40	1.26797e-38	[7, 8, 9, 10]	Group65			[HPX, IL13, IL6, IL6R, IL6ST, TIMP1, TNF, TNFRSF1A]
GO:0120020	cholesterol transfer activity	8	29.6296	GO_BiologicalProcess-EBI-UniProt-GOA-ACAP-ARAP_25.05.2022_00h00	4.19212e-12	1.67266e-09	2.01266e-40	1.26797e-38	[8, 9]	Group65			[ABCA1, APOA1, APOA2, APOA4, APOB, APOE, MTTP, PLTP]
GO:0042531	positive regulation of tyrosine phosphorylation of STAT protein	8	11.5942	GO_BiologicalProcess-EBI-UniProt-GOA-ACAP-ARAP_25.05.2022_00h00	1.2653e-08	4.11221e-06	2.01266e-40	1.26797e-38	[7, 8, 9, 10, 11]	Group65			[HPX, IL13, IL6, IL6R, IL6ST, TIMP1, TNF, TNFRSF1A]
GO:0051702	biological process involved in interaction with symbiont	7	5.83333	GO_BiologicalProcess-EBI-UniProt-GOA-ACAP-ARAP_25.05.2022_00h00	1.15102e-05	0.00222146	2.71773e-09	3.26127e-08	[3]	Group07			[APOE, APOL1, CFHR1, F2, GAPDH, HRG, PLG]
GO:0032635	interleukin-6 production	7	4.32099	GO_BiologicalProcess-EBI-UniProt-GOA-ACAP-ARAP_25.05.2022_00h00	7.91932e-05	0.011087	7.30656e-18	3.50715e-16	[3, 6]	Group15			[IL10, IL1A, IL1B, IL1RAP, IL6, IL6R, TNF]
GO:0032675	regulation of interleukin-6 production	7	4.32099	GO_BiologicalProcess-EBI-UniProt-GOA-ACAP-ARAP_25.05.2022_00h00	7.91932e-05	0.011087	7.30656e-18	3.50715e-16	[4, 5, 6, 7]	Group15			[IL10, IL1A, IL1B, IL1RAP, IL6, IL6R, TNF]
GO:0042102	positive regulation of T cell proliferation	7	6.25	GO_BiologicalProcess-EBI-UniProt-GOA-ACAP-ARAP_25.05.2022_00h00	7.30853e-06	0.00149094	7.30656e-18	3.50715e-16	[6, 7, 8, 9]	Group15			[CD46, IL1A, IL1B, IL6, IL6ST, TFRC, TIMP1]
GO:0050994	regulation of lipid catabolic process	7	10.4478	GO_BiologicalProcess-EBI-UniProt-GOA-ACAP-ARAP_25.05.2022_00h00	2.2194e-07	6.19213e-05	9.82646e-14	3.14447e-12	[4, 5, 6]	Group23			[APOA1, APOA2, APOA4, APOC3, IL1B, LDLR, TNF]
GO:0150077	regulation of neuroinflammatory response	7	19.4444	GO_BiologicalProcess-EBI-UniProt-GOA-ACAP-ARAP_25.05.2022_00h00	2.50557e-09	8.6442e-07	1.89692e-12	4.36292e-11	[5, 6, 7]	Group24			[IL1B, IL6, LDLR, MMP3, MMP9, TNF, TNFRSF1B]
GO:0031639	plasminogen activation	7	25	GO_BiologicalProcess-EBI-UniProt-GOA-ACAP-ARAP_25.05.2022_00h00	3.70595e-10	1.34897e-07	2.44647e-14	9.05193e-13	[7, 8]	Group25			[APOH, FGA, FGB, FGG, KLKB1, PGK1, SERPINF2]
GO:0051702	biological process involved in interaction with symbiont	7	5.83333	GO_BiologicalProcess-EBI-UniProt-GOA-ACAP-ARAP_25.05.2022_00h00	1.15102e-05	0.00222146	6.57421e-09	7.23163e-08	[3]	Group27			[APOE, APOL1, CFHR1, F2, GAPDH, HRG, PLG]
GO:0061900	glial cell activation	7	12.5	GO_BiologicalProcess-EBI-UniProt-GOA-ACAP-ARAP_25.05.2022_00h00	6.26922e-08	1.88703e-05	3.03656e-14	1.09316e-12	[3, 6]	Group28			[CLU, IL13, IL1B, IL6, LDLR, LRP1, TNF]
GO:0046889	positive regulation of lipid biosynthetic process	7	7.36842	GO_BiologicalProcess-EBI-UniProt-GOA-ACAP-ARAP_25.05.2022_00h00	2.43614e-06	0.000550568	3.03656e-14	1.09316e-12	[4, 5, 6, 7]	Group28			[APOA1, APOA4, APOE, IL1A, IL1B, LDLR, TNF]
GO:0150077	regulation of neuroinflammatory response	7	19.4444	GO_BiologicalProcess-EBI-UniProt-GOA-ACAP-ARAP_25.05.2022_00h00	2.50557e-09	8.6442e-07	1.76139e-12	4.22732e-11	[5, 6, 7]	Group29			[IL1B, IL6, LDLR, MMP3, MMP9, TNF, TNFRSF1B]
GO:0002712	regulation of B cell mediated immunity	7	10.2941	GO_BiologicalProcess-EBI-UniProt-GOA-ACAP-ARAP_25.05.2022_00h00	2.46118e-07	6.84209e-05	1.98992e-14	7.7607e-13	[6, 7]	Group31			[C3, CD46, CR1, HPX, IL10, TFRC, TNF]
GO:0051384	response to glucocorticoid	7	4.16667	GO_BiologicalProcess-EBI-UniProt-GOA-ACAP-ARAP_25.05.2022_00h00	9.94824e-05	0.0130322	1.98992e-14	7.7607e-13	[6, 7]	Group31			[A2M, APOA2, IL10, IL6, LCAT, TIMP1, TNF]
GO:0002889	regulation of immunoglobulin mediated immune response	7	10.2941	GO_BiologicalProcess-EBI-UniProt-GOA-ACAP-ARAP_25.05.2022_00h00	2.46118e-07	6.84209e-05	1.98992e-14	7.7607e-13	[7, 8]	Group31			[C3, CD46, CR1, HPX, IL10, TFRC, TNF]
GO:0042542	response to hydrogen peroxide	7	5.03597	GO_BiologicalProcess-EBI-UniProt-GOA-ACAP-ARAP_25.05.2022_00h00	2.98974e-05	0.00517226	6.48075e-11	1.23134e-09	[4, 5]	Group32			[CLU, HBA1, HBB, HP, IL10, IL6, RIPK1]
GO:0032637	interleukin-8 production	7	7.44681	GO_BiologicalProcess-EBI-UniProt-GOA-ACAP-ARAP_25.05.2022_00h00	2.26845e-06	0.000519476	5.80609e-12	1.21928e-10	[3, 6]	Group36			[APOA2, CRP, IL10, IL1B, IL6, RIPK1, TNF]
GO:0032677	regulation of interleukin-8 production	7	7.44681	GO_BiologicalProcess-EBI-UniProt-GOA-ACAP-ARAP_25.05.2022_00h00	2.26845e-06	0.000519476	5.80609e-12	1.21928e-10	[4, 5, 6, 7]	Group36			[APOA2, CRP, IL10, IL1B, IL6, RIPK1, TNF]
GO:0051384	response to glucocorticoid	7	4.16667	GO_BiologicalProcess-EBI-UniProt-GOA-ACAP-ARAP_25.05.2022_00h00	9.94824e-05	0.0130322	5.80609e-12	1.21928e-10	[6, 7]	Group36			[A2M, APOA2, IL10, IL6, LCAT, TIMP1, TNF]
GO:0051702	biological process involved in interaction with symbiont	7	5.83333	GO_BiologicalProcess-EBI-UniProt-GOA-ACAP-ARAP_25.05.2022_00h00	1.15102e-05	0.00222146	8.21337e-14	2.79255e-12	[3]	Group41			[APOE, APOL1, CFHR1, F2, GAPDH, HRG, PLG]
GO:0032637	interleukin-8 production	7	7.44681	GO_BiologicalProcess-EBI-UniProt-GOA-ACAP-ARAP_25.05.2022_00h00	2.26845e-06	0.000519476	1.29323e-13	3.75037e-12	[3, 6]	Group45			[APOA2, CRP, IL10, IL1B, IL6, RIPK1, TNF]
GO:0050994	regulation of lipid catabolic process	7	10.4478	GO_BiologicalProcess-EBI-UniProt-GOA-ACAP-ARAP_25.05.2022_00h00	2.2194e-07	6.19213e-05	1.29323e-13	3.75037e-12	[4, 5, 6]	Group45			[APOA1, APOA2, APOA4, APOC3, IL1B, LDLR, TNF]
GO:0032677	regulation of interleukin-8 production	7	7.44681	GO_BiologicalProcess-EBI-UniProt-GOA-ACAP-ARAP_25.05.2022_00h00	2.26845e-06	0.000519476	1.29323e-13	3.75037e-12	[4, 5, 6, 7]	Group45			[APOA2, CRP, IL10, IL1B, IL6, RIPK1, TNF]
GO:0051384	response to glucocorticoid	7	4.16667	GO_BiologicalProcess-EBI-UniProt-GOA-ACAP-ARAP_25.05.2022_00h00	9.94824e-05	0.0130322	1.29323e-13	3.75037e-12	[6, 7]	Group45			[A2M, APOA2, IL10, IL6, LCAT, TIMP1, TNF]
GO:0071887	leukocyte apoptotic process	7	5.6	GO_BiologicalProcess-EBI-UniProt-GOA-ACAP-ARAP_25.05.2022_00h00	1.50317e-05	0.00279589	9.25444e-22	5.18249e-20	[5]	Group46			[CXCR2, IL10, IL6, LGALS3, RIPK1, S100A8, S100A9]
GO:0014002	astrocyte development	7	15.2174	GO_BiologicalProcess-EBI-UniProt-GOA-ACAP-ARAP_25.05.2022_00h00	1.52461e-08	4.9245e-06	9.25444e-22	5.18249e-20	[5, 6, 7, 8, 9, 10]	Group46			[IL1B, IL6, LDLR, LRP1, S100A8, S100A9, TNF]
GO:0032635	interleukin-6 production	7	4.32099	GO_BiologicalProcess-EBI-UniProt-GOA-ACAP-ARAP_25.05.2022_00h00	7.91932e-05	0.011087	2.00478e-17	9.42248e-16	[3, 6]	Group47			[IL10, IL1A, IL1B, IL1RAP, IL6, IL6R, TNF]
GO:0032675	regulation of interleukin-6 production	7	4.32099	GO_BiologicalProcess-EBI-UniProt-GOA-ACAP-ARAP_25.05.2022_00h00	7.91932e-05	0.011087	2.00478e-17	9.42248e-16	[4, 5, 6, 7]	Group47			[IL10, IL1A, IL1B, IL1RAP, IL6, IL6R, TNF]
GO:0034113	heterotypic cell-cell adhesion	7	10.7692	GO_BiologicalProcess-EBI-UniProt-GOA-ACAP-ARAP_25.05.2022_00h00	1.79541e-07	5.13486e-05	1.07307e-21	5.79456e-20	[4]	Group50			[APOA1, FGA, FGB, FGG, IL10, IL1B, TNF]
GO:0032637	interleukin-8 production	7	7.44681	GO_BiologicalProcess-EBI-UniProt-GOA-ACAP-ARAP_25.05.2022_00h00	2.26845e-06	0.000519476	1.07307e-21	5.79456e-20	[3, 6]	Group50			[APOA2, CRP, IL10, IL1B, IL6, RIPK1, TNF]
GO:0050994	regulation of lipid catabolic process	7	10.4478	GO_BiologicalProcess-EBI-UniProt-GOA-ACAP-ARAP_25.05.2022_00h00	2.2194e-07	6.19213e-05	1.07307e-21	5.79456e-20	[4, 5, 6]	Group50			[APOA1, APOA2, APOA4, APOC3, IL1B, LDLR, TNF]
GO:0032677	regulation of interleukin-8 production	7	7.44681	GO_BiologicalProcess-EBI-UniProt-GOA-ACAP-ARAP_25.05.2022_00h00	2.26845e-06	0.000519476	1.07307e-21	5.79456e-20	[4, 5, 6, 7]	Group50			[APOA2, CRP, IL10, IL1B, IL6, RIPK1, TNF]
GO:0034114	regulation of heterotypic cell-cell adhesion	7	25.9259	GO_BiologicalProcess-EBI-UniProt-GOA-ACAP-ARAP_25.05.2022_00h00	2.79406e-10	1.01983e-07	1.07307e-21	5.79456e-20	[5, 6]	Group50			[APOA1, FGA, FGB, FGG, IL10, IL1B, TNF]
GO:0002712	regulation of B cell mediated immunity	7	10.2941	GO_BiologicalProcess-EBI-UniProt-GOA-ACAP-ARAP_25.05.2022_00h00	2.46118e-07	6.84209e-05	1.07307e-21	5.79456e-20	[6, 7]	Group50			[C3, CD46, CR1, HPX, IL10, TFRC, TNF]
GO:0051384	response to glucocorticoid	7	4.16667	GO_BiologicalProcess-EBI-UniProt-GOA-ACAP-ARAP_25.05.2022_00h00	9.94824e-05	0.0130322	1.07307e-21	5.79456e-20	[6, 7]	Group50			[A2M, APOA2, IL10, IL6, LCAT, TIMP1, TNF]
GO:0002889	regulation of immunoglobulin mediated immune response	7	10.2941	GO_BiologicalProcess-EBI-UniProt-GOA-ACAP-ARAP_25.05.2022_00h00	2.46118e-07	6.84209e-05	1.07307e-21	5.79456e-20	[7, 8]	Group50			[C3, CD46, CR1, HPX, IL10, TFRC, TNF]
GO:1904892	regulation of receptor signaling pathway via STAT	7	6.03448	GO_BiologicalProcess-EBI-UniProt-GOA-ACAP-ARAP_25.05.2022_00h00	9.21219e-06	0.00179638	2.86721e-15	1.17556e-13	[4, 5, 6, 7]	Group51			[F2, IL10, IL10RA, IL10RB, IL6, IL6R, TNF]
GO:1904894	positive regulation of receptor signaling pathway via STAT	7	13.4615	GO_BiologicalProcess-EBI-UniProt-GOA-ACAP-ARAP_25.05.2022_00h00	3.69297e-08	1.15221e-05	2.86721e-15	1.17556e-13	[4, 5, 6, 7, 8]	Group51			[F2, IL10, IL10RA, IL10RB, IL6, IL6R, TNF]
GO:0046425	regulation of receptor signaling pathway via JAK-STAT	7	6.42202	GO_BiologicalProcess-EBI-UniProt-GOA-ACAP-ARAP_25.05.2022_00h00	6.106e-06	0.00126394	2.86721e-15	1.17556e-13	[5, 6, 7, 8]	Group51			[F2, IL10, IL10RA, IL10RB, IL6, IL6R, TNF]
GO:0046427	positive regulation of receptor signaling pathway via JAK-STAT	7	14.5833	GO_BiologicalProcess-EBI-UniProt-GOA-ACAP-ARAP_25.05.2022_00h00	2.07544e-08	6.62064e-06	2.86721e-15	1.17556e-13	[5, 6, 7, 8, 9]	Group51			[F2, IL10, IL10RA, IL10RB, IL6, IL6R, TNF]
GO:0032635	interleukin-6 production	7	4.32099	GO_BiologicalProcess-EBI-UniProt-GOA-ACAP-ARAP_25.05.2022_00h00	7.91932e-05	0.011087	2.17039e-12	4.77486e-11	[3, 6]	Group52			[IL10, IL1A, IL1B, IL1RAP, IL6, IL6R, TNF]
GO:0032675	regulation of interleukin-6 production	7	4.32099	GO_BiologicalProcess-EBI-UniProt-GOA-ACAP-ARAP_25.05.2022_00h00	7.91932e-05	0.011087	2.17039e-12	4.77486e-11	[4, 5, 6, 7]	Group52			[IL10, IL1A, IL1B, IL1RAP, IL6, IL6R, TNF]
GO:0042102	positive regulation of T cell proliferation	7	6.25	GO_BiologicalProcess-EBI-UniProt-GOA-ACAP-ARAP_25.05.2022_00h00	7.30853e-06	0.00149094	2.17039e-12	4.77486e-11	[6, 7, 8, 9]	Group52			[CD46, IL1A, IL1B, IL6, IL6ST, TFRC, TIMP1]
GO:0061900	glial cell activation	7	12.5	GO_BiologicalProcess-EBI-UniProt-GOA-ACAP-ARAP_25.05.2022_00h00	6.26922e-08	1.88703e-05	1.01544e-21	5.5849e-20	[3, 6]	Group53			[CLU, IL13, IL1B, IL6, LDLR, LRP1, TNF]
GO:0071887	leukocyte apoptotic process	7	5.6	GO_BiologicalProcess-EBI-UniProt-GOA-ACAP-ARAP_25.05.2022_00h00	1.50317e-05	0.00279589	1.01544e-21	5.5849e-20	[5]	Group53			[CXCR2, IL10, IL6, LGALS3, RIPK1, S100A8, S100A9]
GO:0002688	regulation of leukocyte chemotaxis	7	4.96454	GO_BiologicalProcess-EBI-UniProt-GOA-ACAP-ARAP_25.05.2022_00h00	3.27716e-05	0.00557116	1.01544e-21	5.5849e-20	[4, 5, 6, 7]	Group53			[C5, CXCL8, CXCR2, IL6, IL6R, S100A8, S100A9]
GO:0014002	astrocyte development	7	15.2174	GO_BiologicalProcess-EBI-UniProt-GOA-ACAP-ARAP_25.05.2022_00h00	1.52461e-08	4.9245e-06	1.01544e-21	5.5849e-20	[5, 6, 7, 8, 9, 10]	Group53			[IL1B, IL6, LDLR, LRP1, S100A8, S100A9, TNF]
GO:0071887	leukocyte apoptotic process	7	5.6	GO_BiologicalProcess-EBI-UniProt-GOA-ACAP-ARAP_25.05.2022_00h00	1.50317e-05	0.00279589	2.41077e-13	6.50908e-12	[5]	Group55			[CXCR2, IL10, IL6, LGALS3, RIPK1, S100A8, S100A9]
GO:0002688	regulation of leukocyte chemotaxis	7	4.96454	GO_BiologicalProcess-EBI-UniProt-GOA-ACAP-ARAP_25.05.2022_00h00	3.27716e-05	0.00557116	2.41077e-13	6.50908e-12	[4, 5, 6, 7]	Group55			[C5, CXCL8, CXCR2, IL6, IL6R, S100A8, S100A9]
GO:0014002	astrocyte development	7	15.2174	GO_BiologicalProcess-EBI-UniProt-GOA-ACAP-ARAP_25.05.2022_00h00	1.52461e-08	4.9245e-06	2.41077e-13	6.50908e-12	[5, 6, 7, 8, 9, 10]	Group55			[IL1B, IL6, LDLR, LRP1, S100A8, S100A9, TNF]
GO:0002712	regulation of B cell mediated immunity	7	10.2941	GO_BiologicalProcess-EBI-UniProt-GOA-ACAP-ARAP_25.05.2022_00h00	2.46118e-07	6.84209e-05	9.16685e-28	5.31677e-26	[6, 7]	Group56			[C3, CD46, CR1, HPX, IL10, TFRC, TNF]
GO:0002889	regulation of immunoglobulin mediated immune response	7	10.2941	GO_BiologicalProcess-EBI-UniProt-GOA-ACAP-ARAP_25.05.2022_00h00	2.46118e-07	6.84209e-05	9.16685e-28	5.31677e-26	[7, 8]	Group56			[C3, CD46, CR1, HPX, IL10, TFRC, TNF]
GO:0061900	glial cell activation	7	12.5	GO_BiologicalProcess-EBI-UniProt-GOA-ACAP-ARAP_25.05.2022_00h00	6.26922e-08	1.88703e-05	8.31915e-14	2.74532e-12	[3, 6]	Group57			[CLU, IL13, IL1B, IL6, LDLR, LRP1, TNF]
GO:0046328	regulation of JNK cascade	7	4.82759	GO_BiologicalProcess-EBI-UniProt-GOA-ACAP-ARAP_25.05.2022_00h00	3.92036e-05	0.00654699	1.20879e-13	3.62638e-12	[6, 7, 8, 9]	Group58			[AMBP, IL1A, IL1B, RIPK1, SERPINF2, TNF, TRAF2]
GO:0019218	regulation of steroid metabolic process	7	6.54206	GO_BiologicalProcess-EBI-UniProt-GOA-ACAP-ARAP_25.05.2022_00h00	5.39961e-06	0.00113932	2.28342e-16	1.0047e-14	[5, 6]	Group59			[APOA1, APOA4, APOB, APOE, IL1A, LDLR, TNF]
GO:0032637	interleukin-8 production	7	7.44681	GO_BiologicalProcess-EBI-UniProt-GOA-ACAP-ARAP_25.05.2022_00h00	2.26845e-06	0.000519476	8.3602e-16	3.51128e-14	[3, 6]	Group60			[APOA2, CRP, IL10, IL1B, IL6, RIPK1, TNF]
GO:0050994	regulation of lipid catabolic process	7	10.4478	GO_BiologicalProcess-EBI-UniProt-GOA-ACAP-ARAP_25.05.2022_00h00	2.2194e-07	6.19213e-05	8.3602e-16	3.51128e-14	[4, 5, 6]	Group60			[APOA1, APOA2, APOA4, APOC3, IL1B, LDLR, TNF]
GO:0032677	regulation of interleukin-8 production	7	7.44681	GO_BiologicalProcess-EBI-UniProt-GOA-ACAP-ARAP_25.05.2022_00h00	2.26845e-06	0.000519476	8.3602e-16	3.51128e-14	[4, 5, 6, 7]	Group60			[APOA2, CRP, IL10, IL1B, IL6, RIPK1, TNF]
GO:0033619	membrane protein proteolysis	7	12.069	GO_BiologicalProcess-EBI-UniProt-GOA-ACAP-ARAP_25.05.2022_00h00	8.04326e-08	2.38885e-05	8.3602e-16	3.51128e-14	[5, 6]	Group60			[APOE, IL10, IL1B, PRTN3, TIMP1, TNF, TNFRSF1B]
GO:0046889	positive regulation of lipid biosynthetic process	7	7.36842	GO_BiologicalProcess-EBI-UniProt-GOA-ACAP-ARAP_25.05.2022_00h00	2.43614e-06	0.000550568	8.3602e-16	3.51128e-14	[4, 5, 6, 7]	Group60			[APOA1, APOA4, APOE, IL1A, IL1B, LDLR, TNF]
GO:0034375	high-density lipoprotein particle remodeling	7	41.1765	GO_BiologicalProcess-EBI-UniProt-GOA-ACAP-ARAP_25.05.2022_00h00	6.44812e-12	2.55345e-09	8.3602e-16	3.51128e-14	[4, 5, 8]	Group60			[APOA1, APOA2, APOA4, APOC3, APOE, LCAT, PLTP]
GO:0006509	membrane protein ectodomain proteolysis	7	14.8936	GO_BiologicalProcess-EBI-UniProt-GOA-ACAP-ARAP_25.05.2022_00h00	1.78207e-08	5.72044e-06	8.3602e-16	3.51128e-14	[6, 7]	Group60			[APOE, IL10, IL1B, PRTN3, TIMP1, TNF, TNFRSF1B]
GO:0061900	glial cell activation	7	12.5	GO_BiologicalProcess-EBI-UniProt-GOA-ACAP-ARAP_25.05.2022_00h00	6.26922e-08	1.88703e-05	1.73625e-16	7.81312e-15	[3, 6]	Group61			[CLU, IL13, IL1B, IL6, LDLR, LRP1, TNF]
GO:0033619	membrane protein proteolysis	7	12.069	GO_BiologicalProcess-EBI-UniProt-GOA-ACAP-ARAP_25.05.2022_00h00	8.04326e-08	2.38885e-05	1.73625e-16	7.81312e-15	[5, 6]	Group61			[APOE, IL10, IL1B, PRTN3, TIMP1, TNF, TNFRSF1B]
GO:0046889	positive regulation of lipid biosynthetic process	7	7.36842	GO_BiologicalProcess-EBI-UniProt-GOA-ACAP-ARAP_25.05.2022_00h00	2.43614e-06	0.000550568	1.73625e-16	7.81312e-15	[4, 5, 6, 7]	Group61			[APOA1, APOA4, APOE, IL1A, IL1B, LDLR, TNF]
GO:0150077	regulation of neuroinflammatory response	7	19.4444	GO_BiologicalProcess-EBI-UniProt-GOA-ACAP-ARAP_25.05.2022_00h00	2.50557e-09	8.6442e-07	1.73625e-16	7.81312e-15	[5, 6, 7]	Group61			[IL1B, IL6, LDLR, MMP3, MMP9, TNF, TNFRSF1B]
GO:0006509	membrane protein ectodomain proteolysis	7	14.8936	GO_BiologicalProcess-EBI-UniProt-GOA-ACAP-ARAP_25.05.2022_00h00	1.78207e-08	5.72044e-06	1.73625e-16	7.81312e-15	[6, 7]	Group61			[APOE, IL10, IL1B, PRTN3, TIMP1, TNF, TNFRSF1B]
GO:0014002	astrocyte development	7	15.2174	GO_BiologicalProcess-EBI-UniProt-GOA-ACAP-ARAP_25.05.2022_00h00	1.52461e-08	4.9245e-06	1.73625e-16	7.81312e-15	[5, 6, 7, 8, 9, 10]	Group61			[IL1B, IL6, LDLR, LRP1, S100A8, S100A9, TNF]
GO:0032637	interleukin-8 production	7	7.44681	GO_BiologicalProcess-EBI-UniProt-GOA-ACAP-ARAP_25.05.2022_00h00	2.26845e-06	0.000519476	7.39292e-20	3.77039e-18	[3, 6]	Group62			[APOA2, CRP, IL10, IL1B, IL6, RIPK1, TNF]
GO:0019218	regulation of steroid metabolic process	7	6.54206	GO_BiologicalProcess-EBI-UniProt-GOA-ACAP-ARAP_25.05.2022_00h00	5.39961e-06	0.00113932	7.39292e-20	3.77039e-18	[5, 6]	Group62			[APOA1, APOA4, APOB, APOE, IL1A, LDLR, TNF]
GO:0032677	regulation of interleukin-8 production	7	7.44681	GO_BiologicalProcess-EBI-UniProt-GOA-ACAP-ARAP_25.05.2022_00h00	2.26845e-06	0.000519476	7.39292e-20	3.77039e-18	[4, 5, 6, 7]	Group62			[APOA2, CRP, IL10, IL1B, IL6, RIPK1, TNF]
GO:0046889	positive regulation of lipid biosynthetic process	7	7.36842	GO_BiologicalProcess-EBI-UniProt-GOA-ACAP-ARAP_25.05.2022_00h00	2.43614e-06	0.000550568	7.39292e-20	3.77039e-18	[4, 5, 6, 7]	Group62			[APOA1, APOA4, APOE, IL1A, IL1B, LDLR, TNF]
GO:0034113	heterotypic cell-cell adhesion	7	10.7692	GO_BiologicalProcess-EBI-UniProt-GOA-ACAP-ARAP_25.05.2022_00h00	1.79541e-07	5.13486e-05	8.83937e-24	5.03844e-22	[4]	Group63			[APOA1, FGA, FGB, FGG, IL10, IL1B, TNF]
GO:0032637	interleukin-8 production	7	7.44681	GO_BiologicalProcess-EBI-UniProt-GOA-ACAP-ARAP_25.05.2022_00h00	2.26845e-06	0.000519476	8.83937e-24	5.03844e-22	[3, 6]	Group63			[APOA2, CRP, IL10, IL1B, IL6, RIPK1, TNF]
GO:0050994	regulation of lipid catabolic process	7	10.4478	GO_BiologicalProcess-EBI-UniProt-GOA-ACAP-ARAP_25.05.2022_00h00	2.2194e-07	6.19213e-05	8.83937e-24	5.03844e-22	[4, 5, 6]	Group63			[APOA1, APOA2, APOA4, APOC3, IL1B, LDLR, TNF]
GO:0032677	regulation of interleukin-8 production	7	7.44681	GO_BiologicalProcess-EBI-UniProt-GOA-ACAP-ARAP_25.05.2022_00h00	2.26845e-06	0.000519476	8.83937e-24	5.03844e-22	[4, 5, 6, 7]	Group63			[APOA2, CRP, IL10, IL1B, IL6, RIPK1, TNF]
GO:0034114	regulation of heterotypic cell-cell adhesion	7	25.9259	GO_BiologicalProcess-EBI-UniProt-GOA-ACAP-ARAP_25.05.2022_00h00	2.79406e-10	1.01983e-07	8.83937e-24	5.03844e-22	[5, 6]	Group63			[APOA1, FGA, FGB, FGG, IL10, IL1B, TNF]
GO:0051384	response to glucocorticoid	7	4.16667	GO_BiologicalProcess-EBI-UniProt-GOA-ACAP-ARAP_25.05.2022_00h00	9.94824e-05	0.0130322	8.83937e-24	5.03844e-22	[6, 7]	Group63			[A2M, APOA2, IL10, IL6, LCAT, TIMP1, TNF]
GO:0032635	interleukin-6 production	7	4.32099	GO_BiologicalProcess-EBI-UniProt-GOA-ACAP-ARAP_25.05.2022_00h00	7.91932e-05	0.011087	8.15624e-20	4.07812e-18	[3, 6]	Group64			[IL10, IL1A, IL1B, IL1RAP, IL6, IL6R, TNF]
GO:0032637	interleukin-8 production	7	7.44681	GO_BiologicalProcess-EBI-UniProt-GOA-ACAP-ARAP_25.05.2022_00h00	2.26845e-06	0.000519476	8.15624e-20	4.07812e-18	[3, 6]	Group64			[APOA2, CRP, IL10, IL1B, IL6, RIPK1, TNF]
GO:0042542	response to hydrogen peroxide	7	5.03597	GO_BiologicalProcess-EBI-UniProt-GOA-ACAP-ARAP_25.05.2022_00h00	2.98974e-05	0.00517226	8.15624e-20	4.07812e-18	[4, 5]	Group64			[CLU, HBA1, HBB, HP, IL10, IL6, RIPK1]
GO:0061900	glial cell activation	7	12.5	GO_BiologicalProcess-EBI-UniProt-GOA-ACAP-ARAP_25.05.2022_00h00	6.26922e-08	1.88703e-05	8.15624e-20	4.07812e-18	[3, 6]	Group64			[CLU, IL13, IL1B, IL6, LDLR, LRP1, TNF]
GO:0048661	positive regulation of smooth muscle cell proliferation	7	8.13953	GO_BiologicalProcess-EBI-UniProt-GOA-ACAP-ARAP_25.05.2022_00h00	1.24162e-06	0.000300473	8.15624e-20	4.07812e-18	[4, 5, 6]	Group64			[IL10, IL13, IL6, IL6R, MMP9, SERPINF2, TNF]
GO:0071887	leukocyte apoptotic process	7	5.6	GO_BiologicalProcess-EBI-UniProt-GOA-ACAP-ARAP_25.05.2022_00h00	1.50317e-05	0.00279589	8.15624e-20	4.07812e-18	[5]	Group64			[CXCR2, IL10, IL6, LGALS3, RIPK1, S100A8, S100A9]
GO:1904019	epithelial cell apoptotic process	7	5.22388	GO_BiologicalProcess-EBI-UniProt-GOA-ACAP-ARAP_25.05.2022_00h00	2.36078e-05	0.0042258	8.15624e-20	4.07812e-18	[5]	Group64			[FGA, FGB, FGG, IL10, IL13, IL6, TNF]
GO:0032675	regulation of interleukin-6 production	7	4.32099	GO_BiologicalProcess-EBI-UniProt-GOA-ACAP-ARAP_25.05.2022_00h00	7.91932e-05	0.011087	8.15624e-20	4.07812e-18	[4, 5, 6, 7]	Group64			[IL10, IL1A, IL1B, IL1RAP, IL6, IL6R, TNF]
GO:0032677	regulation of interleukin-8 production	7	7.44681	GO_BiologicalProcess-EBI-UniProt-GOA-ACAP-ARAP_25.05.2022_00h00	2.26845e-06	0.000519476	8.15624e-20	4.07812e-18	[4, 5, 6, 7]	Group64			[APOA2, CRP, IL10, IL1B, IL6, RIPK1, TNF]
GO:0034614	cellular response to reactive oxygen species	7	4.34783	GO_BiologicalProcess-EBI-UniProt-GOA-ACAP-ARAP_25.05.2022_00h00	7.61668e-05	0.010968	8.15624e-20	4.07812e-18	[5, 6]	Group64			[APOA4, CLU, IL10, IL6, MMP9, RIPK1, TNF]
GO:1904892	regulation of receptor signaling pathway via STAT	7	6.03448	GO_BiologicalProcess-EBI-UniProt-GOA-ACAP-ARAP_25.05.2022_00h00	9.21219e-06	0.00179638	8.15624e-20	4.07812e-18	[4, 5, 6, 7]	Group64			[F2, IL10, IL10RA, IL10RB, IL6, IL6R, TNF]
GO:0150077	regulation of neuroinflammatory response	7	19.4444	GO_BiologicalProcess-EBI-UniProt-GOA-ACAP-ARAP_25.05.2022_00h00	2.50557e-09	8.6442e-07	8.15624e-20	4.07812e-18	[5, 6, 7]	Group64			[IL1B, IL6, LDLR, MMP3, MMP9, TNF, TNFRSF1B]
GO:1904894	positive regulation of receptor signaling pathway via STAT	7	13.4615	GO_BiologicalProcess-EBI-UniProt-GOA-ACAP-ARAP_25.05.2022_00h00	3.69297e-08	1.15221e-05	8.15624e-20	4.07812e-18	[4, 5, 6, 7, 8]	Group64			[F2, IL10, IL10RA, IL10RB, IL6, IL6R, TNF]
GO:0046425	regulation of receptor signaling pathway via JAK-STAT	7	6.42202	GO_BiologicalProcess-EBI-UniProt-GOA-ACAP-ARAP_25.05.2022_00h00	6.106e-06	0.00126394	8.15624e-20	4.07812e-18	[5, 6, 7, 8]	Group64			[F2, IL10, IL10RA, IL10RB, IL6, IL6R, TNF]
GO:0051384	response to glucocorticoid	7	4.16667	GO_BiologicalProcess-EBI-UniProt-GOA-ACAP-ARAP_25.05.2022_00h00	9.94824e-05	0.0130322	8.15624e-20	4.07812e-18	[6, 7]	Group64			[A2M, APOA2, IL10, IL6, LCAT, TIMP1, TNF]
GO:1904035	regulation of epithelial cell apoptotic process	7	6.60377	GO_BiologicalProcess-EBI-UniProt-GOA-ACAP-ARAP_25.05.2022_00h00	5.07278e-06	0.0010805	8.15624e-20	4.07812e-18	[6, 7]	Group64			[FGA, FGB, FGG, IL10, IL13, IL6, TNF]
GO:0046427	positive regulation of receptor signaling pathway via JAK-STAT	7	14.5833	GO_BiologicalProcess-EBI-UniProt-GOA-ACAP-ARAP_25.05.2022_00h00	2.07544e-08	6.62064e-06	8.15624e-20	4.07812e-18	[5, 6, 7, 8, 9]	Group64			[F2, IL10, IL10RA, IL10RB, IL6, IL6R, TNF]
GO:0051702	biological process involved in interaction with symbiont	7	5.83333	GO_BiologicalProcess-EBI-UniProt-GOA-ACAP-ARAP_25.05.2022_00h00	1.15102e-05	0.00222146	2.01266e-40	1.26797e-38	[3]	Group65			[APOE, APOL1, CFHR1, F2, GAPDH, HRG, PLG]
GO:0034113	heterotypic cell-cell adhesion	7	10.7692	GO_BiologicalProcess-EBI-UniProt-GOA-ACAP-ARAP_25.05.2022_00h00	1.79541e-07	5.13486e-05	2.01266e-40	1.26797e-38	[4]	Group65			[APOA1, FGA, FGB, FGG, IL10, IL1B, TNF]
GO:0032635	interleukin-6 production	7	4.32099	GO_BiologicalProcess-EBI-UniProt-GOA-ACAP-ARAP_25.05.2022_00h00	7.91932e-05	0.011087	2.01266e-40	1.26797e-38	[3, 6]	Group65			[IL10, IL1A, IL1B, IL1RAP, IL6, IL6R, TNF]
GO:0032637	interleukin-8 production	7	7.44681	GO_BiologicalProcess-EBI-UniProt-GOA-ACAP-ARAP_25.05.2022_00h00	2.26845e-06	0.000519476	2.01266e-40	1.26797e-38	[3, 6]	Group65			[APOA2, CRP, IL10, IL1B, IL6, RIPK1, TNF]
GO:0042542	response to hydrogen peroxide	7	5.03597	GO_BiologicalProcess-EBI-UniProt-GOA-ACAP-ARAP_25.05.2022_00h00	2.98974e-05	0.00517226	2.01266e-40	1.26797e-38	[4, 5]	Group65			[CLU, HBA1, HBB, HP, IL10, IL6, RIPK1]
GO:0061900	glial cell activation	7	12.5	GO_BiologicalProcess-EBI-UniProt-GOA-ACAP-ARAP_25.05.2022_00h00	6.26922e-08	1.88703e-05	2.01266e-40	1.26797e-38	[3, 6]	Group65			[CLU, IL13, IL1B, IL6, LDLR, LRP1, TNF]
GO:0048661	positive regulation of smooth muscle cell proliferation	7	8.13953	GO_BiologicalProcess-EBI-UniProt-GOA-ACAP-ARAP_25.05.2022_00h00	1.24162e-06	0.000300473	2.01266e-40	1.26797e-38	[4, 5, 6]	Group65			[IL10, IL13, IL6, IL6R, MMP9, SERPINF2, TNF]
GO:0050994	regulation of lipid catabolic process	7	10.4478	GO_BiologicalProcess-EBI-UniProt-GOA-ACAP-ARAP_25.05.2022_00h00	2.2194e-07	6.19213e-05	2.01266e-40	1.26797e-38	[4, 5, 6]	Group65			[APOA1, APOA2, APOA4, APOC3, IL1B, LDLR, TNF]
GO:0071887	leukocyte apoptotic process	7	5.6	GO_BiologicalProcess-EBI-UniProt-GOA-ACAP-ARAP_25.05.2022_00h00	1.50317e-05	0.00279589	2.01266e-40	1.26797e-38	[5]	Group65			[CXCR2, IL10, IL6, LGALS3, RIPK1, S100A8, S100A9]
GO:1904019	epithelial cell apoptotic process	7	5.22388	GO_BiologicalProcess-EBI-UniProt-GOA-ACAP-ARAP_25.05.2022_00h00	2.36078e-05	0.0042258	2.01266e-40	1.26797e-38	[5]	Group65			[FGA, FGB, FGG, IL10, IL13, IL6, TNF]
GO:0002688	regulation of leukocyte chemotaxis	7	4.96454	GO_BiologicalProcess-EBI-UniProt-GOA-ACAP-ARAP_25.05.2022_00h00	3.27716e-05	0.00557116	2.01266e-40	1.26797e-38	[4, 5, 6, 7]	Group65			[C5, CXCL8, CXCR2, IL6, IL6R, S100A8, S100A9]
GO:0019218	regulation of steroid metabolic process	7	6.54206	GO_BiologicalProcess-EBI-UniProt-GOA-ACAP-ARAP_25.05.2022_00h00	5.39961e-06	0.00113932	2.01266e-40	1.26797e-38	[5, 6]	Group65			[APOA1, APOA4, APOB, APOE, IL1A, LDLR, TNF]
GO:0032675	regulation of interleukin-6 production	7	4.32099	GO_BiologicalProcess-EBI-UniProt-GOA-ACAP-ARAP_25.05.2022_00h00	7.91932e-05	0.011087	2.01266e-40	1.26797e-38	[4, 5, 6, 7]	Group65			[IL10, IL1A, IL1B, IL1RAP, IL6, IL6R, TNF]
GO:0032677	regulation of interleukin-8 production	7	7.44681	GO_BiologicalProcess-EBI-UniProt-GOA-ACAP-ARAP_25.05.2022_00h00	2.26845e-06	0.000519476	2.01266e-40	1.26797e-38	[4, 5, 6, 7]	Group65			[APOA2, CRP, IL10, IL1B, IL6, RIPK1, TNF]
GO:0033619	membrane protein proteolysis	7	12.069	GO_BiologicalProcess-EBI-UniProt-GOA-ACAP-ARAP_25.05.2022_00h00	8.04326e-08	2.38885e-05	2.01266e-40	1.26797e-38	[5, 6]	Group65			[APOE, IL10, IL1B, PRTN3, TIMP1, TNF, TNFRSF1B]
GO:0034114	regulation of heterotypic cell-cell adhesion	7	25.9259	GO_BiologicalProcess-EBI-UniProt-GOA-ACAP-ARAP_25.05.2022_00h00	2.79406e-10	1.01983e-07	2.01266e-40	1.26797e-38	[5, 6]	Group65			[APOA1, FGA, FGB, FGG, IL10, IL1B, TNF]
GO:0034614	cellular response to reactive oxygen species	7	4.34783	GO_BiologicalProcess-EBI-UniProt-GOA-ACAP-ARAP_25.05.2022_00h00	7.61668e-05	0.010968	2.01266e-40	1.26797e-38	[5, 6]	Group65			[APOA4, CLU, IL10, IL6, MMP9, RIPK1, TNF]
GO:0046503	glycerolipid catabolic process	7	9.45946	GO_BiologicalProcess-EBI-UniProt-GOA-ACAP-ARAP_25.05.2022_00h00	4.42759e-07	0.000116888	2.01266e-40	1.26797e-38	[5, 6]	Group65			[APOA1, APOA2, APOA4, APOB, APOC3, LDLR, LIPE]
GO:0046889	positive regulation of lipid biosynthetic process	7	7.36842	GO_BiologicalProcess-EBI-UniProt-GOA-ACAP-ARAP_25.05.2022_00h00	2.43614e-06	0.000550568	2.01266e-40	1.26797e-38	[4, 5, 6, 7]	Group65			[APOA1, APOA4, APOE, IL1A, IL1B, LDLR, TNF]
GO:1904892	regulation of receptor signaling pathway via STAT	7	6.03448	GO_BiologicalProcess-EBI-UniProt-GOA-ACAP-ARAP_25.05.2022_00h00	9.21219e-06	0.00179638	2.01266e-40	1.26797e-38	[4, 5, 6, 7]	Group65			[F2, IL10, IL10RA, IL10RB, IL6, IL6R, TNF]
GO:0034375	high-density lipoprotein particle remodeling	7	41.1765	GO_BiologicalProcess-EBI-UniProt-GOA-ACAP-ARAP_25.05.2022_00h00	6.44812e-12	2.55345e-09	2.01266e-40	1.26797e-38	[4, 5, 8]	Group65			[APOA1, APOA2, APOA4, APOC3, APOE, LCAT, PLTP]
GO:0071347	cellular response to interleukin-1	7	6.08696	GO_BiologicalProcess-EBI-UniProt-GOA-ACAP-ARAP_25.05.2022_00h00	8.70157e-06	0.00172291	2.01266e-40	1.26797e-38	[6]	Group65			[CXCL8, FGB, FGG, IL1B, IL1R1, IL1R2, IL6]
GO:0150077	regulation of neuroinflammatory response	7	19.4444	GO_BiologicalProcess-EBI-UniProt-GOA-ACAP-ARAP_25.05.2022_00h00	2.50557e-09	8.6442e-07	2.01266e-40	1.26797e-38	[5, 6, 7]	Group65			[IL1B, IL6, LDLR, MMP3, MMP9, TNF, TNFRSF1B]
GO:1904894	positive regulation of receptor signaling pathway via STAT	7	13.4615	GO_BiologicalProcess-EBI-UniProt-GOA-ACAP-ARAP_25.05.2022_00h00	3.69297e-08	1.15221e-05	2.01266e-40	1.26797e-38	[4, 5, 6, 7, 8]	Group65			[F2, IL10, IL10RA, IL10RB, IL6, IL6R, TNF]
GO:0002712	regulation of B cell mediated immunity	7	10.2941	GO_BiologicalProcess-EBI-UniProt-GOA-ACAP-ARAP_25.05.2022_00h00	2.46118e-07	6.84209e-05	2.01266e-40	1.26797e-38	[6, 7]	Group65			[C3, CD46, CR1, HPX, IL10, TFRC, TNF]
GO:0006509	membrane protein ectodomain proteolysis	7	14.8936	GO_BiologicalProcess-EBI-UniProt-GOA-ACAP-ARAP_25.05.2022_00h00	1.78207e-08	5.72044e-06	2.01266e-40	1.26797e-38	[6, 7]	Group65			[APOE, IL10, IL1B, PRTN3, TIMP1, TNF, TNFRSF1B]
GO:0046425	regulation of receptor signaling pathway via JAK-STAT	7	6.42202	GO_BiologicalProcess-EBI-UniProt-GOA-ACAP-ARAP_25.05.2022_00h00	6.106e-06	0.00126394	2.01266e-40	1.26797e-38	[5, 6, 7, 8]	Group65			[F2, IL10, IL10RA, IL10RB, IL6, IL6R, TNF]
GO:0051384	response to glucocorticoid	7	4.16667	GO_BiologicalProcess-EBI-UniProt-GOA-ACAP-ARAP_25.05.2022_00h00	9.94824e-05	0.0130322	2.01266e-40	1.26797e-38	[6, 7]	Group65			[A2M, APOA2, IL10, IL6, LCAT, TIMP1, TNF]
GO:1904035	regulation of epithelial cell apoptotic process	7	6.60377	GO_BiologicalProcess-EBI-UniProt-GOA-ACAP-ARAP_25.05.2022_00h00	5.07278e-06	0.0010805	2.01266e-40	1.26797e-38	[6, 7]	Group65			[FGA, FGB, FGG, IL10, IL13, IL6, TNF]
GO:0046427	positive regulation of receptor signaling pathway via JAK-STAT	7	14.5833	GO_BiologicalProcess-EBI-UniProt-GOA-ACAP-ARAP_25.05.2022_00h00	2.07544e-08	6.62064e-06	2.01266e-40	1.26797e-38	[5, 6, 7, 8, 9]	Group65			[F2, IL10, IL10RA, IL10RB, IL6, IL6R, TNF]
GO:0002889	regulation of immunoglobulin mediated immune response	7	10.2941	GO_BiologicalProcess-EBI-UniProt-GOA-ACAP-ARAP_25.05.2022_00h00	2.46118e-07	6.84209e-05	2.01266e-40	1.26797e-38	[7, 8]	Group65			[C3, CD46, CR1, HPX, IL10, TFRC, TNF]
GO:0014002	astrocyte development	7	15.2174	GO_BiologicalProcess-EBI-UniProt-GOA-ACAP-ARAP_25.05.2022_00h00	1.52461e-08	4.9245e-06	2.01266e-40	1.26797e-38	[5, 6, 7, 8, 9, 10]	Group65			[IL1B, IL6, LDLR, LRP1, S100A8, S100A9, TNF]
GO:0031639	plasminogen activation	7	25	GO_BiologicalProcess-EBI-UniProt-GOA-ACAP-ARAP_25.05.2022_00h00	3.70595e-10	1.34897e-07	2.01266e-40	1.26797e-38	[7, 8]	Group65			[APOH, FGA, FGB, FGG, KLKB1, PGK1, SERPINF2]
GO:0042102	positive regulation of T cell proliferation	7	6.25	GO_BiologicalProcess-EBI-UniProt-GOA-ACAP-ARAP_25.05.2022_00h00	7.30853e-06	0.00149094	2.01266e-40	1.26797e-38	[6, 7, 8, 9]	Group65			[CD46, IL1A, IL1B, IL6, IL6ST, TFRC, TIMP1]
GO:0046328	regulation of JNK cascade	7	4.82759	GO_BiologicalProcess-EBI-UniProt-GOA-ACAP-ARAP_25.05.2022_00h00	3.92036e-05	0.00654699	2.01266e-40	1.26797e-38	[6, 7, 8, 9]	Group65			[AMBP, IL1A, IL1B, RIPK1, SERPINF2, TNF, TRAF2]
GO:0034341	response to interferon-gamma	6	4.05405	GO_BiologicalProcess-EBI-UniProt-GOA-ACAP-ARAP_25.05.2022_00h00	0.000367027	0.0326654	0.000367027	0.000734055	[4, 5, 6, 7]	Group03			[CASP1, GAPDH, HPX, RPL13A, SYNCRIP, TNF]
GO:0071346	cellular response to interferon-gamma	6	4.72441	GO_BiologicalProcess-EBI-UniProt-GOA-ACAP-ARAP_25.05.2022_00h00	0.000160435	0.01845	0.000367027	0.000734055	[5, 6, 7, 8]	Group03			[CASP1, GAPDH, HPX, RPL13A, SYNCRIP, TNF]
GO:0120162	positive regulation of cold-induced thermogenesis	6	5.55556	GO_BiologicalProcess-EBI-UniProt-GOA-ACAP-ARAP_25.05.2022_00h00	6.54839e-05	0.0097571	6.31417e-08	3.15708e-07	[3, 4, 5, 6, 7, 8]	Group04			[CFH, FABP4, IL13, IL4R, LCN2, LDLR]
GO:0010543	regulation of platelet activation	6	9.83607	GO_BiologicalProcess-EBI-UniProt-GOA-ACAP-ARAP_25.05.2022_00h00	2.42105e-06	0.000549579	6.40947e-10	9.61421e-09	[4, 5, 7]	Group06			[APOE, F2, FGG, HRG, IL6, IL6ST]
GO:0002701	negative regulation of production of molecular mediator of immune response	6	11.7647	GO_BiologicalProcess-EBI-UniProt-GOA-ACAP-ARAP_25.05.2022_00h00	8.26885e-07	0.000206721	7.09552e-11	1.27719e-09	[3, 4, 5, 6, 7]	Group14			[APOA1, APOA2, CR1, IL10, IL13RA2, TNF]
GO:0032755	positive regulation of interleukin-6 production	6	5.76923	GO_BiologicalProcess-EBI-UniProt-GOA-ACAP-ARAP_25.05.2022_00h00	5.30065e-05	0.00832203	7.30656e-18	3.50715e-16	[4, 5, 6, 7, 8]	Group15			[IL1A, IL1B, IL1RAP, IL6, IL6R, TNF]
GO:0002639	positive regulation of immunoglobulin production	6	10	GO_BiologicalProcess-EBI-UniProt-GOA-ACAP-ARAP_25.05.2022_00h00	2.19422e-06	0.00050467	2.08122e-08	1.45686e-07	[4, 5, 6, 7, 8]	Group18			[HPX, IL10, IL13, IL4R, IL6, TFRC]
GO:0000041	transition metal ion transport	6	5.55556	GO_BiologicalProcess-EBI-UniProt-GOA-ACAP-ARAP_25.05.2022_00h00	6.54839e-05	0.0097571	2.08122e-08	1.45686e-07	[7]	Group18			[CLU, HPX, HRG, LCN2, TF, TFRC]
GO:0046916	cellular transition metal ion homeostasis	6	5.08475	GO_BiologicalProcess-EBI-UniProt-GOA-ACAP-ARAP_25.05.2022_00h00	0.000107109	0.0138171	2.08122e-08	1.45686e-07	[7, 9]	Group18			[HPX, LCN2, S100A8, S100A9, TF, TFRC]
GO:0055076	transition metal ion homeostasis	6	4.08163	GO_BiologicalProcess-EBI-UniProt-GOA-ACAP-ARAP_25.05.2022_00h00	0.000353959	0.0322103	2.08122e-08	1.45686e-07	[8]	Group18			[HPX, LCN2, S100A8, S100A9, TF, TFRC]
GO:0090207	regulation of triglyceride metabolic process	6	14.6341	GO_BiologicalProcess-EBI-UniProt-GOA-ACAP-ARAP_25.05.2022_00h00	2.17397e-07	6.08713e-05	1.88697e-08	1.50957e-07	[4, 5, 6, 7, 8]	Group19			[APOA1, APOA4, APOC3, APOE, C3, LDLR]
GO:0002532	production of molecular mediator involved in inflammatory response	6	6.66667	GO_BiologicalProcess-EBI-UniProt-GOA-ACAP-ARAP_25.05.2022_00h00	2.33759e-05	0.00420766	1.15408e-10	1.84654e-09	[2, 5]	Group21			[APOD, F2, IL1R2, IL4R, IL6, TNF]
GO:0002444	myeloid leukocyte mediated immunity	6	4.83871	GO_BiologicalProcess-EBI-UniProt-GOA-ACAP-ARAP_25.05.2022_00h00	0.000140742	0.016889	1.15408e-10	1.84654e-09	[4]	Group21			[C3, F2, IL13, IL13RA2, IL4R, IL6]
GO:0002639	positive regulation of immunoglobulin production	6	10	GO_BiologicalProcess-EBI-UniProt-GOA-ACAP-ARAP_25.05.2022_00h00	2.19422e-06	0.00050467	1.15408e-10	1.84654e-09	[4, 5, 6, 7, 8]	Group21			[HPX, IL10, IL13, IL4R, IL6, TFRC]
GO:0002922	positive regulation of humoral immune response	6	26.087	GO_BiologicalProcess-EBI-UniProt-GOA-ACAP-ARAP_25.05.2022_00h00	5.35702e-09	1.79996e-06	2.30659e-14	8.76506e-13	[4, 5, 6]	Group22			[C3, CR1, HPX, IL1B, KLKB1, TNF]
GO:0010574	regulation of vascular endothelial growth factor production	6	18.1818	GO_BiologicalProcess-EBI-UniProt-GOA-ACAP-ARAP_25.05.2022_00h00	5.58121e-08	1.69111e-05	2.30659e-14	8.76506e-13	[4, 5, 6, 7]	Group22			[C3, C5, IL1A, IL1B, IL6, IL6ST]
GO:0002673	regulation of acute inflammatory response	6	11.5385	GO_BiologicalProcess-EBI-UniProt-GOA-ACAP-ARAP_25.05.2022_00h00	9.29923e-07	0.000230621	2.30659e-14	8.76506e-13	[5, 6, 7]	Group22			[C3, IL1B, IL6, IL6ST, KLKB1, TNF]
GO:0010575	positive regulation of vascular endothelial growth factor production	6	20.6897	GO_BiologicalProcess-EBI-UniProt-GOA-ACAP-ARAP_25.05.2022_00h00	2.44375e-08	7.77113e-06	2.30659e-14	8.76506e-13	[4, 5, 6, 7, 8]	Group22			[C3, C5, IL1A, IL1B, IL6, IL6ST]
GO:0022617	extracellular matrix disassembly	6	8.57143	GO_BiologicalProcess-EBI-UniProt-GOA-ACAP-ARAP_25.05.2022_00h00	5.4575e-06	0.00114607	1.89692e-12	4.36292e-11	[5, 6]	Group24			[IL6, LRP1, MMP1, MMP3, MMP9, PLG]
GO:0051917	regulation of fibrinolysis	6	26.087	GO_BiologicalProcess-EBI-UniProt-GOA-ACAP-ARAP_25.05.2022_00h00	5.35702e-09	1.79996e-06	2.44647e-14	9.05193e-13	[4, 5, 6, 7, 8, 9, 10]	Group25			[APOH, F2, HRG, KLKB1, PLG, SERPINF2]
GO:0120162	positive regulation of cold-induced thermogenesis	6	5.55556	GO_BiologicalProcess-EBI-UniProt-GOA-ACAP-ARAP_25.05.2022_00h00	6.54839e-05	0.0097571	1.34675e-11	2.6935e-10	[3, 4, 5, 6, 7, 8]	Group26			[CFH, FABP4, IL13, IL4R, LCN2, LDLR]
GO:0002639	positive regulation of immunoglobulin production	6	10	GO_BiologicalProcess-EBI-UniProt-GOA-ACAP-ARAP_25.05.2022_00h00	2.19422e-06	0.00050467	1.34675e-11	2.6935e-10	[4, 5, 6, 7, 8]	Group26			[HPX, IL10, IL13, IL4R, IL6, TFRC]
GO:0072577	endothelial cell apoptotic process	6	10.5263	GO_BiologicalProcess-EBI-UniProt-GOA-ACAP-ARAP_25.05.2022_00h00	1.61529e-06	0.000381208	1.34675e-11	2.6935e-10	[6]	Group26			[FGA, FGB, FGG, IL10, IL13, TNF]
GO:2000351	regulation of endothelial cell apoptotic process	6	11.5385	GO_BiologicalProcess-EBI-UniProt-GOA-ACAP-ARAP_25.05.2022_00h00	9.29923e-07	0.000230621	1.34675e-11	2.6935e-10	[7, 8]	Group26			[FGA, FGB, FGG, IL10, IL13, TNF]
GO:0010543	regulation of platelet activation	6	9.83607	GO_BiologicalProcess-EBI-UniProt-GOA-ACAP-ARAP_25.05.2022_00h00	2.42105e-06	0.000549579	6.57421e-09	7.23163e-08	[4, 5, 7]	Group27			[APOE, F2, FGG, HRG, IL6, IL6ST]
GO:0051917	regulation of fibrinolysis	6	26.087	GO_BiologicalProcess-EBI-UniProt-GOA-ACAP-ARAP_25.05.2022_00h00	5.35702e-09	1.79996e-06	6.57421e-09	7.23163e-08	[4, 5, 6, 7, 8, 9, 10]	Group27			[APOH, F2, HRG, KLKB1, PLG, SERPINF2]
GO:0051341	regulation of oxidoreductase activity	6	5.40541	GO_BiologicalProcess-EBI-UniProt-GOA-ACAP-ARAP_25.05.2022_00h00	7.62979e-05	0.0109106	3.03656e-14	1.09316e-12	[4]	Group28			[APOE, HP, IL13, IL1A, IL1B, TNF]
GO:0120162	positive regulation of cold-induced thermogenesis	6	5.55556	GO_BiologicalProcess-EBI-UniProt-GOA-ACAP-ARAP_25.05.2022_00h00	6.54839e-05	0.0097571	3.03656e-14	1.09316e-12	[3, 4, 5, 6, 7, 8]	Group28			[CFH, FABP4, IL13, IL4R, LCN2, LDLR]
GO:0010543	regulation of platelet activation	6	9.83607	GO_BiologicalProcess-EBI-UniProt-GOA-ACAP-ARAP_25.05.2022_00h00	2.42105e-06	0.000549579	1.76139e-12	4.22732e-11	[4, 5, 7]	Group29			[APOE, F2, FGG, HRG, IL6, IL6ST]
GO:0014015	positive regulation of gliogenesis	6	8.57143	GO_BiologicalProcess-EBI-UniProt-GOA-ACAP-ARAP_25.05.2022_00h00	5.4575e-06	0.00114607	1.76139e-12	4.22732e-11	[5, 6, 7, 8, 9]	Group29			[IL1B, IL6, IL6ST, LRP2, TNF, TNFRSF1B]
GO:0042743	hydrogen peroxide metabolic process	6	9.52381	GO_BiologicalProcess-EBI-UniProt-GOA-ACAP-ARAP_25.05.2022_00h00	2.93217e-06	0.000650942	6.48075e-11	1.23134e-09	[4]	Group32			[APOA4, HBA1, HBB, HBD, HP, MMP3]
GO:0002532	production of molecular mediator involved in inflammatory response	6	6.66667	GO_BiologicalProcess-EBI-UniProt-GOA-ACAP-ARAP_25.05.2022_00h00	2.33759e-05	0.00420766	7.40428e-13	1.85107e-11	[2, 5]	Group34			[APOD, F2, IL1R2, IL4R, IL6, TNF]
GO:0002444	myeloid leukocyte mediated immunity	6	4.83871	GO_BiologicalProcess-EBI-UniProt-GOA-ACAP-ARAP_25.05.2022_00h00	0.000140742	0.016889	7.40428e-13	1.85107e-11	[4]	Group34			[C3, F2, IL13, IL13RA2, IL4R, IL6]
GO:0002639	positive regulation of immunoglobulin production	6	10	GO_BiologicalProcess-EBI-UniProt-GOA-ACAP-ARAP_25.05.2022_00h00	2.19422e-06	0.00050467	7.40428e-13	1.85107e-11	[4, 5, 6, 7, 8]	Group34			[HPX, IL10, IL13, IL4R, IL6, TFRC]
GO:0032755	positive regulation of interleukin-6 production	6	5.76923	GO_BiologicalProcess-EBI-UniProt-GOA-ACAP-ARAP_25.05.2022_00h00	5.30065e-05	0.00832203	7.40428e-13	1.85107e-11	[4, 5, 6, 7, 8]	Group34			[IL1A, IL1B, IL1RAP, IL6, IL6R, TNF]
GO:1905953	negative regulation of lipid localization	6	12.5	GO_BiologicalProcess-EBI-UniProt-GOA-ACAP-ARAP_25.05.2022_00h00	5.72235e-07	0.000148209	5.80609e-12	1.21928e-10	[2, 3, 4, 5]	Group36			[ABCA1, APOA2, APOC3, CRP, IL6, TNF]
GO:0032612	interleukin-1 production	6	4.87805	GO_BiologicalProcess-EBI-UniProt-GOA-ACAP-ARAP_25.05.2022_00h00	0.000134622	0.0162893	5.80609e-12	1.21928e-10	[3, 6]	Group36			[APOA1, CASP1, IL10, IL1R2, IL6, TNF]
GO:1902882	regulation of response to oxidative stress	6	5.82524	GO_BiologicalProcess-EBI-UniProt-GOA-ACAP-ARAP_25.05.2022_00h00	5.02063e-05	0.0079828	5.80609e-12	1.21928e-10	[4, 5]	Group36			[CLU, IL10, IL6, MMP3, RIPK1, TNF]
GO:0036473	cell death in response to oxidative stress	6	5.71429	GO_BiologicalProcess-EBI-UniProt-GOA-ACAP-ARAP_25.05.2022_00h00	5.59304e-05	0.00861328	5.80609e-12	1.21928e-10	[3, 5, 6]	Group36			[CLU, IL10, IL6, MMP3, RIPK1, TNF]
GO:0002701	negative regulation of production of molecular mediator of immune response	6	11.7647	GO_BiologicalProcess-EBI-UniProt-GOA-ACAP-ARAP_25.05.2022_00h00	8.26885e-07	0.000206721	5.80609e-12	1.21928e-10	[3, 4, 5, 6, 7]	Group36			[APOA1, APOA2, CR1, IL10, IL13RA2, TNF]
GO:1900407	regulation of cellular response to oxidative stress	6	6.45161	GO_BiologicalProcess-EBI-UniProt-GOA-ACAP-ARAP_25.05.2022_00h00	2.81794e-05	0.00495957	5.80609e-12	1.21928e-10	[4, 5, 6]	Group36			[CLU, IL10, IL6, MMP3, RIPK1, TNF]
GO:0032652	regulation of interleukin-1 production	6	4.87805	GO_BiologicalProcess-EBI-UniProt-GOA-ACAP-ARAP_25.05.2022_00h00	0.000134622	0.0162893	5.80609e-12	1.21928e-10	[4, 5, 6, 7]	Group36			[APOA1, CASP1, IL10, IL1R2, IL6, TNF]
GO:1903201	regulation of oxidative stress-induced cell death	6	7.31707	GO_BiologicalProcess-EBI-UniProt-GOA-ACAP-ARAP_25.05.2022_00h00	1.37002e-05	0.00258933	5.80609e-12	1.21928e-10	[4, 5, 6, 7]	Group36			[CLU, IL10, IL6, MMP3, RIPK1, TNF]
GO:0051043	regulation of membrane protein ectodomain proteolysis	6	25	GO_BiologicalProcess-EBI-UniProt-GOA-ACAP-ARAP_25.05.2022_00h00	7.10582e-09	2.35203e-06	5.80609e-12	1.21928e-10	[5, 6, 7, 8]	Group36			[APOE, IL10, IL1B, TIMP1, TNF, TNFRSF1B]
GO:2001235	positive regulation of apoptotic signaling pathway	6	4.44444	GO_BiologicalProcess-EBI-UniProt-GOA-ACAP-ARAP_25.05.2022_00h00	0.000223748	0.0234935	1.13223e-13	3.50992e-12	[4, 5, 6, 7, 8]	Group38			[RIPK1, S100A8, S100A9, SLC9A3R1, TNF, TRAF2]
GO:0070304	positive regulation of stress-activated protein kinase signaling cascade	6	4.51128	GO_BiologicalProcess-EBI-UniProt-GOA-ACAP-ARAP_25.05.2022_00h00	0.000206339	0.0218719	1.13223e-13	3.50992e-12	[5, 6, 7, 8]	Group38			[IL1A, IL1B, RIPK1, SERPINF2, TNF, TRAF2]
GO:0032874	positive regulation of stress-activated MAPK cascade	6	4.58015	GO_BiologicalProcess-EBI-UniProt-GOA-ACAP-ARAP_25.05.2022_00h00	0.000190016	0.0209018	1.13223e-13	3.50992e-12	[6, 7, 8, 9]	Group38			[IL1A, IL1B, RIPK1, SERPINF2, TNF, TRAF2]
GO:0046330	positive regulation of JNK cascade	6	6.12245	GO_BiologicalProcess-EBI-UniProt-GOA-ACAP-ARAP_25.05.2022_00h00	3.79247e-05	0.00637135	1.13223e-13	3.50992e-12	[7, 8, 9, 10]	Group38			[IL1A, IL1B, RIPK1, SERPINF2, TNF, TRAF2]
GO:0034381	plasma lipoprotein particle clearance	6	13.9535	GO_BiologicalProcess-EBI-UniProt-GOA-ACAP-ARAP_25.05.2022_00h00	2.91728e-07	8.05168e-05	9.01747e-10	1.26245e-08	[2, 3, 4]	Group39			[APOA1, APOA2, APOB, APOC3, APOE, LDLR]
GO:0090207	regulation of triglyceride metabolic process	6	14.6341	GO_BiologicalProcess-EBI-UniProt-GOA-ACAP-ARAP_25.05.2022_00h00	2.17397e-07	6.08713e-05	9.01747e-10	1.26245e-08	[4, 5, 6, 7, 8]	Group39			[APOA1, APOA4, APOC3, APOE, C3, LDLR]
GO:0010543	regulation of platelet activation	6	9.83607	GO_BiologicalProcess-EBI-UniProt-GOA-ACAP-ARAP_25.05.2022_00h00	2.42105e-06	0.000549579	5.32063e-13	1.38336e-11	[4, 5, 7]	Group40			[APOE, F2, FGG, HRG, IL6, IL6ST]
GO:0034109	homotypic cell-cell adhesion	6	5.82524	GO_BiologicalProcess-EBI-UniProt-GOA-ACAP-ARAP_25.05.2022_00h00	5.02063e-05	0.0079828	8.21337e-14	2.79255e-12	[4]	Group41			[FGA, FGB, FGG, HBB, IL6, IL6ST]
GO:0010543	regulation of platelet activation	6	9.83607	GO_BiologicalProcess-EBI-UniProt-GOA-ACAP-ARAP_25.05.2022_00h00	2.42105e-06	0.000549579	8.21337e-14	2.79255e-12	[4, 5, 7]	Group41			[APOE, F2, FGG, HRG, IL6, IL6ST]
GO:0070527	platelet aggregation	6	7.89474	GO_BiologicalProcess-EBI-UniProt-GOA-ACAP-ARAP_25.05.2022_00h00	8.82231e-06	0.00172917	8.21337e-14	2.79255e-12	[4, 5, 7]	Group41			[FGA, FGB, FGG, HBB, IL6, IL6ST]
GO:0032612	interleukin-1 production	6	4.87805	GO_BiologicalProcess-EBI-UniProt-GOA-ACAP-ARAP_25.05.2022_00h00	0.000134622	0.0162893	4.56197e-17	2.09851e-15	[3, 6]	Group43			[APOA1, CASP1, IL10, IL1R2, IL6, TNF]
GO:0032652	regulation of interleukin-1 production	6	4.87805	GO_BiologicalProcess-EBI-UniProt-GOA-ACAP-ARAP_25.05.2022_00h00	0.000134622	0.0162893	4.56197e-17	2.09851e-15	[4, 5, 6, 7]	Group43			[APOA1, CASP1, IL10, IL1R2, IL6, TNF]
GO:0000041	transition metal ion transport	6	5.55556	GO_BiologicalProcess-EBI-UniProt-GOA-ACAP-ARAP_25.05.2022_00h00	6.54839e-05	0.0097571	2.6158e-09	3.40054e-08	[7]	Group44			[CLU, HPX, HRG, LCN2, TF, TFRC]
GO:0046916	cellular transition metal ion homeostasis	6	5.08475	GO_BiologicalProcess-EBI-UniProt-GOA-ACAP-ARAP_25.05.2022_00h00	0.000107109	0.0138171	2.6158e-09	3.40054e-08	[7, 9]	Group44			[HPX, LCN2, S100A8, S100A9, TF, TFRC]
GO:0055076	transition metal ion homeostasis	6	4.08163	GO_BiologicalProcess-EBI-UniProt-GOA-ACAP-ARAP_25.05.2022_00h00	0.000353959	0.0322103	2.6158e-09	3.40054e-08	[8]	Group44			[HPX, LCN2, S100A8, S100A9, TF, TFRC]
GO:1905953	negative regulation of lipid localization	6	12.5	GO_BiologicalProcess-EBI-UniProt-GOA-ACAP-ARAP_25.05.2022_00h00	5.72235e-07	0.000148209	1.29323e-13	3.75037e-12	[2, 3, 4, 5]	Group45			[ABCA1, APOA2, APOC3, CRP, IL6, TNF]
GO:0010883	regulation of lipid storage	6	11.1111	GO_BiologicalProcess-EBI-UniProt-GOA-ACAP-ARAP_25.05.2022_00h00	1.16759e-06	0.000283724	1.29323e-13	3.75037e-12	[3, 4, 5]	Group45			[ABCA1, APOB, C3, CRP, IL6, TNF]
GO:0045833	negative regulation of lipid metabolic process	6	5.21739	GO_BiologicalProcess-EBI-UniProt-GOA-ACAP-ARAP_25.05.2022_00h00	9.28828e-05	0.0123534	1.29323e-13	3.75037e-12	[3, 4, 5, 6]	Group45			[APOA2, APOC3, APOD, APOE, IL1B, TNF]
GO:0002673	regulation of acute inflammatory response	6	11.5385	GO_BiologicalProcess-EBI-UniProt-GOA-ACAP-ARAP_25.05.2022_00h00	9.29923e-07	0.000230621	1.29323e-13	3.75037e-12	[5, 6, 7]	Group45			[C3, IL1B, IL6, IL6ST, KLKB1, TNF]
GO:0033700	phospholipid efflux	6	42.8571	GO_BiologicalProcess-EBI-UniProt-GOA-ACAP-ARAP_25.05.2022_00h00	1.66964e-10	6.22774e-08	1.29323e-13	3.75037e-12	[6, 7]	Group45			[ABCA1, APOA1, APOA2, APOA4, APOC3, APOE]
GO:0044070	regulation of anion transport	6	5.88235	GO_BiologicalProcess-EBI-UniProt-GOA-ACAP-ARAP_25.05.2022_00h00	4.75257e-05	0.00765163	9.25444e-22	5.18249e-20	[5, 6]	Group46			[IL1A, IL1B, RIPK1, S100A8, S100A9, TNF]
GO:0002673	regulation of acute inflammatory response	6	11.5385	GO_BiologicalProcess-EBI-UniProt-GOA-ACAP-ARAP_25.05.2022_00h00	9.29923e-07	0.000230621	9.25444e-22	5.18249e-20	[5, 6, 7]	Group46			[C3, IL1B, IL6, IL6ST, KLKB1, TNF]
GO:0043406	positive regulation of MAP kinase activity	6	4.61538	GO_BiologicalProcess-EBI-UniProt-GOA-ACAP-ARAP_25.05.2022_00h00	0.000182247	0.0205939	9.25444e-22	5.18249e-20	[6, 7, 8, 9, 10, 11, 12]	Group46			[IL1B, S100A12, S100A8, S100A9, TNF, TRAF2]
GO:0034381	plasma lipoprotein particle clearance	6	13.9535	GO_BiologicalProcess-EBI-UniProt-GOA-ACAP-ARAP_25.05.2022_00h00	2.91728e-07	8.05168e-05	1.24606e-08	1.24606e-07	[2, 3, 4]	Group48			[APOA1, APOA2, APOB, APOC3, APOE, LDLR]
GO:0042158	lipoprotein biosynthetic process	6	5.60748	GO_BiologicalProcess-EBI-UniProt-GOA-ACAP-ARAP_25.05.2022_00h00	6.2165e-05	0.00938691	1.24606e-08	1.24606e-07	[5, 6]	Group48			[ABCA1, APOA1, APOB, APOE, LCAT, MTTP]
GO:0046461	neutral lipid catabolic process	6	13.3333	GO_BiologicalProcess-EBI-UniProt-GOA-ACAP-ARAP_25.05.2022_00h00	3.85749e-07	0.000103766	1.24606e-08	1.24606e-07	[5, 6]	Group48			[APOA1, APOA2, APOA4, APOB, APOC3, LIPE]
GO:0046464	acylglycerol catabolic process	6	13.3333	GO_BiologicalProcess-EBI-UniProt-GOA-ACAP-ARAP_25.05.2022_00h00	3.85749e-07	0.000103766	1.24606e-08	1.24606e-07	[6, 7]	Group48			[APOA1, APOA2, APOA4, APOB, APOC3, LIPE]
GO:0033028	myeloid cell apoptotic process	6	12.766	GO_BiologicalProcess-EBI-UniProt-GOA-ACAP-ARAP_25.05.2022_00h00	5.033e-07	0.000130858	3.01469e-18	1.4772e-16	[5]	Group49			[APOH, CXCR2, IL6, S100A8, S100A9, TIMP1]
GO:0008630	intrinsic apoptotic signaling pathway in response to DNA damage	6	5.30973	GO_BiologicalProcess-EBI-UniProt-GOA-ACAP-ARAP_25.05.2022_00h00	8.42657e-05	0.0115444	3.01469e-18	1.4772e-16	[5, 6, 7]	Group49			[CLU, S100A8, S100A9, TNF, TNFRSF1A, TNFRSF1B]
GO:0032612	interleukin-1 production	6	4.87805	GO_BiologicalProcess-EBI-UniProt-GOA-ACAP-ARAP_25.05.2022_00h00	0.000134622	0.0162893	1.07307e-21	5.79456e-20	[3, 6]	Group50			[APOA1, CASP1, IL10, IL1R2, IL6, TNF]
GO:0002701	negative regulation of production of molecular mediator of immune response	6	11.7647	GO_BiologicalProcess-EBI-UniProt-GOA-ACAP-ARAP_25.05.2022_00h00	8.26885e-07	0.000206721	1.07307e-21	5.79456e-20	[3, 4, 5, 6, 7]	Group50			[APOA1, APOA2, CR1, IL10, IL13RA2, TNF]
GO:0032652	regulation of interleukin-1 production	6	4.87805	GO_BiologicalProcess-EBI-UniProt-GOA-ACAP-ARAP_25.05.2022_00h00	0.000134622	0.0162893	1.07307e-21	5.79456e-20	[4, 5, 6, 7]	Group50			[APOA1, CASP1, IL10, IL1R2, IL6, TNF]
GO:0002532	production of molecular mediator involved in inflammatory response	6	6.66667	GO_BiologicalProcess-EBI-UniProt-GOA-ACAP-ARAP_25.05.2022_00h00	2.33759e-05	0.00420766	2.86721e-15	1.17556e-13	[2, 5]	Group51			[APOD, F2, IL1R2, IL4R, IL6, TNF]
GO:0002444	myeloid leukocyte mediated immunity	6	4.83871	GO_BiologicalProcess-EBI-UniProt-GOA-ACAP-ARAP_25.05.2022_00h00	0.000140742	0.016889	2.86721e-15	1.17556e-13	[4]	Group51			[C3, F2, IL13, IL13RA2, IL4R, IL6]
GO:0032612	interleukin-1 production	6	4.87805	GO_BiologicalProcess-EBI-UniProt-GOA-ACAP-ARAP_25.05.2022_00h00	0.000134622	0.0162893	2.86721e-15	1.17556e-13	[3, 6]	Group51			[APOA1, CASP1, IL10, IL1R2, IL6, TNF]
GO:0032652	regulation of interleukin-1 production	6	4.87805	GO_BiologicalProcess-EBI-UniProt-GOA-ACAP-ARAP_25.05.2022_00h00	0.000134622	0.0162893	2.86721e-15	1.17556e-13	[4, 5, 6, 7]	Group51			[APOA1, CASP1, IL10, IL1R2, IL6, TNF]
GO:0010574	regulation of vascular endothelial growth factor production	6	18.1818	GO_BiologicalProcess-EBI-UniProt-GOA-ACAP-ARAP_25.05.2022_00h00	5.58121e-08	1.69111e-05	2.17039e-12	4.77486e-11	[4, 5, 6, 7]	Group52			[C3, C5, IL1A, IL1B, IL6, IL6ST]
GO:0002673	regulation of acute inflammatory response	6	11.5385	GO_BiologicalProcess-EBI-UniProt-GOA-ACAP-ARAP_25.05.2022_00h00	9.29923e-07	0.000230621	2.17039e-12	4.77486e-11	[5, 6, 7]	Group52			[C3, IL1B, IL6, IL6ST, KLKB1, TNF]
GO:0010575	positive regulation of vascular endothelial growth factor production	6	20.6897	GO_BiologicalProcess-EBI-UniProt-GOA-ACAP-ARAP_25.05.2022_00h00	2.44375e-08	7.77113e-06	2.17039e-12	4.77486e-11	[4, 5, 6, 7, 8]	Group52			[C3, C5, IL1A, IL1B, IL6, IL6ST]
GO:0032755	positive regulation of interleukin-6 production	6	5.76923	GO_BiologicalProcess-EBI-UniProt-GOA-ACAP-ARAP_25.05.2022_00h00	5.30065e-05	0.00832203	2.17039e-12	4.77486e-11	[4, 5, 6, 7, 8]	Group52			[IL1A, IL1B, IL1RAP, IL6, IL6R, TNF]
GO:0014015	positive regulation of gliogenesis	6	8.57143	GO_BiologicalProcess-EBI-UniProt-GOA-ACAP-ARAP_25.05.2022_00h00	5.4575e-06	0.00114607	2.17039e-12	4.77486e-11	[5, 6, 7, 8, 9]	Group52			[IL1B, IL6, IL6ST, LRP2, TNF, TNFRSF1B]
GO:0034109	homotypic cell-cell adhesion	6	5.82524	GO_BiologicalProcess-EBI-UniProt-GOA-ACAP-ARAP_25.05.2022_00h00	5.02063e-05	0.0079828	2.79982e-16	1.20392e-14	[4]	Group54			[FGA, FGB, FGG, HBB, IL6, IL6ST]
GO:0010543	regulation of platelet activation	6	9.83607	GO_BiologicalProcess-EBI-UniProt-GOA-ACAP-ARAP_25.05.2022_00h00	2.42105e-06	0.000549579	2.79982e-16	1.20392e-14	[4, 5, 7]	Group54			[APOE, F2, FGG, HRG, IL6, IL6ST]
GO:0070527	platelet aggregation	6	7.89474	GO_BiologicalProcess-EBI-UniProt-GOA-ACAP-ARAP_25.05.2022_00h00	8.82231e-06	0.00172917	2.79982e-16	1.20392e-14	[4, 5, 7]	Group54			[FGA, FGB, FGG, HBB, IL6, IL6ST]
GO:0010574	regulation of vascular endothelial growth factor production	6	18.1818	GO_BiologicalProcess-EBI-UniProt-GOA-ACAP-ARAP_25.05.2022_00h00	5.58121e-08	1.69111e-05	2.79982e-16	1.20392e-14	[4, 5, 6, 7]	Group54			[C3, C5, IL1A, IL1B, IL6, IL6ST]
GO:0002673	regulation of acute inflammatory response	6	11.5385	GO_BiologicalProcess-EBI-UniProt-GOA-ACAP-ARAP_25.05.2022_00h00	9.29923e-07	0.000230621	2.79982e-16	1.20392e-14	[5, 6, 7]	Group54			[C3, IL1B, IL6, IL6ST, KLKB1, TNF]
GO:0010575	positive regulation of vascular endothelial growth factor production	6	20.6897	GO_BiologicalProcess-EBI-UniProt-GOA-ACAP-ARAP_25.05.2022_00h00	2.44375e-08	7.77113e-06	2.79982e-16	1.20392e-14	[4, 5, 6, 7, 8]	Group54			[C3, C5, IL1A, IL1B, IL6, IL6ST]
GO:0032755	positive regulation of interleukin-6 production	6	5.76923	GO_BiologicalProcess-EBI-UniProt-GOA-ACAP-ARAP_25.05.2022_00h00	5.30065e-05	0.00832203	2.79982e-16	1.20392e-14	[4, 5, 6, 7, 8]	Group54			[IL1A, IL1B, IL1RAP, IL6, IL6R, TNF]
GO:0014015	positive regulation of gliogenesis	6	8.57143	GO_BiologicalProcess-EBI-UniProt-GOA-ACAP-ARAP_25.05.2022_00h00	5.4575e-06	0.00114607	2.79982e-16	1.20392e-14	[5, 6, 7, 8, 9]	Group54			[IL1B, IL6, IL6ST, LRP2, TNF, TNFRSF1B]
GO:0033028	myeloid cell apoptotic process	6	12.766	GO_BiologicalProcess-EBI-UniProt-GOA-ACAP-ARAP_25.05.2022_00h00	5.033e-07	0.000130858	2.41077e-13	6.50908e-12	[5]	Group55			[APOH, CXCR2, IL6, S100A8, S100A9, TIMP1]
GO:0002720	positive regulation of cytokine production involved in immune response	6	6.66667	GO_BiologicalProcess-EBI-UniProt-GOA-ACAP-ARAP_25.05.2022_00h00	2.33759e-05	0.00420766	2.41077e-13	6.50908e-12	[4, 5, 6, 7, 8]	Group55			[IL1B, IL1R1, IL6, S100A8, S100A9, TRAF2]
GO:1903557	positive regulation of tumor necrosis factor superfamily cytokine production	6	5.12821	GO_BiologicalProcess-EBI-UniProt-GOA-ACAP-ARAP_25.05.2022_00h00	0.000102187	0.0132843	2.41077e-13	6.50908e-12	[4, 5, 6, 7, 8]	Group55			[CLU, IL1A, IL6, RIPK1, S100A8, S100A9]
GO:0032760	positive regulation of tumor necrosis factor production	6	5.26316	GO_BiologicalProcess-EBI-UniProt-GOA-ACAP-ARAP_25.05.2022_00h00	8.84908e-05	0.0118578	2.41077e-13	6.50908e-12	[5, 6, 7, 8, 9]	Group55			[CLU, IL1A, IL6, RIPK1, S100A8, S100A9]
GO:0002701	negative regulation of production of molecular mediator of immune response	6	11.7647	GO_BiologicalProcess-EBI-UniProt-GOA-ACAP-ARAP_25.05.2022_00h00	8.26885e-07	0.000206721	9.16685e-28	5.31677e-26	[3, 4, 5, 6, 7]	Group56			[APOA1, APOA2, CR1, IL10, IL13RA2, TNF]
GO:0002922	positive regulation of humoral immune response	6	26.087	GO_BiologicalProcess-EBI-UniProt-GOA-ACAP-ARAP_25.05.2022_00h00	5.35702e-09	1.79996e-06	9.16685e-28	5.31677e-26	[4, 5, 6]	Group56			[C3, CR1, HPX, IL1B, KLKB1, TNF]
GO:0002673	regulation of acute inflammatory response	6	11.5385	GO_BiologicalProcess-EBI-UniProt-GOA-ACAP-ARAP_25.05.2022_00h00	9.29923e-07	0.000230621	9.16685e-28	5.31677e-26	[5, 6, 7]	Group56			[C3, IL1B, IL6, IL6ST, KLKB1, TNF]
GO:0070304	positive regulation of stress-activated protein kinase signaling cascade	6	4.51128	GO_BiologicalProcess-EBI-UniProt-GOA-ACAP-ARAP_25.05.2022_00h00	0.000206339	0.0218719	1.20879e-13	3.62638e-12	[5, 6, 7, 8]	Group58			[IL1A, IL1B, RIPK1, SERPINF2, TNF, TRAF2]
GO:0032874	positive regulation of stress-activated MAPK cascade	6	4.58015	GO_BiologicalProcess-EBI-UniProt-GOA-ACAP-ARAP_25.05.2022_00h00	0.000190016	0.0209018	1.20879e-13	3.62638e-12	[6, 7, 8, 9]	Group58			[IL1A, IL1B, RIPK1, SERPINF2, TNF, TRAF2]
GO:0046330	positive regulation of JNK cascade	6	6.12245	GO_BiologicalProcess-EBI-UniProt-GOA-ACAP-ARAP_25.05.2022_00h00	3.79247e-05	0.00637135	1.20879e-13	3.62638e-12	[7, 8, 9, 10]	Group58			[IL1A, IL1B, RIPK1, SERPINF2, TNF, TRAF2]
GO:0034381	plasma lipoprotein particle clearance	6	13.9535	GO_BiologicalProcess-EBI-UniProt-GOA-ACAP-ARAP_25.05.2022_00h00	2.91728e-07	8.05168e-05	2.28342e-16	1.0047e-14	[2, 3, 4]	Group59			[APOA1, APOA2, APOB, APOC3, APOE, LDLR]
GO:0034381	plasma lipoprotein particle clearance	6	13.9535	GO_BiologicalProcess-EBI-UniProt-GOA-ACAP-ARAP_25.05.2022_00h00	2.91728e-07	8.05168e-05	8.3602e-16	3.51128e-14	[2, 3, 4]	Group60			[APOA1, APOA2, APOB, APOC3, APOE, LDLR]
GO:1905953	negative regulation of lipid localization	6	12.5	GO_BiologicalProcess-EBI-UniProt-GOA-ACAP-ARAP_25.05.2022_00h00	5.72235e-07	0.000148209	8.3602e-16	3.51128e-14	[2, 3, 4, 5]	Group60			[ABCA1, APOA2, APOC3, CRP, IL6, TNF]
GO:0051341	regulation of oxidoreductase activity	6	5.40541	GO_BiologicalProcess-EBI-UniProt-GOA-ACAP-ARAP_25.05.2022_00h00	7.62979e-05	0.0109106	8.3602e-16	3.51128e-14	[4]	Group60			[APOE, HP, IL13, IL1A, IL1B, TNF]
GO:0045833	negative regulation of lipid metabolic process	6	5.21739	GO_BiologicalProcess-EBI-UniProt-GOA-ACAP-ARAP_25.05.2022_00h00	9.28828e-05	0.0123534	8.3602e-16	3.51128e-14	[3, 4, 5, 6]	Group60			[APOA2, APOC3, APOD, APOE, IL1B, TNF]
GO:0034370	triglyceride-rich lipoprotein particle remodeling	6	42.8571	GO_BiologicalProcess-EBI-UniProt-GOA-ACAP-ARAP_25.05.2022_00h00	1.66964e-10	6.22774e-08	8.3602e-16	3.51128e-14	[4, 5, 8]	Group60			[APOA1, APOA2, APOA4, APOC3, APOE, LCAT]
GO:0033700	phospholipid efflux	6	42.8571	GO_BiologicalProcess-EBI-UniProt-GOA-ACAP-ARAP_25.05.2022_00h00	1.66964e-10	6.22774e-08	8.3602e-16	3.51128e-14	[6, 7]	Group60			[ABCA1, APOA1, APOA2, APOA4, APOC3, APOE]
GO:0051043	regulation of membrane protein ectodomain proteolysis	6	25	GO_BiologicalProcess-EBI-UniProt-GOA-ACAP-ARAP_25.05.2022_00h00	7.10582e-09	2.35203e-06	8.3602e-16	3.51128e-14	[5, 6, 7, 8]	Group60			[APOE, IL10, IL1B, TIMP1, TNF, TNFRSF1B]
GO:0034372	very-low-density lipoprotein particle remodeling	6	42.8571	GO_BiologicalProcess-EBI-UniProt-GOA-ACAP-ARAP_25.05.2022_00h00	1.66964e-10	6.22774e-08	8.3602e-16	3.51128e-14	[5, 6, 9]	Group60			[APOA1, APOA2, APOA4, APOC3, APOE, LCAT]
GO:0051043	regulation of membrane protein ectodomain proteolysis	6	25	GO_BiologicalProcess-EBI-UniProt-GOA-ACAP-ARAP_25.05.2022_00h00	7.10582e-09	2.35203e-06	1.73625e-16	7.81312e-15	[5, 6, 7, 8]	Group61			[APOE, IL10, IL1B, TIMP1, TNF, TNFRSF1B]
GO:0014015	positive regulation of gliogenesis	6	8.57143	GO_BiologicalProcess-EBI-UniProt-GOA-ACAP-ARAP_25.05.2022_00h00	5.4575e-06	0.00114607	1.73625e-16	7.81312e-15	[5, 6, 7, 8, 9]	Group61			[IL1B, IL6, IL6ST, LRP2, TNF, TNFRSF1B]
GO:1905953	negative regulation of lipid localization	6	12.5	GO_BiologicalProcess-EBI-UniProt-GOA-ACAP-ARAP_25.05.2022_00h00	5.72235e-07	0.000148209	7.39292e-20	3.77039e-18	[2, 3, 4, 5]	Group62			[ABCA1, APOA2, APOC3, CRP, IL6, TNF]
GO:0010883	regulation of lipid storage	6	11.1111	GO_BiologicalProcess-EBI-UniProt-GOA-ACAP-ARAP_25.05.2022_00h00	1.16759e-06	0.000283724	7.39292e-20	3.77039e-18	[3, 4, 5]	Group62			[ABCA1, APOB, C3, CRP, IL6, TNF]
GO:0042158	lipoprotein biosynthetic process	6	5.60748	GO_BiologicalProcess-EBI-UniProt-GOA-ACAP-ARAP_25.05.2022_00h00	6.2165e-05	0.00938691	7.39292e-20	3.77039e-18	[5, 6]	Group62			[ABCA1, APOA1, APOB, APOE, LCAT, MTTP]
GO:0002673	regulation of acute inflammatory response	6	11.5385	GO_BiologicalProcess-EBI-UniProt-GOA-ACAP-ARAP_25.05.2022_00h00	9.29923e-07	0.000230621	7.39292e-20	3.77039e-18	[5, 6, 7]	Group62			[C3, IL1B, IL6, IL6ST, KLKB1, TNF]
GO:0032612	interleukin-1 production	6	4.87805	GO_BiologicalProcess-EBI-UniProt-GOA-ACAP-ARAP_25.05.2022_00h00	0.000134622	0.0162893	8.83937e-24	5.03844e-22	[3, 6]	Group63			[APOA1, CASP1, IL10, IL1R2, IL6, TNF]
GO:0002701	negative regulation of production of molecular mediator of immune response	6	11.7647	GO_BiologicalProcess-EBI-UniProt-GOA-ACAP-ARAP_25.05.2022_00h00	8.26885e-07	0.000206721	8.83937e-24	5.03844e-22	[3, 4, 5, 6, 7]	Group63			[APOA1, APOA2, CR1, IL10, IL13RA2, TNF]
GO:0032652	regulation of interleukin-1 production	6	4.87805	GO_BiologicalProcess-EBI-UniProt-GOA-ACAP-ARAP_25.05.2022_00h00	0.000134622	0.0162893	8.83937e-24	5.03844e-22	[4, 5, 6, 7]	Group63			[APOA1, CASP1, IL10, IL1R2, IL6, TNF]
GO:0042743	hydrogen peroxide metabolic process	6	9.52381	GO_BiologicalProcess-EBI-UniProt-GOA-ACAP-ARAP_25.05.2022_00h00	2.93217e-06	0.000650942	8.15624e-20	4.07812e-18	[4]	Group64			[APOA4, HBA1, HBB, HBD, HP, MMP3]
GO:0032612	interleukin-1 production	6	4.87805	GO_BiologicalProcess-EBI-UniProt-GOA-ACAP-ARAP_25.05.2022_00h00	0.000134622	0.0162893	8.15624e-20	4.07812e-18	[3, 6]	Group64			[APOA1, CASP1, IL10, IL1R2, IL6, TNF]
GO:1902882	regulation of response to oxidative stress	6	5.82524	GO_BiologicalProcess-EBI-UniProt-GOA-ACAP-ARAP_25.05.2022_00h00	5.02063e-05	0.0079828	8.15624e-20	4.07812e-18	[4, 5]	Group64			[CLU, IL10, IL6, MMP3, RIPK1, TNF]
GO:0036473	cell death in response to oxidative stress	6	5.71429	GO_BiologicalProcess-EBI-UniProt-GOA-ACAP-ARAP_25.05.2022_00h00	5.59304e-05	0.00861328	8.15624e-20	4.07812e-18	[3, 5, 6]	Group64			[CLU, IL10, IL6, MMP3, RIPK1, TNF]
GO:1900407	regulation of cellular response to oxidative stress	6	6.45161	GO_BiologicalProcess-EBI-UniProt-GOA-ACAP-ARAP_25.05.2022_00h00	2.81794e-05	0.00495957	8.15624e-20	4.07812e-18	[4, 5, 6]	Group64			[CLU, IL10, IL6, MMP3, RIPK1, TNF]
GO:0032652	regulation of interleukin-1 production	6	4.87805	GO_BiologicalProcess-EBI-UniProt-GOA-ACAP-ARAP_25.05.2022_00h00	0.000134622	0.0162893	8.15624e-20	4.07812e-18	[4, 5, 6, 7]	Group64			[APOA1, CASP1, IL10, IL1R2, IL6, TNF]
GO:1903201	regulation of oxidative stress-induced cell death	6	7.31707	GO_BiologicalProcess-EBI-UniProt-GOA-ACAP-ARAP_25.05.2022_00h00	1.37002e-05	0.00258933	8.15624e-20	4.07812e-18	[4, 5, 6, 7]	Group64			[CLU, IL10, IL6, MMP3, RIPK1, TNF]
GO:1903557	positive regulation of tumor necrosis factor superfamily cytokine production	6	5.12821	GO_BiologicalProcess-EBI-UniProt-GOA-ACAP-ARAP_25.05.2022_00h00	0.000102187	0.0132843	8.15624e-20	4.07812e-18	[4, 5, 6, 7, 8]	Group64			[CLU, IL1A, IL6, RIPK1, S100A8, S100A9]
GO:0032760	positive regulation of tumor necrosis factor production	6	5.26316	GO_BiologicalProcess-EBI-UniProt-GOA-ACAP-ARAP_25.05.2022_00h00	8.84908e-05	0.0118578	8.15624e-20	4.07812e-18	[5, 6, 7, 8, 9]	Group64			[CLU, IL1A, IL6, RIPK1, S100A8, S100A9]
GO:0034381	plasma lipoprotein particle clearance	6	13.9535	GO_BiologicalProcess-EBI-UniProt-GOA-ACAP-ARAP_25.05.2022_00h00	2.91728e-07	8.05168e-05	2.01266e-40	1.26797e-38	[2, 3, 4]	Group65			[APOA1, APOA2, APOB, APOC3, APOE, LDLR]
GO:0002532	production of molecular mediator involved in inflammatory response	6	6.66667	GO_BiologicalProcess-EBI-UniProt-GOA-ACAP-ARAP_25.05.2022_00h00	2.33759e-05	0.00420766	2.01266e-40	1.26797e-38	[2, 5]	Group65			[APOD, F2, IL1R2, IL4R, IL6, TNF]
GO:1905953	negative regulation of lipid localization	6	12.5	GO_BiologicalProcess-EBI-UniProt-GOA-ACAP-ARAP_25.05.2022_00h00	5.72235e-07	0.000148209	2.01266e-40	1.26797e-38	[2, 3, 4, 5]	Group65			[ABCA1, APOA2, APOC3, CRP, IL6, TNF]
GO:0072376	protein activation cascade	6	28.5714	GO_BiologicalProcess-EBI-UniProt-GOA-ACAP-ARAP_25.05.2022_00h00	2.90963e-09	9.95093e-07	2.01266e-40	1.26797e-38	[2, 4, 5]	Group65			[APOH, FGA, FGB, FGG, KLKB1, SERPINC1]
GO:0002444	myeloid leukocyte mediated immunity	6	4.83871	GO_BiologicalProcess-EBI-UniProt-GOA-ACAP-ARAP_25.05.2022_00h00	0.000140742	0.016889	2.01266e-40	1.26797e-38	[4]	Group65			[C3, F2, IL13, IL13RA2, IL4R, IL6]
GO:0010883	regulation of lipid storage	6	11.1111	GO_BiologicalProcess-EBI-UniProt-GOA-ACAP-ARAP_25.05.2022_00h00	1.16759e-06	0.000283724	2.01266e-40	1.26797e-38	[3, 4, 5]	Group65			[ABCA1, APOB, C3, CRP, IL6, TNF]
GO:0034109	homotypic cell-cell adhesion	6	5.82524	GO_BiologicalProcess-EBI-UniProt-GOA-ACAP-ARAP_25.05.2022_00h00	5.02063e-05	0.0079828	2.01266e-40	1.26797e-38	[4]	Group65			[FGA, FGB, FGG, HBB, IL6, IL6ST]
GO:0051341	regulation of oxidoreductase activity	6	5.40541	GO_BiologicalProcess-EBI-UniProt-GOA-ACAP-ARAP_25.05.2022_00h00	7.62979e-05	0.0109106	2.01266e-40	1.26797e-38	[4]	Group65			[APOE, HP, IL13, IL1A, IL1B, TNF]
GO:0032612	interleukin-1 production	6	4.87805	GO_BiologicalProcess-EBI-UniProt-GOA-ACAP-ARAP_25.05.2022_00h00	0.000134622	0.0162893	2.01266e-40	1.26797e-38	[3, 6]	Group65			[APOA1, CASP1, IL10, IL1R2, IL6, TNF]
GO:0045833	negative regulation of lipid metabolic process	6	5.21739	GO_BiologicalProcess-EBI-UniProt-GOA-ACAP-ARAP_25.05.2022_00h00	9.28828e-05	0.0123534	2.01266e-40	1.26797e-38	[3, 4, 5, 6]	Group65			[APOA2, APOC3, APOD, APOE, IL1B, TNF]
GO:1902882	regulation of response to oxidative stress	6	5.82524	GO_BiologicalProcess-EBI-UniProt-GOA-ACAP-ARAP_25.05.2022_00h00	5.02063e-05	0.0079828	2.01266e-40	1.26797e-38	[4, 5]	Group65			[CLU, IL10, IL6, MMP3, RIPK1, TNF]
GO:0036473	cell death in response to oxidative stress	6	5.71429	GO_BiologicalProcess-EBI-UniProt-GOA-ACAP-ARAP_25.05.2022_00h00	5.59304e-05	0.00861328	2.01266e-40	1.26797e-38	[3, 5, 6]	Group65			[CLU, IL10, IL6, MMP3, RIPK1, TNF]
GO:0002456	T cell mediated immunity	6	4.87805	GO_BiologicalProcess-EBI-UniProt-GOA-ACAP-ARAP_25.05.2022_00h00	0.000134622	0.0162893	2.01266e-40	1.26797e-38	[5]	Group65			[CD46, IL1B, IL1R1, IL6, TNFRSF1B, TRAF2]
GO:0002701	negative regulation of production of molecular mediator of immune response	6	11.7647	GO_BiologicalProcess-EBI-UniProt-GOA-ACAP-ARAP_25.05.2022_00h00	8.26885e-07	0.000206721	2.01266e-40	1.26797e-38	[3, 4, 5, 6, 7]	Group65			[APOA1, APOA2, CR1, IL10, IL13RA2, TNF]
GO:0002922	positive regulation of humoral immune response	6	26.087	GO_BiologicalProcess-EBI-UniProt-GOA-ACAP-ARAP_25.05.2022_00h00	5.35702e-09	1.79996e-06	2.01266e-40	1.26797e-38	[4, 5, 6]	Group65			[C3, CR1, HPX, IL1B, KLKB1, TNF]
GO:0033028	myeloid cell apoptotic process	6	12.766	GO_BiologicalProcess-EBI-UniProt-GOA-ACAP-ARAP_25.05.2022_00h00	5.033e-07	0.000130858	2.01266e-40	1.26797e-38	[5]	Group65			[APOH, CXCR2, IL6, S100A8, S100A9, TIMP1]
GO:0060191	regulation of lipase activity	6	5.88235	GO_BiologicalProcess-EBI-UniProt-GOA-ACAP-ARAP_25.05.2022_00h00	4.75257e-05	0.00765163	2.01266e-40	1.26797e-38	[5]	Group65			[APOA1, APOA2, APOA4, APOC3, APOH, LRP1]
GO:1900407	regulation of cellular response to oxidative stress	6	6.45161	GO_BiologicalProcess-EBI-UniProt-GOA-ACAP-ARAP_25.05.2022_00h00	2.81794e-05	0.00495957	2.01266e-40	1.26797e-38	[4, 5, 6]	Group65			[CLU, IL10, IL6, MMP3, RIPK1, TNF]
GO:0010543	regulation of platelet activation	6	9.83607	GO_BiologicalProcess-EBI-UniProt-GOA-ACAP-ARAP_25.05.2022_00h00	2.42105e-06	0.000549579	2.01266e-40	1.26797e-38	[4, 5, 7]	Group65			[APOE, F2, FGG, HRG, IL6, IL6ST]
GO:0070527	platelet aggregation	6	7.89474	GO_BiologicalProcess-EBI-UniProt-GOA-ACAP-ARAP_25.05.2022_00h00	8.82231e-06	0.00172917	2.01266e-40	1.26797e-38	[4, 5, 7]	Group65			[FGA, FGB, FGG, HBB, IL6, IL6ST]
GO:0010574	regulation of vascular endothelial growth factor production	6	18.1818	GO_BiologicalProcess-EBI-UniProt-GOA-ACAP-ARAP_25.05.2022_00h00	5.58121e-08	1.69111e-05	2.01266e-40	1.26797e-38	[4, 5, 6, 7]	Group65			[C3, C5, IL1A, IL1B, IL6, IL6ST]
GO:0015908	fatty acid transport	6	5.35714	GO_BiologicalProcess-EBI-UniProt-GOA-ACAP-ARAP_25.05.2022_00h00	8.0203e-05	0.0111482	2.01266e-40	1.26797e-38	[5, 6]	Group65			[APOE, FABP4, IL1A, IL1B, S100A8, S100A9]
GO:0022617	extracellular matrix disassembly	6	8.57143	GO_BiologicalProcess-EBI-UniProt-GOA-ACAP-ARAP_25.05.2022_00h00	5.4575e-06	0.00114607	2.01266e-40	1.26797e-38	[5, 6]	Group65			[IL6, LRP1, MMP1, MMP3, MMP9, PLG]
GO:0032652	regulation of interleukin-1 production	6	4.87805	GO_BiologicalProcess-EBI-UniProt-GOA-ACAP-ARAP_25.05.2022_00h00	0.000134622	0.0162893	2.01266e-40	1.26797e-38	[4, 5, 6, 7]	Group65			[APOA1, CASP1, IL10, IL1R2, IL6, TNF]
GO:0042158	lipoprotein biosynthetic process	6	5.60748	GO_BiologicalProcess-EBI-UniProt-GOA-ACAP-ARAP_25.05.2022_00h00	6.2165e-05	0.00938691	2.01266e-40	1.26797e-38	[5, 6]	Group65			[ABCA1, APOA1, APOB, APOE, LCAT, MTTP]
GO:0044070	regulation of anion transport	6	5.88235	GO_BiologicalProcess-EBI-UniProt-GOA-ACAP-ARAP_25.05.2022_00h00	4.75257e-05	0.00765163	2.01266e-40	1.26797e-38	[5, 6]	Group65			[IL1A, IL1B, RIPK1, S100A8, S100A9, TNF]
GO:0046461	neutral lipid catabolic process	6	13.3333	GO_BiologicalProcess-EBI-UniProt-GOA-ACAP-ARAP_25.05.2022_00h00	3.85749e-07	0.000103766	2.01266e-40	1.26797e-38	[5, 6]	Group65			[APOA1, APOA2, APOA4, APOB, APOC3, LIPE]
GO:1903201	regulation of oxidative stress-induced cell death	6	7.31707	GO_BiologicalProcess-EBI-UniProt-GOA-ACAP-ARAP_25.05.2022_00h00	1.37002e-05	0.00258933	2.01266e-40	1.26797e-38	[4, 5, 6, 7]	Group65			[CLU, IL10, IL6, MMP3, RIPK1, TNF]
GO:0034370	triglyceride-rich lipoprotein particle remodeling	6	42.8571	GO_BiologicalProcess-EBI-UniProt-GOA-ACAP-ARAP_25.05.2022_00h00	1.66964e-10	6.22774e-08	2.01266e-40	1.26797e-38	[4, 5, 8]	Group65			[APOA1, APOA2, APOA4, APOC3, APOE, LCAT]
GO:0034380	high-density lipoprotein particle assembly	6	37.5	GO_BiologicalProcess-EBI-UniProt-GOA-ACAP-ARAP_25.05.2022_00h00	4.40649e-10	1.59515e-07	2.01266e-40	1.26797e-38	[4, 5, 8]	Group65			[ABCA1, APOA1, APOA2, APOA4, APOE, LCAT]
GO:0002639	positive regulation of immunoglobulin production	6	10	GO_BiologicalProcess-EBI-UniProt-GOA-ACAP-ARAP_25.05.2022_00h00	2.19422e-06	0.00050467	2.01266e-40	1.26797e-38	[4, 5, 6, 7, 8]	Group65			[HPX, IL10, IL13, IL4R, IL6, TFRC]
GO:0002673	regulation of acute inflammatory response	6	11.5385	GO_BiologicalProcess-EBI-UniProt-GOA-ACAP-ARAP_25.05.2022_00h00	9.29923e-07	0.000230621	2.01266e-40	1.26797e-38	[5, 6, 7]	Group65			[C3, IL1B, IL6, IL6ST, KLKB1, TNF]
GO:0002720	positive regulation of cytokine production involved in immune response	6	6.66667	GO_BiologicalProcess-EBI-UniProt-GOA-ACAP-ARAP_25.05.2022_00h00	2.33759e-05	0.00420766	2.01266e-40	1.26797e-38	[4, 5, 6, 7, 8]	Group65			[IL1B, IL1R1, IL6, S100A8, S100A9, TRAF2]
GO:0008630	intrinsic apoptotic signaling pathway in response to DNA damage	6	5.30973	GO_BiologicalProcess-EBI-UniProt-GOA-ACAP-ARAP_25.05.2022_00h00	8.42657e-05	0.0115444	2.01266e-40	1.26797e-38	[5, 6, 7]	Group65			[CLU, S100A8, S100A9, TNF, TNFRSF1A, TNFRSF1B]
GO:0010575	positive regulation of vascular endothelial growth factor production	6	20.6897	GO_BiologicalProcess-EBI-UniProt-GOA-ACAP-ARAP_25.05.2022_00h00	2.44375e-08	7.77113e-06	2.01266e-40	1.26797e-38	[4, 5, 6, 7, 8]	Group65			[C3, C5, IL1A, IL1B, IL6, IL6ST]
GO:0032755	positive regulation of interleukin-6 production	6	5.76923	GO_BiologicalProcess-EBI-UniProt-GOA-ACAP-ARAP_25.05.2022_00h00	5.30065e-05	0.00832203	2.01266e-40	1.26797e-38	[4, 5, 6, 7, 8]	Group65			[IL1A, IL1B, IL1RAP, IL6, IL6R, TNF]
GO:0034116	positive regulation of heterotypic cell-cell adhesion	6	40	GO_BiologicalProcess-EBI-UniProt-GOA-ACAP-ARAP_25.05.2022_00h00	2.76835e-10	1.01322e-07	2.01266e-40	1.26797e-38	[5, 6, 7]	Group65			[FGA, FGB, FGG, IL10, IL1B, TNF]
GO:0072577	endothelial cell apoptotic process	6	10.5263	GO_BiologicalProcess-EBI-UniProt-GOA-ACAP-ARAP_25.05.2022_00h00	1.61529e-06	0.000381208	2.01266e-40	1.26797e-38	[6]	Group65			[FGA, FGB, FGG, IL10, IL13, TNF]
GO:0090207	regulation of triglyceride metabolic process	6	14.6341	GO_BiologicalProcess-EBI-UniProt-GOA-ACAP-ARAP_25.05.2022_00h00	2.17397e-07	6.08713e-05	2.01266e-40	1.26797e-38	[4, 5, 6, 7, 8]	Group65			[APOA1, APOA4, APOC3, APOE, C3, LDLR]
GO:1903557	positive regulation of tumor necrosis factor superfamily cytokine production	6	5.12821	GO_BiologicalProcess-EBI-UniProt-GOA-ACAP-ARAP_25.05.2022_00h00	0.000102187	0.0132843	2.01266e-40	1.26797e-38	[4, 5, 6, 7, 8]	Group65			[CLU, IL1A, IL6, RIPK1, S100A8, S100A9]
GO:2001235	positive regulation of apoptotic signaling pathway	6	4.44444	GO_BiologicalProcess-EBI-UniProt-GOA-ACAP-ARAP_25.05.2022_00h00	0.000223748	0.0234935	2.01266e-40	1.26797e-38	[4, 5, 6, 7, 8]	Group65			[RIPK1, S100A8, S100A9, SLC9A3R1, TNF, TRAF2]
GO:0033700	phospholipid efflux	6	42.8571	GO_BiologicalProcess-EBI-UniProt-GOA-ACAP-ARAP_25.05.2022_00h00	1.66964e-10	6.22774e-08	2.01266e-40	1.26797e-38	[6, 7]	Group65			[ABCA1, APOA1, APOA2, APOA4, APOC3, APOE]
GO:0046464	acylglycerol catabolic process	6	13.3333	GO_BiologicalProcess-EBI-UniProt-GOA-ACAP-ARAP_25.05.2022_00h00	3.85749e-07	0.000103766	2.01266e-40	1.26797e-38	[6, 7]	Group65			[APOA1, APOA2, APOA4, APOB, APOC3, LIPE]
GO:0050714	positive regulation of protein secretion	6	4.31655	GO_BiologicalProcess-EBI-UniProt-GOA-ACAP-ARAP_25.05.2022_00h00	0.00026203	0.026203	2.01266e-40	1.26797e-38	[4, 5, 6, 7, 8, 9]	Group65			[CLU, FGA, FGB, FGG, IL13, IL1A]
GO:0051043	regulation of membrane protein ectodomain proteolysis	6	25	GO_BiologicalProcess-EBI-UniProt-GOA-ACAP-ARAP_25.05.2022_00h00	7.10582e-09	2.35203e-06	2.01266e-40	1.26797e-38	[5, 6, 7, 8]	Group65			[APOE, IL10, IL1B, TIMP1, TNF, TNFRSF1B]
GO:0070304	positive regulation of stress-activated protein kinase signaling cascade	6	4.51128	GO_BiologicalProcess-EBI-UniProt-GOA-ACAP-ARAP_25.05.2022_00h00	0.000206339	0.0218719	2.01266e-40	1.26797e-38	[5, 6, 7, 8]	Group65			[IL1A, IL1B, RIPK1, SERPINF2, TNF, TRAF2]
GO:0034372	very-low-density lipoprotein particle remodeling	6	42.8571	GO_BiologicalProcess-EBI-UniProt-GOA-ACAP-ARAP_25.05.2022_00h00	1.66964e-10	6.22774e-08	2.01266e-40	1.26797e-38	[5, 6, 9]	Group65			[APOA1, APOA2, APOA4, APOC3, APOE, LCAT]
GO:0014015	positive regulation of gliogenesis	6	8.57143	GO_BiologicalProcess-EBI-UniProt-GOA-ACAP-ARAP_25.05.2022_00h00	5.4575e-06	0.00114607	2.01266e-40	1.26797e-38	[5, 6, 7, 8, 9]	Group65			[IL1B, IL6, IL6ST, LRP2, TNF, TNFRSF1B]
GO:0032760	positive regulation of tumor necrosis factor production	6	5.26316	GO_BiologicalProcess-EBI-UniProt-GOA-ACAP-ARAP_25.05.2022_00h00	8.84908e-05	0.0118578	2.01266e-40	1.26797e-38	[5, 6, 7, 8, 9]	Group65			[CLU, IL1A, IL6, RIPK1, S100A8, S100A9]
GO:0051917	regulation of fibrinolysis	6	26.087	GO_BiologicalProcess-EBI-UniProt-GOA-ACAP-ARAP_25.05.2022_00h00	5.35702e-09	1.79996e-06	2.01266e-40	1.26797e-38	[4, 5, 6, 7, 8, 9, 10]	Group65			[APOH, F2, HRG, KLKB1, PLG, SERPINF2]
GO:0015718	monocarboxylic acid transport	6	4.44444	GO_BiologicalProcess-EBI-UniProt-GOA-ACAP-ARAP_25.05.2022_00h00	0.000223748	0.0234935	2.01266e-40	1.26797e-38	[7, 8]	Group65			[IL1A, IL1B, S100A8, S100A9, SLC9A3R1, TNF]
GO:0032874	positive regulation of stress-activated MAPK cascade	6	4.58015	GO_BiologicalProcess-EBI-UniProt-GOA-ACAP-ARAP_25.05.2022_00h00	0.000190016	0.0209018	2.01266e-40	1.26797e-38	[6, 7, 8, 9]	Group65			[IL1A, IL1B, RIPK1, SERPINF2, TNF, TRAF2]
GO:2000351	regulation of endothelial cell apoptotic process	6	11.5385	GO_BiologicalProcess-EBI-UniProt-GOA-ACAP-ARAP_25.05.2022_00h00	9.29923e-07	0.000230621	2.01266e-40	1.26797e-38	[7, 8]	Group65			[FGA, FGB, FGG, IL10, IL13, TNF]
GO:0046916	cellular transition metal ion homeostasis	6	5.08475	GO_BiologicalProcess-EBI-UniProt-GOA-ACAP-ARAP_25.05.2022_00h00	0.000107109	0.0138171	2.01266e-40	1.26797e-38	[7, 9]	Group65			[HPX, LCN2, S100A8, S100A9, TF, TFRC]
GO:0055076	transition metal ion homeostasis	6	4.08163	GO_BiologicalProcess-EBI-UniProt-GOA-ACAP-ARAP_25.05.2022_00h00	0.000353959	0.0322103	2.01266e-40	1.26797e-38	[8]	Group65			[HPX, LCN2, S100A8, S100A9, TF, TFRC]
GO:0046330	positive regulation of JNK cascade	6	6.12245	GO_BiologicalProcess-EBI-UniProt-GOA-ACAP-ARAP_25.05.2022_00h00	3.79247e-05	0.00637135	2.01266e-40	1.26797e-38	[7, 8, 9, 10]	Group65			[IL1A, IL1B, RIPK1, SERPINF2, TNF, TRAF2]
GO:0043406	positive regulation of MAP kinase activity	6	4.61538	GO_BiologicalProcess-EBI-UniProt-GOA-ACAP-ARAP_25.05.2022_00h00	0.000182247	0.0205939	2.01266e-40	1.26797e-38	[6, 7, 8, 9, 10, 11, 12]	Group65			[IL1B, S100A12, S100A8, S100A9, TNF, TRAF2]
GO:0051873	killing by host of symbiont cells	5	14.7059	GO_BiologicalProcess-EBI-UniProt-GOA-ACAP-ARAP_25.05.2022_00h00	2.28763e-06	0.000521581	2.71773e-09	3.26127e-08	[4, 5, 6]	Group07			[APOL1, CFHR1, F2, GAPDH, HRG]
GO:0009620	response to fungus	5	6.66667	GO_BiologicalProcess-EBI-UniProt-GOA-ACAP-ARAP_25.05.2022_00h00	0.000115323	0.0144154	4.59521e-34	2.84903e-32	[3, 5]	Group11			[GAPDH, HRG, S100A12, S100A8, S100A9]
GO:0050832	defense response to fungus	5	8.06452	GO_BiologicalProcess-EBI-UniProt-GOA-ACAP-ARAP_25.05.2022_00h00	4.61714e-05	0.00747976	4.59521e-34	2.84903e-32	[4, 5, 6]	Group11			[GAPDH, HRG, S100A12, S100A8, S100A9]
GO:0051873	killing by host of symbiont cells	5	14.7059	GO_BiologicalProcess-EBI-UniProt-GOA-ACAP-ARAP_25.05.2022_00h00	2.28763e-06	0.000521581	4.59521e-34	2.84903e-32	[4, 5, 6]	Group11			[APOL1, CFHR1, F2, GAPDH, HRG]
GO:0045807	positive regulation of endocytosis	5	4.62963	GO_BiologicalProcess-EBI-UniProt-GOA-ACAP-ARAP_25.05.2022_00h00	0.000630763	0.0466765	4.69512e-08	2.81707e-07	[3, 4, 5, 6, 7]	Group12			[APOE, C3, CLU, LRP1, TF]
GO:0002921	negative regulation of humoral immune response	5	27.7778	GO_BiologicalProcess-EBI-UniProt-GOA-ACAP-ARAP_25.05.2022_00h00	7.63957e-08	2.27659e-05	7.09552e-11	1.27719e-09	[4, 5, 6]	Group14			[A2M, CD46, CR1, SERPING1, VSIG4]
GO:0045916	negative regulation of complement activation	5	35.7143	GO_BiologicalProcess-EBI-UniProt-GOA-ACAP-ARAP_25.05.2022_00h00	1.82169e-08	5.8294e-06	7.09552e-11	1.27719e-09	[4, 5, 6, 7, 8, 9]	Group14			[A2M, CD46, CR1, SERPING1, VSIG4]
GO:0002369	T cell cytokine production	5	11.9048	GO_BiologicalProcess-EBI-UniProt-GOA-ACAP-ARAP_25.05.2022_00h00	6.71584e-06	0.00138346	1.30099e-08	1.17089e-07	[4, 6, 7]	Group17			[IL1B, IL1R1, IL6, TNFRSF1B, TRAF2]
GO:0045685	regulation of glial cell differentiation	5	6.25	GO_BiologicalProcess-EBI-UniProt-GOA-ACAP-ARAP_25.05.2022_00h00	0.000156629	0.0184822	1.30099e-08	1.17089e-07	[4, 5, 7, 8, 9]	Group17			[F2, IL6, IL6ST, LDLR, TNFRSF1B]
GO:0002709	regulation of T cell mediated immunity	5	5.37634	GO_BiologicalProcess-EBI-UniProt-GOA-ACAP-ARAP_25.05.2022_00h00	0.000317139	0.029494	1.30099e-08	1.17089e-07	[6, 7]	Group17			[IL1B, IL1R1, IL6, TNFRSF1B, TRAF2]
GO:0002724	regulation of T cell cytokine production	5	11.9048	GO_BiologicalProcess-EBI-UniProt-GOA-ACAP-ARAP_25.05.2022_00h00	6.71584e-06	0.00138346	1.30099e-08	1.17089e-07	[5, 6, 7, 8]	Group17			[IL1B, IL1R1, IL6, TNFRSF1B, TRAF2]
GO:0048143	astrocyte activation	5	21.7391	GO_BiologicalProcess-EBI-UniProt-GOA-ACAP-ARAP_25.05.2022_00h00	2.9251e-07	8.04402e-05	1.30099e-08	1.17089e-07	[4, 6, 7, 8, 9, 10, 11]	Group17			[IL1B, IL6, LDLR, LRP1, TNF]
GO:0006826	iron ion transport	5	8.33333	GO_BiologicalProcess-EBI-UniProt-GOA-ACAP-ARAP_25.05.2022_00h00	3.93644e-05	0.00653449	2.08122e-08	1.45686e-07	[8]	Group18			[HPX, HRG, LCN2, TF, TFRC]
GO:0010232	vascular transport	5	5.55556	GO_BiologicalProcess-EBI-UniProt-GOA-ACAP-ARAP_25.05.2022_00h00	0.00027227	0.0264102	1.88697e-08	1.50957e-07	[4, 5]	Group19			[APOE, LRP1, LRP2, SLC9A3R1, TFRC]
GO:0045807	positive regulation of endocytosis	5	4.62963	GO_BiologicalProcess-EBI-UniProt-GOA-ACAP-ARAP_25.05.2022_00h00	0.000630763	0.0466765	1.88697e-08	1.50957e-07	[3, 4, 5, 6, 7]	Group19			[APOE, C3, CLU, LRP1, TF]
GO:0150104	transport across blood-brain barrier	5	5.55556	GO_BiologicalProcess-EBI-UniProt-GOA-ACAP-ARAP_25.05.2022_00h00	0.00027227	0.0264102	1.88697e-08	1.50957e-07	[5, 6]	Group19			[APOE, LRP1, LRP2, SLC9A3R1, TFRC]
GO:0060840	artery development	5	4.80769	GO_BiologicalProcess-EBI-UniProt-GOA-ACAP-ARAP_25.05.2022_00h00	0.000530954	0.0430073	1.88697e-08	1.50957e-07	[4, 6, 7, 8]	Group19			[APOB, APOE, LDLR, LRP1, LRP2]
GO:0048844	artery morphogenesis	5	6.57895	GO_BiologicalProcess-EBI-UniProt-GOA-ACAP-ARAP_25.05.2022_00h00	0.000122823	0.0152301	1.88697e-08	1.50957e-07	[5, 6, 7, 8, 9]	Group19			[APOB, APOE, LDLR, LRP1, LRP2]
GO:0002921	negative regulation of humoral immune response	5	27.7778	GO_BiologicalProcess-EBI-UniProt-GOA-ACAP-ARAP_25.05.2022_00h00	7.63957e-08	2.27659e-05	5.6151e-30	3.31291e-28	[4, 5, 6]	Group20			[A2M, CD46, CR1, SERPING1, VSIG4]
GO:0045916	negative regulation of complement activation	5	35.7143	GO_BiologicalProcess-EBI-UniProt-GOA-ACAP-ARAP_25.05.2022_00h00	1.82169e-08	5.8294e-06	5.6151e-30	3.31291e-28	[4, 5, 6, 7, 8, 9]	Group20			[A2M, CD46, CR1, SERPING1, VSIG4]
GO:0032623	interleukin-2 production	5	7.46269	GO_BiologicalProcess-EBI-UniProt-GOA-ACAP-ARAP_25.05.2022_00h00	6.71897e-05	0.00994407	2.30659e-14	8.76506e-13	[3, 6]	Group22			[CR1, IL1A, IL1B, TRAF2, VSIG4]
GO:0032663	regulation of interleukin-2 production	5	7.46269	GO_BiologicalProcess-EBI-UniProt-GOA-ACAP-ARAP_25.05.2022_00h00	6.71897e-05	0.00994407	2.30659e-14	8.76506e-13	[4, 5, 6, 7]	Group22			[CR1, IL1A, IL1B, TRAF2, VSIG4]
GO:0002675	positive regulation of acute inflammatory response	5	16.129	GO_BiologicalProcess-EBI-UniProt-GOA-ACAP-ARAP_25.05.2022_00h00	1.4183e-06	0.000337555	2.30659e-14	8.76506e-13	[5, 6, 7, 8]	Group22			[C3, IL1B, IL6, IL6ST, TNF]
GO:0032757	positive regulation of interleukin-8 production	5	6.94444	GO_BiologicalProcess-EBI-UniProt-GOA-ACAP-ARAP_25.05.2022_00h00	9.49146e-05	0.0125287	9.82646e-14	3.14447e-12	[4, 5, 6, 7, 8]	Group23			[APOA2, IL1B, IL6, RIPK1, TNF]
GO:0002675	positive regulation of acute inflammatory response	5	16.129	GO_BiologicalProcess-EBI-UniProt-GOA-ACAP-ARAP_25.05.2022_00h00	1.4183e-06	0.000337555	9.82646e-14	3.14447e-12	[5, 6, 7, 8]	Group23			[C3, IL1B, IL6, IL6ST, TNF]
GO:0048143	astrocyte activation	5	21.7391	GO_BiologicalProcess-EBI-UniProt-GOA-ACAP-ARAP_25.05.2022_00h00	2.9251e-07	8.04402e-05	1.89692e-12	4.36292e-11	[4, 6, 7, 8, 9, 10, 11]	Group24			[IL1B, IL6, LDLR, LRP1, TNF]
GO:1901343	negative regulation of vasculature development	5	4.6729	GO_BiologicalProcess-EBI-UniProt-GOA-ACAP-ARAP_25.05.2022_00h00	0.000604593	0.0459491	2.44647e-14	9.05193e-13	[3, 4, 5, 6, 7, 8]	Group25			[APOH, HRG, KLKB1, PGK1, TNF]
GO:2000181	negative regulation of blood vessel morphogenesis	5	4.71698	GO_BiologicalProcess-EBI-UniProt-GOA-ACAP-ARAP_25.05.2022_00h00	0.000579246	0.0451812	2.44647e-14	9.05193e-13	[4, 5, 6, 7, 8, 9]	Group25			[APOH, HRG, KLKB1, PGK1, TNF]
GO:0016525	negative regulation of angiogenesis	5	4.7619	GO_BiologicalProcess-EBI-UniProt-GOA-ACAP-ARAP_25.05.2022_00h00	0.000554705	0.0443764	2.44647e-14	9.05193e-13	[4, 5, 6, 7, 8, 9, 10, 11]	Group25			[APOH, HRG, KLKB1, PGK1, TNF]
GO:0002437	inflammatory response to antigenic stimulus	5	6.09756	GO_BiologicalProcess-EBI-UniProt-GOA-ACAP-ARAP_25.05.2022_00h00	0.00017599	0.0200628	1.34675e-11	2.6935e-10	[3, 5]	Group26			[A2M, C3, CXCR2, IL10, TNF]
GO:0042100	B cell proliferation	5	4.6729	GO_BiologicalProcess-EBI-UniProt-GOA-ACAP-ARAP_25.05.2022_00h00	0.000604593	0.0459491	1.34675e-11	2.6935e-10	[5, 6]	Group26			[IL10, IL13, S100A8, S100A9, TFRC]
GO:0030888	regulation of B cell proliferation	5	7.14286	GO_BiologicalProcess-EBI-UniProt-GOA-ACAP-ARAP_25.05.2022_00h00	8.29365e-05	0.0114452	1.34675e-11	2.6935e-10	[6, 7, 8]	Group26			[IL10, IL13, S100A8, S100A9, TFRC]
GO:1904036	negative regulation of epithelial cell apoptotic process	5	7.57576	GO_BiologicalProcess-EBI-UniProt-GOA-ACAP-ARAP_25.05.2022_00h00	6.24903e-05	0.00937355	1.34675e-11	2.6935e-10	[6, 7, 8]	Group26			[FGA, FGB, FGG, IL10, IL13]
GO:2000352	negative regulation of endothelial cell apoptotic process	5	15.1515	GO_BiologicalProcess-EBI-UniProt-GOA-ACAP-ARAP_25.05.2022_00h00	1.96113e-06	0.000458905	1.34675e-11	2.6935e-10	[7, 8, 9]	Group26			[FGA, FGB, FGG, IL10, IL13]
GO:0050820	positive regulation of coagulation	5	14.7059	GO_BiologicalProcess-EBI-UniProt-GOA-ACAP-ARAP_25.05.2022_00h00	2.28763e-06	0.000521581	6.57421e-09	7.23163e-08	[3, 4, 5]	Group27			[APOH, F2, HRG, PLG, SERPINF2]
GO:1900048	positive regulation of hemostasis	5	15.625	GO_BiologicalProcess-EBI-UniProt-GOA-ACAP-ARAP_25.05.2022_00h00	1.67245e-06	0.000393025	6.57421e-09	7.23163e-08	[2, 3, 4, 5, 6]	Group27			[APOH, F2, HRG, PLG, SERPINF2]
GO:1903036	positive regulation of response to wounding	5	6.49351	GO_BiologicalProcess-EBI-UniProt-GOA-ACAP-ARAP_25.05.2022_00h00	0.000130692	0.0160751	6.57421e-09	7.23163e-08	[3, 4, 5, 6]	Group27			[APOH, F2, HRG, PLG, SERPINF2]
GO:0051873	killing by host of symbiont cells	5	14.7059	GO_BiologicalProcess-EBI-UniProt-GOA-ACAP-ARAP_25.05.2022_00h00	2.28763e-06	0.000521581	6.57421e-09	7.23163e-08	[4, 5, 6]	Group27			[APOL1, CFHR1, F2, GAPDH, HRG]
GO:0030194	positive regulation of blood coagulation	5	15.625	GO_BiologicalProcess-EBI-UniProt-GOA-ACAP-ARAP_25.05.2022_00h00	1.67245e-06	0.000393025	6.57421e-09	7.23163e-08	[3, 4, 5, 6, 7, 8]	Group27			[APOH, F2, HRG, PLG, SERPINF2]
GO:0090303	positive regulation of wound healing	5	7.8125	GO_BiologicalProcess-EBI-UniProt-GOA-ACAP-ARAP_25.05.2022_00h00	5.38548e-05	0.00840135	6.57421e-09	7.23163e-08	[4, 5, 6, 7]	Group27			[APOH, F2, HRG, PLG, SERPINF2]
GO:0051918	negative regulation of fibrinolysis	5	33.3333	GO_BiologicalProcess-EBI-UniProt-GOA-ACAP-ARAP_25.05.2022_00h00	2.71869e-08	8.61825e-06	6.57421e-09	7.23163e-08	[2, 3, 4, 5, 6, 7, 8, 9, 10, 11]	Group27			[APOH, F2, HRG, PLG, SERPINF2]
GO:0002269	leukocyte activation involved in inflammatory response	5	9.80392	GO_BiologicalProcess-EBI-UniProt-GOA-ACAP-ARAP_25.05.2022_00h00	1.77194e-05	0.00326038	3.03656e-14	1.09316e-12	[3, 4, 5]	Group28			[CLU, IL13, IL6, LDLR, TNF]
GO:0001774	microglial cell activation	5	10.4167	GO_BiologicalProcess-EBI-UniProt-GOA-ACAP-ARAP_25.05.2022_00h00	1.31138e-05	0.00249163	3.03656e-14	1.09316e-12	[4, 5, 6, 7]	Group28			[CLU, IL13, IL6, LDLR, TNF]
GO:0045685	regulation of glial cell differentiation	5	6.25	GO_BiologicalProcess-EBI-UniProt-GOA-ACAP-ARAP_25.05.2022_00h00	0.000156629	0.0184822	1.76139e-12	4.22732e-11	[4, 5, 7, 8, 9]	Group29			[F2, IL6, IL6ST, LDLR, TNFRSF1B]
GO:0002437	inflammatory response to antigenic stimulus	5	6.09756	GO_BiologicalProcess-EBI-UniProt-GOA-ACAP-ARAP_25.05.2022_00h00	0.00017599	0.0200628	1.98992e-14	7.7607e-13	[3, 5]	Group31			[A2M, C3, CXCR2, IL10, TNF]
GO:0042744	hydrogen peroxide catabolic process	5	13.5135	GO_BiologicalProcess-EBI-UniProt-GOA-ACAP-ARAP_25.05.2022_00h00	3.52958e-06	0.000772979	6.48075e-11	1.23134e-09	[4, 5]	Group32			[APOA4, HBA1, HBB, HBD, HP]
GO:0045940	positive regulation of steroid metabolic process	5	15.1515	GO_BiologicalProcess-EBI-UniProt-GOA-ACAP-ARAP_25.05.2022_00h00	1.96113e-06	0.000458905	6.48075e-11	1.23134e-09	[4, 5, 6, 7]	Group32			[APOA1, APOA4, APOE, IL1A, TNF]
GO:0002269	leukocyte activation involved in inflammatory response	5	9.80392	GO_BiologicalProcess-EBI-UniProt-GOA-ACAP-ARAP_25.05.2022_00h00	1.77194e-05	0.00326038	5.22007e-30	3.13204e-28	[3, 4, 5]	Group33			[CLU, IL13, IL6, LDLR, TNF]
GO:0034384	high-density lipoprotein particle clearance	5	41.6667	GO_BiologicalProcess-EBI-UniProt-GOA-ACAP-ARAP_25.05.2022_00h00	7.28026e-09	2.40249e-06	5.22007e-30	3.13204e-28	[3, 4, 5]	Group33			[APOA1, APOA2, APOC3, APOE, LDLR]
GO:0001774	microglial cell activation	5	10.4167	GO_BiologicalProcess-EBI-UniProt-GOA-ACAP-ARAP_25.05.2022_00h00	1.31138e-05	0.00249163	5.22007e-30	3.13204e-28	[4, 5, 6, 7]	Group33			[CLU, IL13, IL6, LDLR, TNF]
GO:0045685	regulation of glial cell differentiation	5	6.25	GO_BiologicalProcess-EBI-UniProt-GOA-ACAP-ARAP_25.05.2022_00h00	0.000156629	0.0184822	5.22007e-30	3.13204e-28	[4, 5, 7, 8, 9]	Group33			[F2, IL6, IL6ST, LDLR, TNFRSF1B]
GO:0070741	response to interleukin-6	5	13.1579	GO_BiologicalProcess-EBI-UniProt-GOA-ACAP-ARAP_25.05.2022_00h00	4.04383e-06	0.000873467	7.40428e-13	1.85107e-11	[5]	Group34			[FGG, IL6, IL6R, IL6ST, RIPK1]
GO:0071354	cellular response to interleukin-6	5	14.2857	GO_BiologicalProcess-EBI-UniProt-GOA-ACAP-ARAP_25.05.2022_00h00	2.65541e-06	0.000594813	7.40428e-13	1.85107e-11	[6]	Group34			[FGG, IL6, IL6R, IL6ST, RIPK1]
GO:0010232	vascular transport	5	5.55556	GO_BiologicalProcess-EBI-UniProt-GOA-ACAP-ARAP_25.05.2022_00h00	0.00027227	0.0264102	1.77341e-13	4.96555e-12	[4, 5]	Group35			[APOE, LRP1, LRP2, SLC9A3R1, TFRC]
GO:0150104	transport across blood-brain barrier	5	5.55556	GO_BiologicalProcess-EBI-UniProt-GOA-ACAP-ARAP_25.05.2022_00h00	0.00027227	0.0264102	1.77341e-13	4.96555e-12	[5, 6]	Group35			[APOE, LRP1, LRP2, SLC9A3R1, TFRC]
GO:0002437	inflammatory response to antigenic stimulus	5	6.09756	GO_BiologicalProcess-EBI-UniProt-GOA-ACAP-ARAP_25.05.2022_00h00	0.00017599	0.0200628	5.80609e-12	1.21928e-10	[3, 5]	Group36			[A2M, C3, CXCR2, IL10, TNF]
GO:0032757	positive regulation of interleukin-8 production	5	6.94444	GO_BiologicalProcess-EBI-UniProt-GOA-ACAP-ARAP_25.05.2022_00h00	9.49146e-05	0.0125287	5.80609e-12	1.21928e-10	[4, 5, 6, 7, 8]	Group36			[APOA2, IL1B, IL6, RIPK1, TNF]
GO:0060760	positive regulation of response to cytokine stimulus	5	7.24638	GO_BiologicalProcess-EBI-UniProt-GOA-ACAP-ARAP_25.05.2022_00h00	7.74023e-05	0.0109911	1.13223e-13	3.50992e-12	[3, 4, 5, 6]	Group38			[CASP1, HPX, IL1R1, RIPK1, TRAF2]
GO:0001961	positive regulation of cytokine-mediated signaling pathway	5	8.06452	GO_BiologicalProcess-EBI-UniProt-GOA-ACAP-ARAP_25.05.2022_00h00	4.61714e-05	0.00747976	1.13223e-13	3.50992e-12	[4, 5, 6, 7, 8]	Group38			[CASP1, HPX, IL1R1, RIPK1, TRAF2]
GO:0010803	regulation of tumor necrosis factor-mediated signaling pathway	5	9.09091	GO_BiologicalProcess-EBI-UniProt-GOA-ACAP-ARAP_25.05.2022_00h00	2.57154e-05	0.00455163	1.13223e-13	3.50992e-12	[5, 6, 7, 8]	Group38			[APOA1, CASP1, RIPK1, TNFRSF1A, TRAF2]
GO:0002269	leukocyte activation involved in inflammatory response	5	9.80392	GO_BiologicalProcess-EBI-UniProt-GOA-ACAP-ARAP_25.05.2022_00h00	1.77194e-05	0.00326038	9.01747e-10	1.26245e-08	[3, 4, 5]	Group39			[CLU, IL13, IL6, LDLR, TNF]
GO:0034384	high-density lipoprotein particle clearance	5	41.6667	GO_BiologicalProcess-EBI-UniProt-GOA-ACAP-ARAP_25.05.2022_00h00	7.28026e-09	2.40249e-06	9.01747e-10	1.26245e-08	[3, 4, 5]	Group39			[APOA1, APOA2, APOC3, APOE, LDLR]
GO:0045807	positive regulation of endocytosis	5	4.62963	GO_BiologicalProcess-EBI-UniProt-GOA-ACAP-ARAP_25.05.2022_00h00	0.000630763	0.0466765	9.01747e-10	1.26245e-08	[3, 4, 5, 6, 7]	Group39			[APOE, C3, CLU, LRP1, TF]
GO:0001774	microglial cell activation	5	10.4167	GO_BiologicalProcess-EBI-UniProt-GOA-ACAP-ARAP_25.05.2022_00h00	1.31138e-05	0.00249163	9.01747e-10	1.26245e-08	[4, 5, 6, 7]	Group39			[CLU, IL13, IL6, LDLR, TNF]
GO:0060840	artery development	5	4.80769	GO_BiologicalProcess-EBI-UniProt-GOA-ACAP-ARAP_25.05.2022_00h00	0.000530954	0.0430073	9.01747e-10	1.26245e-08	[4, 6, 7, 8]	Group39			[APOB, APOE, LDLR, LRP1, LRP2]
GO:0048844	artery morphogenesis	5	6.57895	GO_BiologicalProcess-EBI-UniProt-GOA-ACAP-ARAP_25.05.2022_00h00	0.000122823	0.0152301	9.01747e-10	1.26245e-08	[5, 6, 7, 8, 9]	Group39			[APOB, APOE, LDLR, LRP1, LRP2]
GO:0002269	leukocyte activation involved in inflammatory response	5	9.80392	GO_BiologicalProcess-EBI-UniProt-GOA-ACAP-ARAP_25.05.2022_00h00	1.77194e-05	0.00326038	5.32063e-13	1.38336e-11	[3, 4, 5]	Group40			[CLU, IL13, IL6, LDLR, TNF]
GO:0002534	cytokine production involved in inflammatory response	5	8.06452	GO_BiologicalProcess-EBI-UniProt-GOA-ACAP-ARAP_25.05.2022_00h00	4.61714e-05	0.00747976	5.32063e-13	1.38336e-11	[3, 6]	Group40			[APOD, F2, IL1R2, IL6, TNF]
GO:0070741	response to interleukin-6	5	13.1579	GO_BiologicalProcess-EBI-UniProt-GOA-ACAP-ARAP_25.05.2022_00h00	4.04383e-06	0.000873467	5.32063e-13	1.38336e-11	[5]	Group40			[FGG, IL6, IL6R, IL6ST, RIPK1]
GO:0001774	microglial cell activation	5	10.4167	GO_BiologicalProcess-EBI-UniProt-GOA-ACAP-ARAP_25.05.2022_00h00	1.31138e-05	0.00249163	5.32063e-13	1.38336e-11	[4, 5, 6, 7]	Group40			[CLU, IL13, IL6, LDLR, TNF]
GO:1900015	regulation of cytokine production involved in inflammatory response	5	8.06452	GO_BiologicalProcess-EBI-UniProt-GOA-ACAP-ARAP_25.05.2022_00h00	4.61714e-05	0.00747976	5.32063e-13	1.38336e-11	[4, 5, 6, 7]	Group40			[APOD, F2, IL1R2, IL6, TNF]
GO:0071354	cellular response to interleukin-6	5	14.2857	GO_BiologicalProcess-EBI-UniProt-GOA-ACAP-ARAP_25.05.2022_00h00	2.65541e-06	0.000594813	5.32063e-13	1.38336e-11	[6]	Group40			[FGG, IL6, IL6R, IL6ST, RIPK1]
GO:0045685	regulation of glial cell differentiation	5	6.25	GO_BiologicalProcess-EBI-UniProt-GOA-ACAP-ARAP_25.05.2022_00h00	0.000156629	0.0184822	5.32063e-13	1.38336e-11	[4, 5, 7, 8, 9]	Group40			[F2, IL6, IL6ST, LDLR, TNFRSF1B]
GO:0002675	positive regulation of acute inflammatory response	5	16.129	GO_BiologicalProcess-EBI-UniProt-GOA-ACAP-ARAP_25.05.2022_00h00	1.4183e-06	0.000337555	5.32063e-13	1.38336e-11	[5, 6, 7, 8]	Group40			[C3, IL1B, IL6, IL6ST, TNF]
GO:0048143	astrocyte activation	5	21.7391	GO_BiologicalProcess-EBI-UniProt-GOA-ACAP-ARAP_25.05.2022_00h00	2.9251e-07	8.04402e-05	5.32063e-13	1.38336e-11	[4, 6, 7, 8, 9, 10, 11]	Group40			[IL1B, IL6, LDLR, LRP1, TNF]
GO:0070741	response to interleukin-6	5	13.1579	GO_BiologicalProcess-EBI-UniProt-GOA-ACAP-ARAP_25.05.2022_00h00	4.04383e-06	0.000873467	8.21337e-14	2.79255e-12	[5]	Group41			[FGG, IL6, IL6R, IL6ST, RIPK1]
GO:0071354	cellular response to interleukin-6	5	14.2857	GO_BiologicalProcess-EBI-UniProt-GOA-ACAP-ARAP_25.05.2022_00h00	2.65541e-06	0.000594813	8.21337e-14	2.79255e-12	[6]	Group41			[FGG, IL6, IL6R, IL6ST, RIPK1]
GO:0045685	regulation of glial cell differentiation	5	6.25	GO_BiologicalProcess-EBI-UniProt-GOA-ACAP-ARAP_25.05.2022_00h00	0.000156629	0.0184822	8.21337e-14	2.79255e-12	[4, 5, 7, 8, 9]	Group41			[F2, IL6, IL6ST, LDLR, TNFRSF1B]
GO:0050820	positive regulation of coagulation	5	14.7059	GO_BiologicalProcess-EBI-UniProt-GOA-ACAP-ARAP_25.05.2022_00h00	2.28763e-06	0.000521581	4.88117e-15	1.95247e-13	[3, 4, 5]	Group42			[APOH, F2, HRG, PLG, SERPINF2]
GO:1900048	positive regulation of hemostasis	5	15.625	GO_BiologicalProcess-EBI-UniProt-GOA-ACAP-ARAP_25.05.2022_00h00	1.67245e-06	0.000393025	4.88117e-15	1.95247e-13	[2, 3, 4, 5, 6]	Group42			[APOH, F2, HRG, PLG, SERPINF2]
GO:1903036	positive regulation of response to wounding	5	6.49351	GO_BiologicalProcess-EBI-UniProt-GOA-ACAP-ARAP_25.05.2022_00h00	0.000130692	0.0160751	4.88117e-15	1.95247e-13	[3, 4, 5, 6]	Group42			[APOH, F2, HRG, PLG, SERPINF2]
GO:0030194	positive regulation of blood coagulation	5	15.625	GO_BiologicalProcess-EBI-UniProt-GOA-ACAP-ARAP_25.05.2022_00h00	1.67245e-06	0.000393025	4.88117e-15	1.95247e-13	[3, 4, 5, 6, 7, 8]	Group42			[APOH, F2, HRG, PLG, SERPINF2]
GO:0045940	positive regulation of steroid metabolic process	5	15.1515	GO_BiologicalProcess-EBI-UniProt-GOA-ACAP-ARAP_25.05.2022_00h00	1.96113e-06	0.000458905	4.88117e-15	1.95247e-13	[4, 5, 6, 7]	Group42			[APOA1, APOA4, APOE, IL1A, TNF]
GO:0090303	positive regulation of wound healing	5	7.8125	GO_BiologicalProcess-EBI-UniProt-GOA-ACAP-ARAP_25.05.2022_00h00	5.38548e-05	0.00840135	4.88117e-15	1.95247e-13	[4, 5, 6, 7]	Group42			[APOH, F2, HRG, PLG, SERPINF2]
GO:1901343	negative regulation of vasculature development	5	4.6729	GO_BiologicalProcess-EBI-UniProt-GOA-ACAP-ARAP_25.05.2022_00h00	0.000604593	0.0459491	4.88117e-15	1.95247e-13	[3, 4, 5, 6, 7, 8]	Group42			[APOH, HRG, KLKB1, PGK1, TNF]
GO:0051918	negative regulation of fibrinolysis	5	33.3333	GO_BiologicalProcess-EBI-UniProt-GOA-ACAP-ARAP_25.05.2022_00h00	2.71869e-08	8.61825e-06	4.88117e-15	1.95247e-13	[2, 3, 4, 5, 6, 7, 8, 9, 10, 11]	Group42			[APOH, F2, HRG, PLG, SERPINF2]
GO:2000181	negative regulation of blood vessel morphogenesis	5	4.71698	GO_BiologicalProcess-EBI-UniProt-GOA-ACAP-ARAP_25.05.2022_00h00	0.000579246	0.0451812	4.88117e-15	1.95247e-13	[4, 5, 6, 7, 8, 9]	Group42			[APOH, HRG, KLKB1, PGK1, TNF]
GO:0016525	negative regulation of angiogenesis	5	4.7619	GO_BiologicalProcess-EBI-UniProt-GOA-ACAP-ARAP_25.05.2022_00h00	0.000554705	0.0443764	4.88117e-15	1.95247e-13	[4, 5, 6, 7, 8, 9, 10, 11]	Group42			[APOH, HRG, KLKB1, PGK1, TNF]
GO:0060760	positive regulation of response to cytokine stimulus	5	7.24638	GO_BiologicalProcess-EBI-UniProt-GOA-ACAP-ARAP_25.05.2022_00h00	7.74023e-05	0.0109911	4.56197e-17	2.09851e-15	[3, 4, 5, 6]	Group43			[CASP1, HPX, IL1R1, RIPK1, TRAF2]
GO:0001961	positive regulation of cytokine-mediated signaling pathway	5	8.06452	GO_BiologicalProcess-EBI-UniProt-GOA-ACAP-ARAP_25.05.2022_00h00	4.61714e-05	0.00747976	4.56197e-17	2.09851e-15	[4, 5, 6, 7, 8]	Group43			[CASP1, HPX, IL1R1, RIPK1, TRAF2]
GO:0010803	regulation of tumor necrosis factor-mediated signaling pathway	5	9.09091	GO_BiologicalProcess-EBI-UniProt-GOA-ACAP-ARAP_25.05.2022_00h00	2.57154e-05	0.00455163	4.56197e-17	2.09851e-15	[5, 6, 7, 8]	Group43			[APOA1, CASP1, RIPK1, TNFRSF1A, TRAF2]
GO:0042100	B cell proliferation	5	4.6729	GO_BiologicalProcess-EBI-UniProt-GOA-ACAP-ARAP_25.05.2022_00h00	0.000604593	0.0459491	2.6158e-09	3.40054e-08	[5, 6]	Group44			[IL10, IL13, S100A8, S100A9, TFRC]
GO:0030888	regulation of B cell proliferation	5	7.14286	GO_BiologicalProcess-EBI-UniProt-GOA-ACAP-ARAP_25.05.2022_00h00	8.29365e-05	0.0114452	2.6158e-09	3.40054e-08	[6, 7, 8]	Group44			[IL10, IL13, S100A8, S100A9, TFRC]
GO:0006826	iron ion transport	5	8.33333	GO_BiologicalProcess-EBI-UniProt-GOA-ACAP-ARAP_25.05.2022_00h00	3.93644e-05	0.00653449	2.6158e-09	3.40054e-08	[8]	Group44			[HPX, HRG, LCN2, TF, TFRC]
GO:0032757	positive regulation of interleukin-8 production	5	6.94444	GO_BiologicalProcess-EBI-UniProt-GOA-ACAP-ARAP_25.05.2022_00h00	9.49146e-05	0.0125287	1.29323e-13	3.75037e-12	[4, 5, 6, 7, 8]	Group45			[APOA2, IL1B, IL6, RIPK1, TNF]
GO:0002675	positive regulation of acute inflammatory response	5	16.129	GO_BiologicalProcess-EBI-UniProt-GOA-ACAP-ARAP_25.05.2022_00h00	1.4183e-06	0.000337555	1.29323e-13	3.75037e-12	[5, 6, 7, 8]	Group45			[C3, IL1B, IL6, IL6ST, TNF]
GO:0002675	positive regulation of acute inflammatory response	5	16.129	GO_BiologicalProcess-EBI-UniProt-GOA-ACAP-ARAP_25.05.2022_00h00	1.4183e-06	0.000337555	9.25444e-22	5.18249e-20	[5, 6, 7, 8]	Group46			[C3, IL1B, IL6, IL6ST, TNF]
GO:0019433	triglyceride catabolic process	5	15.1515	GO_BiologicalProcess-EBI-UniProt-GOA-ACAP-ARAP_25.05.2022_00h00	1.96113e-06	0.000458905	1.24606e-08	1.24606e-07	[7, 8]	Group48			[APOA1, APOA4, APOB, APOC3, LIPE]
GO:0002534	cytokine production involved in inflammatory response	5	8.06452	GO_BiologicalProcess-EBI-UniProt-GOA-ACAP-ARAP_25.05.2022_00h00	4.61714e-05	0.00747976	2.86721e-15	1.17556e-13	[3, 6]	Group51			[APOD, F2, IL1R2, IL6, TNF]
GO:1900015	regulation of cytokine production involved in inflammatory response	5	8.06452	GO_BiologicalProcess-EBI-UniProt-GOA-ACAP-ARAP_25.05.2022_00h00	4.61714e-05	0.00747976	2.86721e-15	1.17556e-13	[4, 5, 6, 7]	Group51			[APOD, F2, IL1R2, IL6, TNF]
GO:0002675	positive regulation of acute inflammatory response	5	16.129	GO_BiologicalProcess-EBI-UniProt-GOA-ACAP-ARAP_25.05.2022_00h00	1.4183e-06	0.000337555	2.17039e-12	4.77486e-11	[5, 6, 7, 8]	Group52			[C3, IL1B, IL6, IL6ST, TNF]
GO:0002269	leukocyte activation involved in inflammatory response	5	9.80392	GO_BiologicalProcess-EBI-UniProt-GOA-ACAP-ARAP_25.05.2022_00h00	1.77194e-05	0.00326038	1.01544e-21	5.5849e-20	[3, 4, 5]	Group53			[CLU, IL13, IL6, LDLR, TNF]
GO:0001774	microglial cell activation	5	10.4167	GO_BiologicalProcess-EBI-UniProt-GOA-ACAP-ARAP_25.05.2022_00h00	1.31138e-05	0.00249163	1.01544e-21	5.5849e-20	[4, 5, 6, 7]	Group53			[CLU, IL13, IL6, LDLR, TNF]
GO:0070741	response to interleukin-6	5	13.1579	GO_BiologicalProcess-EBI-UniProt-GOA-ACAP-ARAP_25.05.2022_00h00	4.04383e-06	0.000873467	2.79982e-16	1.20392e-14	[5]	Group54			[FGG, IL6, IL6R, IL6ST, RIPK1]
GO:0032757	positive regulation of interleukin-8 production	5	6.94444	GO_BiologicalProcess-EBI-UniProt-GOA-ACAP-ARAP_25.05.2022_00h00	9.49146e-05	0.0125287	2.79982e-16	1.20392e-14	[4, 5, 6, 7, 8]	Group54			[APOA2, IL1B, IL6, RIPK1, TNF]
GO:0071354	cellular response to interleukin-6	5	14.2857	GO_BiologicalProcess-EBI-UniProt-GOA-ACAP-ARAP_25.05.2022_00h00	2.65541e-06	0.000594813	2.79982e-16	1.20392e-14	[6]	Group54			[FGG, IL6, IL6R, IL6ST, RIPK1]
GO:0045685	regulation of glial cell differentiation	5	6.25	GO_BiologicalProcess-EBI-UniProt-GOA-ACAP-ARAP_25.05.2022_00h00	0.000156629	0.0184822	2.79982e-16	1.20392e-14	[4, 5, 7, 8, 9]	Group54			[F2, IL6, IL6ST, LDLR, TNFRSF1B]
GO:0002675	positive regulation of acute inflammatory response	5	16.129	GO_BiologicalProcess-EBI-UniProt-GOA-ACAP-ARAP_25.05.2022_00h00	1.4183e-06	0.000337555	2.79982e-16	1.20392e-14	[5, 6, 7, 8]	Group54			[C3, IL1B, IL6, IL6ST, TNF]
GO:0050918	positive chemotaxis	5	6.75676	GO_BiologicalProcess-EBI-UniProt-GOA-ACAP-ARAP_25.05.2022_00h00	0.00010818	0.0136306	2.41077e-13	6.50908e-12	[4, 5]	Group55			[CXCL8, IL6, LGALS3, S100A8, S100A9]
GO:0033032	regulation of myeloid cell apoptotic process	5	12.8205	GO_BiologicalProcess-EBI-UniProt-GOA-ACAP-ARAP_25.05.2022_00h00	4.61507e-06	0.000987625	2.41077e-13	6.50908e-12	[6, 7]	Group55			[APOH, CXCR2, S100A8, S100A9, TIMP1]
GO:2000106	regulation of leukocyte apoptotic process	5	5.05051	GO_BiologicalProcess-EBI-UniProt-GOA-ACAP-ARAP_25.05.2022_00h00	0.000423464	0.0359944	2.41077e-13	6.50908e-12	[6, 7]	Group55			[CXCR2, IL10, LGALS3, S100A8, S100A9]
GO:0033033	negative regulation of myeloid cell apoptotic process	5	21.7391	GO_BiologicalProcess-EBI-UniProt-GOA-ACAP-ARAP_25.05.2022_00h00	2.9251e-07	8.04402e-05	2.41077e-13	6.50908e-12	[6, 7, 8]	Group55			[APOH, CXCR2, S100A8, S100A9, TIMP1]
GO:0032623	interleukin-2 production	5	7.46269	GO_BiologicalProcess-EBI-UniProt-GOA-ACAP-ARAP_25.05.2022_00h00	6.71897e-05	0.00994407	9.16685e-28	5.31677e-26	[3, 6]	Group56			[CR1, IL1A, IL1B, TRAF2, VSIG4]
GO:0002921	negative regulation of humoral immune response	5	27.7778	GO_BiologicalProcess-EBI-UniProt-GOA-ACAP-ARAP_25.05.2022_00h00	7.63957e-08	2.27659e-05	9.16685e-28	5.31677e-26	[4, 5, 6]	Group56			[A2M, CD46, CR1, SERPING1, VSIG4]
GO:0032663	regulation of interleukin-2 production	5	7.46269	GO_BiologicalProcess-EBI-UniProt-GOA-ACAP-ARAP_25.05.2022_00h00	6.71897e-05	0.00994407	9.16685e-28	5.31677e-26	[4, 5, 6, 7]	Group56			[CR1, IL1A, IL1B, TRAF2, VSIG4]
GO:0045916	negative regulation of complement activation	5	35.7143	GO_BiologicalProcess-EBI-UniProt-GOA-ACAP-ARAP_25.05.2022_00h00	1.82169e-08	5.8294e-06	9.16685e-28	5.31677e-26	[4, 5, 6, 7, 8, 9]	Group56			[A2M, CD46, CR1, SERPING1, VSIG4]
GO:2001057	reactive nitrogen species metabolic process	5	5.43478	GO_BiologicalProcess-EBI-UniProt-GOA-ACAP-ARAP_25.05.2022_00h00	0.000301604	0.0286524	8.31915e-14	2.74532e-12	[3]	Group57			[CLU, HBB, IL10, IL1B, TNF]
GO:0002269	leukocyte activation involved in inflammatory response	5	9.80392	GO_BiologicalProcess-EBI-UniProt-GOA-ACAP-ARAP_25.05.2022_00h00	1.77194e-05	0.00326038	8.31915e-14	2.74532e-12	[3, 4, 5]	Group57			[CLU, IL13, IL6, LDLR, TNF]
GO:0046209	nitric oxide metabolic process	5	5.49451	GO_BiologicalProcess-EBI-UniProt-GOA-ACAP-ARAP_25.05.2022_00h00	0.000286652	0.0275186	8.31915e-14	2.74532e-12	[4]	Group57			[CLU, HBB, IL10, IL1B, TNF]
GO:0010232	vascular transport	5	5.55556	GO_BiologicalProcess-EBI-UniProt-GOA-ACAP-ARAP_25.05.2022_00h00	0.00027227	0.0264102	8.31915e-14	2.74532e-12	[4, 5]	Group57			[APOE, LRP1, LRP2, SLC9A3R1, TFRC]
GO:0080164	regulation of nitric oxide metabolic process	5	7.35294	GO_BiologicalProcess-EBI-UniProt-GOA-ACAP-ARAP_25.05.2022_00h00	7.21569e-05	0.0104627	8.31915e-14	2.74532e-12	[4, 5]	Group57			[CLU, HBB, IL10, IL1B, TNF]
GO:0006809	nitric oxide biosynthetic process	5	6.0241	GO_BiologicalProcess-EBI-UniProt-GOA-ACAP-ARAP_25.05.2022_00h00	0.000186329	0.0208689	8.31915e-14	2.74532e-12	[5]	Group57			[CLU, HBB, IL10, IL1B, TNF]
GO:0045807	positive regulation of endocytosis	5	4.62963	GO_BiologicalProcess-EBI-UniProt-GOA-ACAP-ARAP_25.05.2022_00h00	0.000630763	0.0466765	8.31915e-14	2.74532e-12	[3, 4, 5, 6, 7]	Group57			[APOE, C3, CLU, LRP1, TF]
GO:0001774	microglial cell activation	5	10.4167	GO_BiologicalProcess-EBI-UniProt-GOA-ACAP-ARAP_25.05.2022_00h00	1.31138e-05	0.00249163	8.31915e-14	2.74532e-12	[4, 5, 6, 7]	Group57			[CLU, IL13, IL6, LDLR, TNF]
GO:0045428	regulation of nitric oxide biosynthetic process	5	7.69231	GO_BiologicalProcess-EBI-UniProt-GOA-ACAP-ARAP_25.05.2022_00h00	5.80487e-05	0.00888145	8.31915e-14	2.74532e-12	[5, 6]	Group57			[CLU, HBB, IL10, IL1B, TNF]
GO:0045940	positive regulation of steroid metabolic process	5	15.1515	GO_BiologicalProcess-EBI-UniProt-GOA-ACAP-ARAP_25.05.2022_00h00	1.96113e-06	0.000458905	8.31915e-14	2.74532e-12	[4, 5, 6, 7]	Group57			[APOA1, APOA4, APOE, IL1A, TNF]
GO:0150104	transport across blood-brain barrier	5	5.55556	GO_BiologicalProcess-EBI-UniProt-GOA-ACAP-ARAP_25.05.2022_00h00	0.00027227	0.0264102	8.31915e-14	2.74532e-12	[5, 6]	Group57			[APOE, LRP1, LRP2, SLC9A3R1, TFRC]
GO:0032373	positive regulation of sterol transport	5	12.1951	GO_BiologicalProcess-EBI-UniProt-GOA-ACAP-ARAP_25.05.2022_00h00	5.94637e-06	0.00123685	8.31915e-14	2.74532e-12	[4, 5, 6, 7, 8]	Group57			[ABCA1, APOA1, APOE, LRP1, PLTP]
GO:0060840	artery development	5	4.80769	GO_BiologicalProcess-EBI-UniProt-GOA-ACAP-ARAP_25.05.2022_00h00	0.000530954	0.0430073	8.31915e-14	2.74532e-12	[4, 6, 7, 8]	Group57			[APOB, APOE, LDLR, LRP1, LRP2]
GO:0032376	positive regulation of cholesterol transport	5	12.1951	GO_BiologicalProcess-EBI-UniProt-GOA-ACAP-ARAP_25.05.2022_00h00	5.94637e-06	0.00123685	8.31915e-14	2.74532e-12	[5, 6, 7, 8, 9]	Group57			[ABCA1, APOA1, APOE, LRP1, PLTP]
GO:0048844	artery morphogenesis	5	6.57895	GO_BiologicalProcess-EBI-UniProt-GOA-ACAP-ARAP_25.05.2022_00h00	0.000122823	0.0152301	8.31915e-14	2.74532e-12	[5, 6, 7, 8, 9]	Group57			[APOB, APOE, LDLR, LRP1, LRP2]
GO:0048143	astrocyte activation	5	21.7391	GO_BiologicalProcess-EBI-UniProt-GOA-ACAP-ARAP_25.05.2022_00h00	2.9251e-07	8.04402e-05	8.31915e-14	2.74532e-12	[4, 6, 7, 8, 9, 10, 11]	Group57			[IL1B, IL6, LDLR, LRP1, TNF]
GO:0010874	regulation of cholesterol efflux	5	13.1579	GO_BiologicalProcess-EBI-UniProt-GOA-ACAP-ARAP_25.05.2022_00h00	4.04383e-06	0.000873467	8.31915e-14	2.74532e-12	[7, 8, 9]	Group57			[ABCA1, APOA1, APOE, LRP1, PLTP]
GO:0010875	positive regulation of cholesterol efflux	5	18.5185	GO_BiologicalProcess-EBI-UniProt-GOA-ACAP-ARAP_25.05.2022_00h00	6.87687e-07	0.000176048	8.31915e-14	2.74532e-12	[6, 7, 8, 9, 10]	Group57			[ABCA1, APOA1, APOE, LRP1, PLTP]
GO:0032623	interleukin-2 production	5	7.46269	GO_BiologicalProcess-EBI-UniProt-GOA-ACAP-ARAP_25.05.2022_00h00	6.71897e-05	0.00994407	1.20879e-13	3.62638e-12	[3, 6]	Group58			[CR1, IL1A, IL1B, TRAF2, VSIG4]
GO:0032663	regulation of interleukin-2 production	5	7.46269	GO_BiologicalProcess-EBI-UniProt-GOA-ACAP-ARAP_25.05.2022_00h00	6.71897e-05	0.00994407	1.20879e-13	3.62638e-12	[4, 5, 6, 7]	Group58			[CR1, IL1A, IL1B, TRAF2, VSIG4]
GO:0010232	vascular transport	5	5.55556	GO_BiologicalProcess-EBI-UniProt-GOA-ACAP-ARAP_25.05.2022_00h00	0.00027227	0.0264102	2.28342e-16	1.0047e-14	[4, 5]	Group59			[APOE, LRP1, LRP2, SLC9A3R1, TFRC]
GO:0150104	transport across blood-brain barrier	5	5.55556	GO_BiologicalProcess-EBI-UniProt-GOA-ACAP-ARAP_25.05.2022_00h00	0.00027227	0.0264102	2.28342e-16	1.0047e-14	[5, 6]	Group59			[APOE, LRP1, LRP2, SLC9A3R1, TFRC]
GO:0060840	artery development	5	4.80769	GO_BiologicalProcess-EBI-UniProt-GOA-ACAP-ARAP_25.05.2022_00h00	0.000530954	0.0430073	2.28342e-16	1.0047e-14	[4, 6, 7, 8]	Group59			[APOB, APOE, LDLR, LRP1, LRP2]
GO:0048844	artery morphogenesis	5	6.57895	GO_BiologicalProcess-EBI-UniProt-GOA-ACAP-ARAP_25.05.2022_00h00	0.000122823	0.0152301	2.28342e-16	1.0047e-14	[5, 6, 7, 8, 9]	Group59			[APOB, APOE, LDLR, LRP1, LRP2]
GO:0048143	astrocyte activation	5	21.7391	GO_BiologicalProcess-EBI-UniProt-GOA-ACAP-ARAP_25.05.2022_00h00	2.9251e-07	8.04402e-05	2.28342e-16	1.0047e-14	[4, 6, 7, 8, 9, 10, 11]	Group59			[IL1B, IL6, LDLR, LRP1, TNF]
GO:0034384	high-density lipoprotein particle clearance	5	41.6667	GO_BiologicalProcess-EBI-UniProt-GOA-ACAP-ARAP_25.05.2022_00h00	7.28026e-09	2.40249e-06	8.3602e-16	3.51128e-14	[3, 4, 5]	Group60			[APOA1, APOA2, APOC3, APOE, LDLR]
GO:0032757	positive regulation of interleukin-8 production	5	6.94444	GO_BiologicalProcess-EBI-UniProt-GOA-ACAP-ARAP_25.05.2022_00h00	9.49146e-05	0.0125287	8.3602e-16	3.51128e-14	[4, 5, 6, 7, 8]	Group60			[APOA2, IL1B, IL6, RIPK1, TNF]
GO:0060840	artery development	5	4.80769	GO_BiologicalProcess-EBI-UniProt-GOA-ACAP-ARAP_25.05.2022_00h00	0.000530954	0.0430073	1.73625e-16	7.81312e-15	[4, 6, 7, 8]	Group61			[APOB, APOE, LDLR, LRP1, LRP2]
GO:0048844	artery morphogenesis	5	6.57895	GO_BiologicalProcess-EBI-UniProt-GOA-ACAP-ARAP_25.05.2022_00h00	0.000122823	0.0152301	1.73625e-16	7.81312e-15	[5, 6, 7, 8, 9]	Group61			[APOB, APOE, LDLR, LRP1, LRP2]
GO:0048143	astrocyte activation	5	21.7391	GO_BiologicalProcess-EBI-UniProt-GOA-ACAP-ARAP_25.05.2022_00h00	2.9251e-07	8.04402e-05	1.73625e-16	7.81312e-15	[4, 6, 7, 8, 9, 10, 11]	Group61			[IL1B, IL6, LDLR, LRP1, TNF]
GO:0002675	positive regulation of acute inflammatory response	5	16.129	GO_BiologicalProcess-EBI-UniProt-GOA-ACAP-ARAP_25.05.2022_00h00	1.4183e-06	0.000337555	7.39292e-20	3.77039e-18	[5, 6, 7, 8]	Group62			[C3, IL1B, IL6, IL6ST, TNF]
GO:2001057	reactive nitrogen species metabolic process	5	5.43478	GO_BiologicalProcess-EBI-UniProt-GOA-ACAP-ARAP_25.05.2022_00h00	0.000301604	0.0286524	8.83937e-24	5.03844e-22	[3]	Group63			[CLU, HBB, IL10, IL1B, TNF]
GO:0002437	inflammatory response to antigenic stimulus	5	6.09756	GO_BiologicalProcess-EBI-UniProt-GOA-ACAP-ARAP_25.05.2022_00h00	0.00017599	0.0200628	8.83937e-24	5.03844e-22	[3, 5]	Group63			[A2M, C3, CXCR2, IL10, TNF]
GO:0034384	high-density lipoprotein particle clearance	5	41.6667	GO_BiologicalProcess-EBI-UniProt-GOA-ACAP-ARAP_25.05.2022_00h00	7.28026e-09	2.40249e-06	8.83937e-24	5.03844e-22	[3, 4, 5]	Group63			[APOA1, APOA2, APOC3, APOE, LDLR]
GO:0046209	nitric oxide metabolic process	5	5.49451	GO_BiologicalProcess-EBI-UniProt-GOA-ACAP-ARAP_25.05.2022_00h00	0.000286652	0.0275186	8.83937e-24	5.03844e-22	[4]	Group63			[CLU, HBB, IL10, IL1B, TNF]
GO:0080164	regulation of nitric oxide metabolic process	5	7.35294	GO_BiologicalProcess-EBI-UniProt-GOA-ACAP-ARAP_25.05.2022_00h00	7.21569e-05	0.0104627	8.83937e-24	5.03844e-22	[4, 5]	Group63			[CLU, HBB, IL10, IL1B, TNF]
GO:0006809	nitric oxide biosynthetic process	5	6.0241	GO_BiologicalProcess-EBI-UniProt-GOA-ACAP-ARAP_25.05.2022_00h00	0.000186329	0.0208689	8.83937e-24	5.03844e-22	[5]	Group63			[CLU, HBB, IL10, IL1B, TNF]
GO:0045428	regulation of nitric oxide biosynthetic process	5	7.69231	GO_BiologicalProcess-EBI-UniProt-GOA-ACAP-ARAP_25.05.2022_00h00	5.80487e-05	0.00888145	8.83937e-24	5.03844e-22	[5, 6]	Group63			[CLU, HBB, IL10, IL1B, TNF]
GO:0045940	positive regulation of steroid metabolic process	5	15.1515	GO_BiologicalProcess-EBI-UniProt-GOA-ACAP-ARAP_25.05.2022_00h00	1.96113e-06	0.000458905	8.83937e-24	5.03844e-22	[4, 5, 6, 7]	Group63			[APOA1, APOA4, APOE, IL1A, TNF]
GO:0046470	phosphatidylcholine metabolic process	5	5.95238	GO_BiologicalProcess-EBI-UniProt-GOA-ACAP-ARAP_25.05.2022_00h00	0.000197126	0.0212896	8.83937e-24	5.03844e-22	[4, 6, 7]	Group63			[APOA1, APOA2, APOA4, LCAT, LDLR]
GO:0032757	positive regulation of interleukin-8 production	5	6.94444	GO_BiologicalProcess-EBI-UniProt-GOA-ACAP-ARAP_25.05.2022_00h00	9.49146e-05	0.0125287	8.83937e-24	5.03844e-22	[4, 5, 6, 7, 8]	Group63			[APOA2, IL1B, IL6, RIPK1, TNF]
GO:2001057	reactive nitrogen species metabolic process	5	5.43478	GO_BiologicalProcess-EBI-UniProt-GOA-ACAP-ARAP_25.05.2022_00h00	0.000301604	0.0286524	8.15624e-20	4.07812e-18	[3]	Group64			[CLU, HBB, IL10, IL1B, TNF]
GO:0002269	leukocyte activation involved in inflammatory response	5	9.80392	GO_BiologicalProcess-EBI-UniProt-GOA-ACAP-ARAP_25.05.2022_00h00	1.77194e-05	0.00326038	8.15624e-20	4.07812e-18	[3, 4, 5]	Group64			[CLU, IL13, IL6, LDLR, TNF]
GO:0046209	nitric oxide metabolic process	5	5.49451	GO_BiologicalProcess-EBI-UniProt-GOA-ACAP-ARAP_25.05.2022_00h00	0.000286652	0.0275186	8.15624e-20	4.07812e-18	[4]	Group64			[CLU, HBB, IL10, IL1B, TNF]
GO:0042744	hydrogen peroxide catabolic process	5	13.5135	GO_BiologicalProcess-EBI-UniProt-GOA-ACAP-ARAP_25.05.2022_00h00	3.52958e-06	0.000772979	8.15624e-20	4.07812e-18	[4, 5]	Group64			[APOA4, HBA1, HBB, HBD, HP]
GO:0080164	regulation of nitric oxide metabolic process	5	7.35294	GO_BiologicalProcess-EBI-UniProt-GOA-ACAP-ARAP_25.05.2022_00h00	7.21569e-05	0.0104627	8.15624e-20	4.07812e-18	[4, 5]	Group64			[CLU, HBB, IL10, IL1B, TNF]
GO:0006809	nitric oxide biosynthetic process	5	6.0241	GO_BiologicalProcess-EBI-UniProt-GOA-ACAP-ARAP_25.05.2022_00h00	0.000186329	0.0208689	8.15624e-20	4.07812e-18	[5]	Group64			[CLU, HBB, IL10, IL1B, TNF]
GO:0001774	microglial cell activation	5	10.4167	GO_BiologicalProcess-EBI-UniProt-GOA-ACAP-ARAP_25.05.2022_00h00	1.31138e-05	0.00249163	8.15624e-20	4.07812e-18	[4, 5, 6, 7]	Group64			[CLU, IL13, IL6, LDLR, TNF]
GO:0045428	regulation of nitric oxide biosynthetic process	5	7.69231	GO_BiologicalProcess-EBI-UniProt-GOA-ACAP-ARAP_25.05.2022_00h00	5.80487e-05	0.00888145	8.15624e-20	4.07812e-18	[5, 6]	Group64			[CLU, HBB, IL10, IL1B, TNF]
GO:0045940	positive regulation of steroid metabolic process	5	15.1515	GO_BiologicalProcess-EBI-UniProt-GOA-ACAP-ARAP_25.05.2022_00h00	1.96113e-06	0.000458905	8.15624e-20	4.07812e-18	[4, 5, 6, 7]	Group64			[APOA1, APOA4, APOE, IL1A, TNF]
GO:0032757	positive regulation of interleukin-8 production	5	6.94444	GO_BiologicalProcess-EBI-UniProt-GOA-ACAP-ARAP_25.05.2022_00h00	9.49146e-05	0.0125287	8.15624e-20	4.07812e-18	[4, 5, 6, 7, 8]	Group64			[APOA2, IL1B, IL6, RIPK1, TNF]
GO:2001057	reactive nitrogen species metabolic process	5	5.43478	GO_BiologicalProcess-EBI-UniProt-GOA-ACAP-ARAP_25.05.2022_00h00	0.000301604	0.0286524	2.01266e-40	1.26797e-38	[3]	Group65			[CLU, HBB, IL10, IL1B, TNF]
GO:0002269	leukocyte activation involved in inflammatory response	5	9.80392	GO_BiologicalProcess-EBI-UniProt-GOA-ACAP-ARAP_25.05.2022_00h00	1.77194e-05	0.00326038	2.01266e-40	1.26797e-38	[3, 4, 5]	Group65			[CLU, IL13, IL6, LDLR, TNF]
GO:0002437	inflammatory response to antigenic stimulus	5	6.09756	GO_BiologicalProcess-EBI-UniProt-GOA-ACAP-ARAP_25.05.2022_00h00	0.00017599	0.0200628	2.01266e-40	1.26797e-38	[3, 5]	Group65			[A2M, C3, CXCR2, IL10, TNF]
GO:0006775	fat-soluble vitamin metabolic process	5	9.61539	GO_BiologicalProcess-EBI-UniProt-GOA-ACAP-ARAP_25.05.2022_00h00	1.95056e-05	0.00356952	2.01266e-40	1.26797e-38	[4]	Group65			[GC, IL1B, LRP2, PLTP, TNF]
GO:0009620	response to fungus	5	6.66667	GO_BiologicalProcess-EBI-UniProt-GOA-ACAP-ARAP_25.05.2022_00h00	0.000115323	0.0144154	2.01266e-40	1.26797e-38	[3, 5]	Group65			[GAPDH, HRG, S100A12, S100A8, S100A9]
GO:0034384	high-density lipoprotein particle clearance	5	41.6667	GO_BiologicalProcess-EBI-UniProt-GOA-ACAP-ARAP_25.05.2022_00h00	7.28026e-09	2.40249e-06	2.01266e-40	1.26797e-38	[3, 4, 5]	Group65			[APOA1, APOA2, APOC3, APOE, LDLR]
GO:0046209	nitric oxide metabolic process	5	5.49451	GO_BiologicalProcess-EBI-UniProt-GOA-ACAP-ARAP_25.05.2022_00h00	0.000286652	0.0275186	2.01266e-40	1.26797e-38	[4]	Group65			[CLU, HBB, IL10, IL1B, TNF]
GO:0050820	positive regulation of coagulation	5	14.7059	GO_BiologicalProcess-EBI-UniProt-GOA-ACAP-ARAP_25.05.2022_00h00	2.28763e-06	0.000521581	2.01266e-40	1.26797e-38	[3, 4, 5]	Group65			[APOH, F2, HRG, PLG, SERPINF2]
GO:1900048	positive regulation of hemostasis	5	15.625	GO_BiologicalProcess-EBI-UniProt-GOA-ACAP-ARAP_25.05.2022_00h00	1.67245e-06	0.000393025	2.01266e-40	1.26797e-38	[2, 3, 4, 5, 6]	Group65			[APOH, F2, HRG, PLG, SERPINF2]
GO:0002534	cytokine production involved in inflammatory response	5	8.06452	GO_BiologicalProcess-EBI-UniProt-GOA-ACAP-ARAP_25.05.2022_00h00	4.61714e-05	0.00747976	2.01266e-40	1.26797e-38	[3, 6]	Group65			[APOD, F2, IL1R2, IL6, TNF]
GO:0032623	interleukin-2 production	5	7.46269	GO_BiologicalProcess-EBI-UniProt-GOA-ACAP-ARAP_25.05.2022_00h00	6.71897e-05	0.00994407	2.01266e-40	1.26797e-38	[3, 6]	Group65			[CR1, IL1A, IL1B, TRAF2, VSIG4]
GO:0050918	positive chemotaxis	5	6.75676	GO_BiologicalProcess-EBI-UniProt-GOA-ACAP-ARAP_25.05.2022_00h00	0.00010818	0.0136306	2.01266e-40	1.26797e-38	[4, 5]	Group65			[CXCL8, IL6, LGALS3, S100A8, S100A9]
GO:0060760	positive regulation of response to cytokine stimulus	5	7.24638	GO_BiologicalProcess-EBI-UniProt-GOA-ACAP-ARAP_25.05.2022_00h00	7.74023e-05	0.0109911	2.01266e-40	1.26797e-38	[3, 4, 5, 6]	Group65			[CASP1, HPX, IL1R1, RIPK1, TRAF2]
GO:0072378	blood coagulation, fibrin clot formation	5	27.7778	GO_BiologicalProcess-EBI-UniProt-GOA-ACAP-ARAP_25.05.2022_00h00	7.63957e-08	2.27659e-05	2.01266e-40	1.26797e-38	[3, 4, 5, 6]	Group65			[APOH, FGA, FGB, FGG, SERPINC1]
GO:0080164	regulation of nitric oxide metabolic process	5	7.35294	GO_BiologicalProcess-EBI-UniProt-GOA-ACAP-ARAP_25.05.2022_00h00	7.21569e-05	0.0104627	2.01266e-40	1.26797e-38	[4, 5]	Group65			[CLU, HBB, IL10, IL1B, TNF]
GO:1903036	positive regulation of response to wounding	5	6.49351	GO_BiologicalProcess-EBI-UniProt-GOA-ACAP-ARAP_25.05.2022_00h00	0.000130692	0.0160751	2.01266e-40	1.26797e-38	[3, 4, 5, 6]	Group65			[APOH, F2, HRG, PLG, SERPINF2]
GO:0002921	negative regulation of humoral immune response	5	27.7778	GO_BiologicalProcess-EBI-UniProt-GOA-ACAP-ARAP_25.05.2022_00h00	7.63957e-08	2.27659e-05	2.01266e-40	1.26797e-38	[4, 5, 6]	Group65			[A2M, CD46, CR1, SERPING1, VSIG4]
GO:0006809	nitric oxide biosynthetic process	5	6.0241	GO_BiologicalProcess-EBI-UniProt-GOA-ACAP-ARAP_25.05.2022_00h00	0.000186329	0.0208689	2.01266e-40	1.26797e-38	[5]	Group65			[CLU, HBB, IL10, IL1B, TNF]
GO:0032890	regulation of organic acid transport	5	6.09756	GO_BiologicalProcess-EBI-UniProt-GOA-ACAP-ARAP_25.05.2022_00h00	0.00017599	0.0200628	2.01266e-40	1.26797e-38	[4, 5, 6]	Group65			[IL1A, IL1B, S100A8, S100A9, TNF]
GO:0050832	defense response to fungus	5	8.06452	GO_BiologicalProcess-EBI-UniProt-GOA-ACAP-ARAP_25.05.2022_00h00	4.61714e-05	0.00747976	2.01266e-40	1.26797e-38	[4, 5, 6]	Group65			[GAPDH, HRG, S100A12, S100A8, S100A9]
GO:0070741	response to interleukin-6	5	13.1579	GO_BiologicalProcess-EBI-UniProt-GOA-ACAP-ARAP_25.05.2022_00h00	4.04383e-06	0.000873467	2.01266e-40	1.26797e-38	[5]	Group65			[FGG, IL6, IL6R, IL6ST, RIPK1]
GO:0001774	microglial cell activation	5	10.4167	GO_BiologicalProcess-EBI-UniProt-GOA-ACAP-ARAP_25.05.2022_00h00	1.31138e-05	0.00249163	2.01266e-40	1.26797e-38	[4, 5, 6, 7]	Group65			[CLU, IL13, IL6, LDLR, TNF]
GO:0010769	regulation of cell morphogenesis involved in differentiation	5	4.80769	GO_BiologicalProcess-EBI-UniProt-GOA-ACAP-ARAP_25.05.2022_00h00	0.000530954	0.0430073	2.01266e-40	1.26797e-38	[5, 6]	Group65			[APOA1, FGA, FGB, FGG, LRP8]
GO:0030194	positive regulation of blood coagulation	5	15.625	GO_BiologicalProcess-EBI-UniProt-GOA-ACAP-ARAP_25.05.2022_00h00	1.67245e-06	0.000393025	2.01266e-40	1.26797e-38	[3, 4, 5, 6, 7, 8]	Group65			[APOH, F2, HRG, PLG, SERPINF2]
GO:0032663	regulation of interleukin-2 production	5	7.46269	GO_BiologicalProcess-EBI-UniProt-GOA-ACAP-ARAP_25.05.2022_00h00	6.71897e-05	0.00994407	2.01266e-40	1.26797e-38	[4, 5, 6, 7]	Group65			[CR1, IL1A, IL1B, TRAF2, VSIG4]
GO:0042100	B cell proliferation	5	4.6729	GO_BiologicalProcess-EBI-UniProt-GOA-ACAP-ARAP_25.05.2022_00h00	0.000604593	0.0459491	2.01266e-40	1.26797e-38	[5, 6]	Group65			[IL10, IL13, S100A8, S100A9, TFRC]
GO:0045428	regulation of nitric oxide biosynthetic process	5	7.69231	GO_BiologicalProcess-EBI-UniProt-GOA-ACAP-ARAP_25.05.2022_00h00	5.80487e-05	0.00888145	2.01266e-40	1.26797e-38	[5, 6]	Group65			[CLU, HBB, IL10, IL1B, TNF]
GO:0045940	positive regulation of steroid metabolic process	5	15.1515	GO_BiologicalProcess-EBI-UniProt-GOA-ACAP-ARAP_25.05.2022_00h00	1.96113e-06	0.000458905	2.01266e-40	1.26797e-38	[4, 5, 6, 7]	Group65			[APOA1, APOA4, APOE, IL1A, TNF]
GO:0090303	positive regulation of wound healing	5	7.8125	GO_BiologicalProcess-EBI-UniProt-GOA-ACAP-ARAP_25.05.2022_00h00	5.38548e-05	0.00840135	2.01266e-40	1.26797e-38	[4, 5, 6, 7]	Group65			[APOH, F2, HRG, PLG, SERPINF2]
GO:1900015	regulation of cytokine production involved in inflammatory response	5	8.06452	GO_BiologicalProcess-EBI-UniProt-GOA-ACAP-ARAP_25.05.2022_00h00	4.61714e-05	0.00747976	2.01266e-40	1.26797e-38	[4, 5, 6, 7]	Group65			[APOD, F2, IL1R2, IL6, TNF]
GO:1901343	negative regulation of vasculature development	5	4.6729	GO_BiologicalProcess-EBI-UniProt-GOA-ACAP-ARAP_25.05.2022_00h00	0.000604593	0.0459491	2.01266e-40	1.26797e-38	[3, 4, 5, 6, 7, 8]	Group65			[APOH, HRG, KLKB1, PGK1, TNF]
GO:0002369	T cell cytokine production	5	11.9048	GO_BiologicalProcess-EBI-UniProt-GOA-ACAP-ARAP_25.05.2022_00h00	6.71584e-06	0.00138346	2.01266e-40	1.26797e-38	[4, 6, 7]	Group65			[IL1B, IL1R1, IL6, TNFRSF1B, TRAF2]
GO:0046470	phosphatidylcholine metabolic process	5	5.95238	GO_BiologicalProcess-EBI-UniProt-GOA-ACAP-ARAP_25.05.2022_00h00	0.000197126	0.0212896	2.01266e-40	1.26797e-38	[4, 6, 7]	Group65			[APOA1, APOA2, APOA4, LCAT, LDLR]
GO:0001961	positive regulation of cytokine-mediated signaling pathway	5	8.06452	GO_BiologicalProcess-EBI-UniProt-GOA-ACAP-ARAP_25.05.2022_00h00	4.61714e-05	0.00747976	2.01266e-40	1.26797e-38	[4, 5, 6, 7, 8]	Group65			[CASP1, HPX, IL1R1, RIPK1, TRAF2]
GO:0010770	positive regulation of cell morphogenesis involved in differentiation	5	5.74713	GO_BiologicalProcess-EBI-UniProt-GOA-ACAP-ARAP_25.05.2022_00h00	0.000232394	0.0237042	2.01266e-40	1.26797e-38	[5, 6, 7]	Group65			[APOA1, FGA, FGB, FGG, LRP8]
GO:0032373	positive regulation of sterol transport	5	12.1951	GO_BiologicalProcess-EBI-UniProt-GOA-ACAP-ARAP_25.05.2022_00h00	5.94637e-06	0.00123685	2.01266e-40	1.26797e-38	[4, 5, 6, 7, 8]	Group65			[ABCA1, APOA1, APOE, LRP1, PLTP]
GO:0032757	positive regulation of interleukin-8 production	5	6.94444	GO_BiologicalProcess-EBI-UniProt-GOA-ACAP-ARAP_25.05.2022_00h00	9.49146e-05	0.0125287	2.01266e-40	1.26797e-38	[4, 5, 6, 7, 8]	Group65			[APOA2, IL1B, IL6, RIPK1, TNF]
GO:0045921	positive regulation of exocytosis	5	5.55556	GO_BiologicalProcess-EBI-UniProt-GOA-ACAP-ARAP_25.05.2022_00h00	0.00027227	0.0264102	2.01266e-40	1.26797e-38	[4, 5, 6, 7, 8]	Group65			[FGA, FGB, FGG, IL13, IL4R]
GO:0070227	lymphocyte apoptotic process	5	5.74713	GO_BiologicalProcess-EBI-UniProt-GOA-ACAP-ARAP_25.05.2022_00h00	0.000232394	0.0237042	2.01266e-40	1.26797e-38	[6]	Group65			[IL10, LGALS3, RIPK1, S100A8, S100A9]
GO:0071354	cellular response to interleukin-6	5	14.2857	GO_BiologicalProcess-EBI-UniProt-GOA-ACAP-ARAP_25.05.2022_00h00	2.65541e-06	0.000594813	2.01266e-40	1.26797e-38	[6]	Group65			[FGG, IL6, IL6R, IL6ST, RIPK1]
GO:0060840	artery development	5	4.80769	GO_BiologicalProcess-EBI-UniProt-GOA-ACAP-ARAP_25.05.2022_00h00	0.000530954	0.0430073	2.01266e-40	1.26797e-38	[4, 6, 7, 8]	Group65			[APOB, APOE, LDLR, LRP1, LRP2]
GO:0045685	regulation of glial cell differentiation	5	6.25	GO_BiologicalProcess-EBI-UniProt-GOA-ACAP-ARAP_25.05.2022_00h00	0.000156629	0.0184822	2.01266e-40	1.26797e-38	[4, 5, 7, 8, 9]	Group65			[F2, IL6, IL6ST, LDLR, TNFRSF1B]
GO:0002675	positive regulation of acute inflammatory response	5	16.129	GO_BiologicalProcess-EBI-UniProt-GOA-ACAP-ARAP_25.05.2022_00h00	1.4183e-06	0.000337555	2.01266e-40	1.26797e-38	[5, 6, 7, 8]	Group65			[C3, IL1B, IL6, IL6ST, TNF]
GO:0002709	regulation of T cell mediated immunity	5	5.37634	GO_BiologicalProcess-EBI-UniProt-GOA-ACAP-ARAP_25.05.2022_00h00	0.000317139	0.029494	2.01266e-40	1.26797e-38	[6, 7]	Group65			[IL1B, IL1R1, IL6, TNFRSF1B, TRAF2]
GO:0002724	regulation of T cell cytokine production	5	11.9048	GO_BiologicalProcess-EBI-UniProt-GOA-ACAP-ARAP_25.05.2022_00h00	6.71584e-06	0.00138346	2.01266e-40	1.26797e-38	[5, 6, 7, 8]	Group65			[IL1B, IL1R1, IL6, TNFRSF1B, TRAF2]
GO:0002793	positive regulation of peptide secretion	5	4.62963	GO_BiologicalProcess-EBI-UniProt-GOA-ACAP-ARAP_25.05.2022_00h00	0.000630763	0.0466765	2.01266e-40	1.26797e-38	[4, 5, 6, 7, 8, 9]	Group65			[CLU, FGA, FGB, FGG, S100A8]
GO:0010803	regulation of tumor necrosis factor-mediated signaling pathway	5	9.09091	GO_BiologicalProcess-EBI-UniProt-GOA-ACAP-ARAP_25.05.2022_00h00	2.57154e-05	0.00455163	2.01266e-40	1.26797e-38	[5, 6, 7, 8]	Group65			[APOA1, CASP1, RIPK1, TNFRSF1A, TRAF2]
GO:0033032	regulation of myeloid cell apoptotic process	5	12.8205	GO_BiologicalProcess-EBI-UniProt-GOA-ACAP-ARAP_25.05.2022_00h00	4.61507e-06	0.000987625	2.01266e-40	1.26797e-38	[6, 7]	Group65			[APOH, CXCR2, S100A8, S100A9, TIMP1]
GO:0045916	negative regulation of complement activation	5	35.7143	GO_BiologicalProcess-EBI-UniProt-GOA-ACAP-ARAP_25.05.2022_00h00	1.82169e-08	5.8294e-06	2.01266e-40	1.26797e-38	[4, 5, 6, 7, 8, 9]	Group65			[A2M, CD46, CR1, SERPING1, VSIG4]
GO:0051918	negative regulation of fibrinolysis	5	33.3333	GO_BiologicalProcess-EBI-UniProt-GOA-ACAP-ARAP_25.05.2022_00h00	2.71869e-08	8.61825e-06	2.01266e-40	1.26797e-38	[2, 3, 4, 5, 6, 7, 8, 9, 10, 11]	Group65			[APOH, F2, HRG, PLG, SERPINF2]
GO:2000106	regulation of leukocyte apoptotic process	5	5.05051	GO_BiologicalProcess-EBI-UniProt-GOA-ACAP-ARAP_25.05.2022_00h00	0.000423464	0.0359944	2.01266e-40	1.26797e-38	[6, 7]	Group65			[CXCR2, IL10, LGALS3, S100A8, S100A9]
GO:2000181	negative regulation of blood vessel morphogenesis	5	4.71698	GO_BiologicalProcess-EBI-UniProt-GOA-ACAP-ARAP_25.05.2022_00h00	0.000579246	0.0451812	2.01266e-40	1.26797e-38	[4, 5, 6, 7, 8, 9]	Group65			[APOH, HRG, KLKB1, PGK1, TNF]
GO:0030888	regulation of B cell proliferation	5	7.14286	GO_BiologicalProcess-EBI-UniProt-GOA-ACAP-ARAP_25.05.2022_00h00	8.29365e-05	0.0114452	2.01266e-40	1.26797e-38	[6, 7, 8]	Group65			[IL10, IL13, S100A8, S100A9, TFRC]
GO:0032376	positive regulation of cholesterol transport	5	12.1951	GO_BiologicalProcess-EBI-UniProt-GOA-ACAP-ARAP_25.05.2022_00h00	5.94637e-06	0.00123685	2.01266e-40	1.26797e-38	[5, 6, 7, 8, 9]	Group65			[ABCA1, APOA1, APOE, LRP1, PLTP]
GO:0033033	negative regulation of myeloid cell apoptotic process	5	21.7391	GO_BiologicalProcess-EBI-UniProt-GOA-ACAP-ARAP_25.05.2022_00h00	2.9251e-07	8.04402e-05	2.01266e-40	1.26797e-38	[6, 7, 8]	Group65			[APOH, CXCR2, S100A8, S100A9, TIMP1]
GO:0048844	artery morphogenesis	5	6.57895	GO_BiologicalProcess-EBI-UniProt-GOA-ACAP-ARAP_25.05.2022_00h00	0.000122823	0.0152301	2.01266e-40	1.26797e-38	[5, 6, 7, 8, 9]	Group65			[APOB, APOE, LDLR, LRP1, LRP2]
GO:1904036	negative regulation of epithelial cell apoptotic process	5	7.57576	GO_BiologicalProcess-EBI-UniProt-GOA-ACAP-ARAP_25.05.2022_00h00	6.24903e-05	0.00937355	2.01266e-40	1.26797e-38	[6, 7, 8]	Group65			[FGA, FGB, FGG, IL10, IL13]
GO:0016525	negative regulation of angiogenesis	5	4.7619	GO_BiologicalProcess-EBI-UniProt-GOA-ACAP-ARAP_25.05.2022_00h00	0.000554705	0.0443764	2.01266e-40	1.26797e-38	[4, 5, 6, 7, 8, 9, 10, 11]	Group65			[APOH, HRG, KLKB1, PGK1, TNF]
GO:0019433	triglyceride catabolic process	5	15.1515	GO_BiologicalProcess-EBI-UniProt-GOA-ACAP-ARAP_25.05.2022_00h00	1.96113e-06	0.000458905	2.01266e-40	1.26797e-38	[7, 8]	Group65			[APOA1, APOA4, APOB, APOC3, LIPE]
GO:1902041	regulation of extrinsic apoptotic signaling pathway via death domain receptors	5	8.77193	GO_BiologicalProcess-EBI-UniProt-GOA-ACAP-ARAP_25.05.2022_00h00	3.06402e-05	0.00527011	2.01266e-40	1.26797e-38	[6, 7, 8, 9]	Group65			[FGA, FGB, FGG, IL6, LGALS3]
GO:0048143	astrocyte activation	5	21.7391	GO_BiologicalProcess-EBI-UniProt-GOA-ACAP-ARAP_25.05.2022_00h00	2.9251e-07	8.04402e-05	2.01266e-40	1.26797e-38	[4, 6, 7, 8, 9, 10, 11]	Group65			[IL1B, IL6, LDLR, LRP1, TNF]
GO:0006826	iron ion transport	5	8.33333	GO_BiologicalProcess-EBI-UniProt-GOA-ACAP-ARAP_25.05.2022_00h00	3.93644e-05	0.00653449	2.01266e-40	1.26797e-38	[8]	Group65			[HPX, HRG, LCN2, TF, TFRC]
GO:0010874	regulation of cholesterol efflux	5	13.1579	GO_BiologicalProcess-EBI-UniProt-GOA-ACAP-ARAP_25.05.2022_00h00	4.04383e-06	0.000873467	2.01266e-40	1.26797e-38	[7, 8, 9]	Group65			[ABCA1, APOA1, APOE, LRP1, PLTP]
GO:0010875	positive regulation of cholesterol efflux	5	18.5185	GO_BiologicalProcess-EBI-UniProt-GOA-ACAP-ARAP_25.05.2022_00h00	6.87687e-07	0.000176048	2.01266e-40	1.26797e-38	[6, 7, 8, 9, 10]	Group65			[ABCA1, APOA1, APOE, LRP1, PLTP]
GO:2000352	negative regulation of endothelial cell apoptotic process	5	15.1515	GO_BiologicalProcess-EBI-UniProt-GOA-ACAP-ARAP_25.05.2022_00h00	1.96113e-06	0.000458905	2.01266e-40	1.26797e-38	[7, 8, 9]	Group65			[FGA, FGB, FGG, IL10, IL13]
GO:0030212	hyaluronan metabolic process	4	12.9032	GO_BiologicalProcess-EBI-UniProt-GOA-ACAP-ARAP_25.05.2022_00h00	4.27551e-05	0.00696908	4.27551e-05	0.00017102	[7]	Group01			[IL1B, ITIH1, ITIH2, ITIH4]
GO:0051838	cytolysis by host of symbiont cells	4	36.3636	GO_BiologicalProcess-EBI-UniProt-GOA-ACAP-ARAP_25.05.2022_00h00	4.94679e-07	0.000129111	2.71773e-09	3.26127e-08	[5, 6, 7]	Group07			[APOL1, CFHR1, F2, HRG]
GO:1900221	regulation of amyloid-beta clearance	4	21.0526	GO_BiologicalProcess-EBI-UniProt-GOA-ACAP-ARAP_25.05.2022_00h00	5.5862e-06	0.00116752	4.69512e-08	2.81707e-07	[3, 4]	Group12			[APOE, CLU, LRP1, TNF]
GO:1990000	amyloid fibril formation	4	11.7647	GO_BiologicalProcess-EBI-UniProt-GOA-ACAP-ARAP_25.05.2022_00h00	6.20967e-05	0.00943869	4.69512e-08	2.81707e-07	[4, 5]	Group12			[APOE, CLU, LDLR, RIPK1]
GO:0002923	regulation of humoral immune response mediated by circulating immunoglobulin	4	21.0526	GO_BiologicalProcess-EBI-UniProt-GOA-ACAP-ARAP_25.05.2022_00h00	5.5862e-06	0.00116752	7.09552e-11	1.27719e-09	[5, 6, 8, 9]	Group14			[CD46, CR1, HPX, TNF]
GO:1903053	regulation of extracellular matrix organization	4	6.66667	GO_BiologicalProcess-EBI-UniProt-GOA-ACAP-ARAP_25.05.2022_00h00	0.000575001	0.0454251	1.30099e-08	1.17089e-07	[4, 5, 6]	Group17			[IL6, LRP1, TNFRSF1A, TNFRSF1B]
GO:0002714	positive regulation of B cell mediated immunity	4	8.69565	GO_BiologicalProcess-EBI-UniProt-GOA-ACAP-ARAP_25.05.2022_00h00	0.000206038	0.0220461	2.08122e-08	1.45686e-07	[6, 7, 8]	Group18			[C3, HPX, TFRC, TNF]
GO:0002891	positive regulation of immunoglobulin mediated immune response	4	8.69565	GO_BiologicalProcess-EBI-UniProt-GOA-ACAP-ARAP_25.05.2022_00h00	0.000206038	0.0220461	2.08122e-08	1.45686e-07	[7, 8, 9]	Group18			[C3, HPX, TFRC, TNF]
GO:0050995	negative regulation of lipid catabolic process	4	13.3333	GO_BiologicalProcess-EBI-UniProt-GOA-ACAP-ARAP_25.05.2022_00h00	3.74213e-05	0.0063242	9.82646e-14	3.14447e-12	[4, 5, 6, 7]	Group23			[APOA2, APOC3, IL1B, TNF]
GO:0050996	positive regulation of lipid catabolic process	4	13.3333	GO_BiologicalProcess-EBI-UniProt-GOA-ACAP-ARAP_25.05.2022_00h00	3.74213e-05	0.0063242	9.82646e-14	3.14447e-12	[4, 5, 6, 7]	Group23			[APOA1, APOA2, APOA4, IL1B]
GO:0002719	negative regulation of cytokine production involved in immune response	4	10.2564	GO_BiologicalProcess-EBI-UniProt-GOA-ACAP-ARAP_25.05.2022_00h00	0.000107469	0.013756	9.82646e-14	3.14447e-12	[4, 5, 6, 7, 8]	Group23			[APOA1, APOA2, IL10, TNF]
GO:0030574	collagen catabolic process	4	8.33333	GO_BiologicalProcess-EBI-UniProt-GOA-ACAP-ARAP_25.05.2022_00h00	0.000243287	0.024572	1.89692e-12	4.36292e-11	[3]	Group24			[MMP1, MMP3, MMP9, PRTN3]
GO:1900221	regulation of amyloid-beta clearance	4	21.0526	GO_BiologicalProcess-EBI-UniProt-GOA-ACAP-ARAP_25.05.2022_00h00	5.5862e-06	0.00116752	1.89692e-12	4.36292e-11	[3, 4]	Group24			[APOE, CLU, LRP1, TNF]
GO:1904645	response to amyloid-beta	4	7.40741	GO_BiologicalProcess-EBI-UniProt-GOA-ACAP-ARAP_25.05.2022_00h00	0.000383992	0.0337913	1.89692e-12	4.36292e-11	[5, 6]	Group24			[LRP1, MMP3, MMP9, TNF]
GO:0070141	response to UV-A	4	25	GO_BiologicalProcess-EBI-UniProt-GOA-ACAP-ARAP_25.05.2022_00h00	2.66198e-06	0.000593622	1.89692e-12	4.36292e-11	[6]	Group24			[MMP1, MMP3, MMP9, TIMP1]
GO:1903209	positive regulation of oxidative stress-induced cell death	4	18.1818	GO_BiologicalProcess-EBI-UniProt-GOA-ACAP-ARAP_25.05.2022_00h00	1.03884e-05	0.00201535	1.89692e-12	4.36292e-11	[4, 5, 6, 7, 8]	Group24			[CLU, MMP3, RIPK1, TNF]
GO:0071492	cellular response to UV-A	4	30.7692	GO_BiologicalProcess-EBI-UniProt-GOA-ACAP-ARAP_25.05.2022_00h00	1.06131e-06	0.000260022	1.89692e-12	4.36292e-11	[7, 8]	Group24			[MMP1, MMP3, MMP9, TIMP1]
GO:0010596	negative regulation of endothelial cell migration	4	7.27273	GO_BiologicalProcess-EBI-UniProt-GOA-ACAP-ARAP_25.05.2022_00h00	0.000412092	0.0354399	2.44647e-14	9.05193e-13	[4, 5, 6, 7, 8]	Group25			[APOE, APOH, HRG, TNF]
GO:0097278	complement-dependent cytotoxicity	4	28.5714	GO_BiologicalProcess-EBI-UniProt-GOA-ACAP-ARAP_25.05.2022_00h00	1.47855e-06	0.000350417	1.34675e-11	2.6935e-10	[3]	Group26			[C3, CFH, IL10, IL13]
GO:0051838	cytolysis by host of symbiont cells	4	36.3636	GO_BiologicalProcess-EBI-UniProt-GOA-ACAP-ARAP_25.05.2022_00h00	4.94679e-07	0.000129111	6.57421e-09	7.23163e-08	[5, 6, 7]	Group27			[APOL1, CFHR1, F2, HRG]
GO:1903053	regulation of extracellular matrix organization	4	6.66667	GO_BiologicalProcess-EBI-UniProt-GOA-ACAP-ARAP_25.05.2022_00h00	0.000575001	0.0454251	1.76139e-12	4.22732e-11	[4, 5, 6]	Group29			[IL6, LRP1, TNFRSF1A, TNFRSF1B]
GO:0070102	interleukin-6-mediated signaling pathway	4	22.2222	GO_BiologicalProcess-EBI-UniProt-GOA-ACAP-ARAP_25.05.2022_00h00	4.43187e-06	0.000952853	1.76139e-12	4.22732e-11	[5, 6, 7]	Group29			[IL6, IL6R, IL6ST, RIPK1]
GO:0048710	regulation of astrocyte differentiation	4	12.1212	GO_BiologicalProcess-EBI-UniProt-GOA-ACAP-ARAP_25.05.2022_00h00	5.50603e-05	0.00853435	1.76139e-12	4.22732e-11	[5, 6, 7, 8, 9, 10]	Group29			[F2, IL6, IL6ST, LDLR]
GO:0097278	complement-dependent cytotoxicity	4	28.5714	GO_BiologicalProcess-EBI-UniProt-GOA-ACAP-ARAP_25.05.2022_00h00	1.47855e-06	0.000350417	1.98992e-14	7.7607e-13	[3]	Group31			[C3, CFH, IL10, IL13]
GO:0002544	chronic inflammatory response	4	21.0526	GO_BiologicalProcess-EBI-UniProt-GOA-ACAP-ARAP_25.05.2022_00h00	5.5862e-06	0.00116752	1.98992e-14	7.7607e-13	[5]	Group31			[IL10, S100A8, S100A9, TNF]
GO:0002719	negative regulation of cytokine production involved in immune response	4	10.2564	GO_BiologicalProcess-EBI-UniProt-GOA-ACAP-ARAP_25.05.2022_00h00	0.000107469	0.013756	1.98992e-14	7.7607e-13	[4, 5, 6, 7, 8]	Group31			[APOA1, APOA2, IL10, TNF]
GO:0002714	positive regulation of B cell mediated immunity	4	8.69565	GO_BiologicalProcess-EBI-UniProt-GOA-ACAP-ARAP_25.05.2022_00h00	0.000206038	0.0220461	1.98992e-14	7.7607e-13	[6, 7, 8]	Group31			[C3, HPX, TFRC, TNF]
GO:0002891	positive regulation of immunoglobulin mediated immune response	4	8.69565	GO_BiologicalProcess-EBI-UniProt-GOA-ACAP-ARAP_25.05.2022_00h00	0.000206038	0.0220461	1.98992e-14	7.7607e-13	[7, 8, 9]	Group31			[C3, HPX, TFRC, TNF]
GO:0015669	gas transport	4	14.2857	GO_BiologicalProcess-EBI-UniProt-GOA-ACAP-ARAP_25.05.2022_00h00	2.8234e-05	0.00494095	6.48075e-11	1.23134e-09	[4]	Group32			[HBA1, HBA2, HBB, HBD]
GO:0015671	oxygen transport	4	19.0476	GO_BiologicalProcess-EBI-UniProt-GOA-ACAP-ARAP_25.05.2022_00h00	8.54144e-06	0.00170829	6.48075e-11	1.23134e-09	[5]	Group32			[HBA1, HBA2, HBB, HBD]
GO:0005344	oxygen carrier activity	4	21.0526	GO_BiologicalProcess-EBI-UniProt-GOA-ACAP-ARAP_25.05.2022_00h00	5.5862e-06	0.00116752	6.48075e-11	1.23134e-09	[6]	Group32			[HBA1, HBA2, HBB, HBD]
GO:1903053	regulation of extracellular matrix organization	4	6.66667	GO_BiologicalProcess-EBI-UniProt-GOA-ACAP-ARAP_25.05.2022_00h00	0.000575001	0.0454251	5.22007e-30	3.13204e-28	[4, 5, 6]	Group33			[IL6, LRP1, TNFRSF1A, TNFRSF1B]
GO:0090181	regulation of cholesterol metabolic process	4	10.8108	GO_BiologicalProcess-EBI-UniProt-GOA-ACAP-ARAP_25.05.2022_00h00	8.71431e-05	0.0117643	5.22007e-30	3.13204e-28	[4, 5, 6, 7]	Group33			[APOA1, APOB, APOE, LDLR]
GO:0070102	interleukin-6-mediated signaling pathway	4	22.2222	GO_BiologicalProcess-EBI-UniProt-GOA-ACAP-ARAP_25.05.2022_00h00	4.43187e-06	0.000952853	7.40428e-13	1.85107e-11	[5, 6, 7]	Group34			[IL6, IL6R, IL6ST, RIPK1]
GO:0002719	negative regulation of cytokine production involved in immune response	4	10.2564	GO_BiologicalProcess-EBI-UniProt-GOA-ACAP-ARAP_25.05.2022_00h00	0.000107469	0.013756	5.80609e-12	1.21928e-10	[4, 5, 6, 7, 8]	Group36			[APOA1, APOA2, IL10, TNF]
GO:1900221	regulation of amyloid-beta clearance	4	21.0526	GO_BiologicalProcess-EBI-UniProt-GOA-ACAP-ARAP_25.05.2022_00h00	5.5862e-06	0.00116752	9.01747e-10	1.26245e-08	[3, 4]	Group39			[APOE, CLU, LRP1, TNF]
GO:1990000	amyloid fibril formation	4	11.7647	GO_BiologicalProcess-EBI-UniProt-GOA-ACAP-ARAP_25.05.2022_00h00	6.20967e-05	0.00943869	9.01747e-10	1.26245e-08	[4, 5]	Group39			[APOE, CLU, LDLR, RIPK1]
GO:0090181	regulation of cholesterol metabolic process	4	10.8108	GO_BiologicalProcess-EBI-UniProt-GOA-ACAP-ARAP_25.05.2022_00h00	8.71431e-05	0.0117643	9.01747e-10	1.26245e-08	[4, 5, 6, 7]	Group39			[APOA1, APOB, APOE, LDLR]
GO:1903209	positive regulation of oxidative stress-induced cell death	4	18.1818	GO_BiologicalProcess-EBI-UniProt-GOA-ACAP-ARAP_25.05.2022_00h00	1.03884e-05	0.00201535	9.01747e-10	1.26245e-08	[4, 5, 6, 7, 8]	Group39			[CLU, MMP3, RIPK1, TNF]
GO:0070102	interleukin-6-mediated signaling pathway	4	22.2222	GO_BiologicalProcess-EBI-UniProt-GOA-ACAP-ARAP_25.05.2022_00h00	4.43187e-06	0.000952853	5.32063e-13	1.38336e-11	[5, 6, 7]	Group40			[IL6, IL6R, IL6ST, RIPK1]
GO:0048710	regulation of astrocyte differentiation	4	12.1212	GO_BiologicalProcess-EBI-UniProt-GOA-ACAP-ARAP_25.05.2022_00h00	5.50603e-05	0.00853435	5.32063e-13	1.38336e-11	[5, 6, 7, 8, 9, 10]	Group40			[F2, IL6, IL6ST, LDLR]
GO:0048710	regulation of astrocyte differentiation	4	12.1212	GO_BiologicalProcess-EBI-UniProt-GOA-ACAP-ARAP_25.05.2022_00h00	5.50603e-05	0.00853435	8.21337e-14	2.79255e-12	[5, 6, 7, 8, 9, 10]	Group41			[F2, IL6, IL6ST, LDLR]
GO:1900221	regulation of amyloid-beta clearance	4	21.0526	GO_BiologicalProcess-EBI-UniProt-GOA-ACAP-ARAP_25.05.2022_00h00	5.5862e-06	0.00116752	4.88117e-15	1.95247e-13	[3, 4]	Group42			[APOE, CLU, LRP1, TNF]
GO:0032768	regulation of monooxygenase activity	4	6.89655	GO_BiologicalProcess-EBI-UniProt-GOA-ACAP-ARAP_25.05.2022_00h00	0.000505189	0.0414255	4.88117e-15	1.95247e-13	[5]	Group42			[APOE, IL1A, IL1B, TNF]
GO:0010596	negative regulation of endothelial cell migration	4	7.27273	GO_BiologicalProcess-EBI-UniProt-GOA-ACAP-ARAP_25.05.2022_00h00	0.000412092	0.0354399	4.88117e-15	1.95247e-13	[4, 5, 6, 7, 8]	Group42			[APOE, APOH, HRG, TNF]
GO:0050999	regulation of nitric-oxide synthase activity	4	9.30233	GO_BiologicalProcess-EBI-UniProt-GOA-ACAP-ARAP_25.05.2022_00h00	0.000158121	0.0185001	4.88117e-15	1.95247e-13	[6]	Group42			[APOE, IL1A, IL1B, TNF]
GO:0051044	positive regulation of membrane protein ectodomain proteolysis	4	25	GO_BiologicalProcess-EBI-UniProt-GOA-ACAP-ARAP_25.05.2022_00h00	2.66198e-06	0.000593622	4.88117e-15	1.95247e-13	[5, 6, 7, 8, 9]	Group42			[APOE, IL1B, TNF, TNFRSF1B]
GO:0070498	interleukin-1-mediated signaling pathway	4	14.2857	GO_BiologicalProcess-EBI-UniProt-GOA-ACAP-ARAP_25.05.2022_00h00	2.8234e-05	0.00494095	4.56197e-17	2.09851e-15	[5, 6, 7]	Group43			[IL1B, IL1R1, IL1R2, IL6]
GO:0002711	positive regulation of T cell mediated immunity	4	6.55738	GO_BiologicalProcess-EBI-UniProt-GOA-ACAP-ARAP_25.05.2022_00h00	0.000612358	0.0459269	4.56197e-17	2.09851e-15	[6, 7, 8]	Group43			[IL1B, IL1R1, IL6, TRAF2]
GO:0002726	positive regulation of T cell cytokine production	4	14.2857	GO_BiologicalProcess-EBI-UniProt-GOA-ACAP-ARAP_25.05.2022_00h00	2.8234e-05	0.00494095	4.56197e-17	2.09851e-15	[5, 6, 7, 8, 9]	Group43			[IL1B, IL1R1, IL6, TRAF2]
GO:0030890	positive regulation of B cell proliferation	4	8.33333	GO_BiologicalProcess-EBI-UniProt-GOA-ACAP-ARAP_25.05.2022_00h00	0.000243287	0.024572	2.6158e-09	3.40054e-08	[6, 7, 8, 9]	Group44			[IL13, S100A8, S100A9, TFRC]
GO:0010888	negative regulation of lipid storage	4	17.3913	GO_BiologicalProcess-EBI-UniProt-GOA-ACAP-ARAP_25.05.2022_00h00	1.25139e-05	0.00239015	1.29323e-13	3.75037e-12	[3, 4, 5, 6]	Group45			[ABCA1, CRP, IL6, TNF]
GO:0050995	negative regulation of lipid catabolic process	4	13.3333	GO_BiologicalProcess-EBI-UniProt-GOA-ACAP-ARAP_25.05.2022_00h00	3.74213e-05	0.0063242	1.29323e-13	3.75037e-12	[4, 5, 6, 7]	Group45			[APOA2, APOC3, IL1B, TNF]
GO:0034374	low-density lipoprotein particle remodeling	4	21.0526	GO_BiologicalProcess-EBI-UniProt-GOA-ACAP-ARAP_25.05.2022_00h00	5.5862e-06	0.00116752	1.24606e-08	1.24606e-07	[4, 5, 8]	Group48			[APOA2, APOB, APOE, MTTP]
GO:0002719	negative regulation of cytokine production involved in immune response	4	10.2564	GO_BiologicalProcess-EBI-UniProt-GOA-ACAP-ARAP_25.05.2022_00h00	0.000107469	0.013756	1.07307e-21	5.79456e-20	[4, 5, 6, 7, 8]	Group50			[APOA1, APOA2, IL10, TNF]
GO:0010888	negative regulation of lipid storage	4	17.3913	GO_BiologicalProcess-EBI-UniProt-GOA-ACAP-ARAP_25.05.2022_00h00	1.25139e-05	0.00239015	2.86721e-15	1.17556e-13	[3, 4, 5, 6]	Group51			[ABCA1, CRP, IL6, TNF]
GO:0014009	glial cell proliferation	4	7.01754	GO_BiologicalProcess-EBI-UniProt-GOA-ACAP-ARAP_25.05.2022_00h00	0.000472649	0.0392299	2.86721e-15	1.17556e-13	[3, 6, 7, 8]	Group51			[CLU, IL1B, IL6, TNF]
GO:0070498	interleukin-1-mediated signaling pathway	4	14.2857	GO_BiologicalProcess-EBI-UniProt-GOA-ACAP-ARAP_25.05.2022_00h00	2.8234e-05	0.00494095	2.86721e-15	1.17556e-13	[5, 6, 7]	Group51			[IL1B, IL1R1, IL1R2, IL6]
GO:0048710	regulation of astrocyte differentiation	4	12.1212	GO_BiologicalProcess-EBI-UniProt-GOA-ACAP-ARAP_25.05.2022_00h00	5.50603e-05	0.00853435	2.86721e-15	1.17556e-13	[5, 6, 7, 8, 9, 10]	Group51			[F2, IL6, IL6ST, LDLR]
GO:0002544	chronic inflammatory response	4	21.0526	GO_BiologicalProcess-EBI-UniProt-GOA-ACAP-ARAP_25.05.2022_00h00	5.5862e-06	0.00116752	1.01544e-21	5.5849e-20	[5]	Group53			[IL10, S100A8, S100A9, TNF]
GO:0070102	interleukin-6-mediated signaling pathway	4	22.2222	GO_BiologicalProcess-EBI-UniProt-GOA-ACAP-ARAP_25.05.2022_00h00	4.43187e-06	0.000952853	2.79982e-16	1.20392e-14	[5, 6, 7]	Group54			[IL6, IL6R, IL6ST, RIPK1]
GO:0048710	regulation of astrocyte differentiation	4	12.1212	GO_BiologicalProcess-EBI-UniProt-GOA-ACAP-ARAP_25.05.2022_00h00	5.50603e-05	0.00853435	2.79982e-16	1.20392e-14	[5, 6, 7, 8, 9, 10]	Group54			[F2, IL6, IL6ST, LDLR]
GO:1902042	negative regulation of extrinsic apoptotic signaling pathway via death domain receptors	4	12.1212	GO_BiologicalProcess-EBI-UniProt-GOA-ACAP-ARAP_25.05.2022_00h00	5.50603e-05	0.00853435	2.79982e-16	1.20392e-14	[6, 7, 8, 9, 10]	Group54			[FGA, FGB, FGG, IL6]
GO:0042056	chemoattractant activity	4	9.52381	GO_BiologicalProcess-EBI-UniProt-GOA-ACAP-ARAP_25.05.2022_00h00	0.000144115	0.0171497	2.41077e-13	6.50908e-12	[4, 5, 6]	Group55			[IL6, LGALS3, S100A8, S100A9]
GO:0002719	negative regulation of cytokine production involved in immune response	4	10.2564	GO_BiologicalProcess-EBI-UniProt-GOA-ACAP-ARAP_25.05.2022_00h00	0.000107469	0.013756	9.16685e-28	5.31677e-26	[4, 5, 6, 7, 8]	Group56			[APOA1, APOA2, IL10, TNF]
GO:0002923	regulation of humoral immune response mediated by circulating immunoglobulin	4	21.0526	GO_BiologicalProcess-EBI-UniProt-GOA-ACAP-ARAP_25.05.2022_00h00	5.5862e-06	0.00116752	9.16685e-28	5.31677e-26	[5, 6, 8, 9]	Group56			[CD46, CR1, HPX, TNF]
GO:1900221	regulation of amyloid-beta clearance	4	21.0526	GO_BiologicalProcess-EBI-UniProt-GOA-ACAP-ARAP_25.05.2022_00h00	5.5862e-06	0.00116752	8.31915e-14	2.74532e-12	[3, 4]	Group57			[APOE, CLU, LRP1, TNF]
GO:1990000	amyloid fibril formation	4	11.7647	GO_BiologicalProcess-EBI-UniProt-GOA-ACAP-ARAP_25.05.2022_00h00	6.20967e-05	0.00943869	8.31915e-14	2.74532e-12	[4, 5]	Group57			[APOE, CLU, LDLR, RIPK1]
GO:0032768	regulation of monooxygenase activity	4	6.89655	GO_BiologicalProcess-EBI-UniProt-GOA-ACAP-ARAP_25.05.2022_00h00	0.000505189	0.0414255	8.31915e-14	2.74532e-12	[5]	Group57			[APOE, IL1A, IL1B, TNF]
GO:1904407	positive regulation of nitric oxide metabolic process	4	8.33333	GO_BiologicalProcess-EBI-UniProt-GOA-ACAP-ARAP_25.05.2022_00h00	0.000243287	0.024572	8.31915e-14	2.74532e-12	[4, 5, 6]	Group57			[CLU, HBB, IL1B, TNF]
GO:1904645	response to amyloid-beta	4	7.40741	GO_BiologicalProcess-EBI-UniProt-GOA-ACAP-ARAP_25.05.2022_00h00	0.000383992	0.0337913	8.31915e-14	2.74532e-12	[5, 6]	Group57			[LRP1, MMP3, MMP9, TNF]
GO:0010596	negative regulation of endothelial cell migration	4	7.27273	GO_BiologicalProcess-EBI-UniProt-GOA-ACAP-ARAP_25.05.2022_00h00	0.000412092	0.0354399	8.31915e-14	2.74532e-12	[4, 5, 6, 7, 8]	Group57			[APOE, APOH, HRG, TNF]
GO:0014009	glial cell proliferation	4	7.01754	GO_BiologicalProcess-EBI-UniProt-GOA-ACAP-ARAP_25.05.2022_00h00	0.000472649	0.0392299	8.31915e-14	2.74532e-12	[3, 6, 7, 8]	Group57			[CLU, IL1B, IL6, TNF]
GO:0045429	positive regulation of nitric oxide biosynthetic process	4	8.69565	GO_BiologicalProcess-EBI-UniProt-GOA-ACAP-ARAP_25.05.2022_00h00	0.000206038	0.0220461	8.31915e-14	2.74532e-12	[5, 6, 7]	Group57			[CLU, HBB, IL1B, TNF]
GO:0050999	regulation of nitric-oxide synthase activity	4	9.30233	GO_BiologicalProcess-EBI-UniProt-GOA-ACAP-ARAP_25.05.2022_00h00	0.000158121	0.0185001	8.31915e-14	2.74532e-12	[6]	Group57			[APOE, IL1A, IL1B, TNF]
GO:1903209	positive regulation of oxidative stress-induced cell death	4	18.1818	GO_BiologicalProcess-EBI-UniProt-GOA-ACAP-ARAP_25.05.2022_00h00	1.03884e-05	0.00201535	8.31915e-14	2.74532e-12	[4, 5, 6, 7, 8]	Group57			[CLU, MMP3, RIPK1, TNF]
GO:0051044	positive regulation of membrane protein ectodomain proteolysis	4	25	GO_BiologicalProcess-EBI-UniProt-GOA-ACAP-ARAP_25.05.2022_00h00	2.66198e-06	0.000593622	8.31915e-14	2.74532e-12	[5, 6, 7, 8, 9]	Group57			[APOE, IL1B, TNF, TNFRSF1B]
GO:0140353	lipid export from cell	4	7.27273	GO_BiologicalProcess-EBI-UniProt-GOA-ACAP-ARAP_25.05.2022_00h00	0.000412092	0.0354399	1.20879e-13	3.62638e-12	[3, 5, 6]	Group58			[IL1A, IL1B, S100A8, S100A9]
GO:0032768	regulation of monooxygenase activity	4	6.89655	GO_BiologicalProcess-EBI-UniProt-GOA-ACAP-ARAP_25.05.2022_00h00	0.000505189	0.0414255	1.20879e-13	3.62638e-12	[5]	Group58			[APOE, IL1A, IL1B, TNF]
GO:0032892	positive regulation of organic acid transport	4	7.40741	GO_BiologicalProcess-EBI-UniProt-GOA-ACAP-ARAP_25.05.2022_00h00	0.000383992	0.0337913	1.20879e-13	3.62638e-12	[3, 4, 5, 6, 7]	Group58			[IL1A, IL1B, S100A8, S100A9]
GO:1901099	negative regulation of signal transduction in absence of ligand	4	11.4286	GO_BiologicalProcess-EBI-UniProt-GOA-ACAP-ARAP_25.05.2022_00h00	6.97665e-05	0.0101859	1.20879e-13	3.62638e-12	[4, 5, 6, 7]	Group58			[IL1A, IL1B, RIPK1, TNF]
GO:1903793	positive regulation of anion transport	4	7.01754	GO_BiologicalProcess-EBI-UniProt-GOA-ACAP-ARAP_25.05.2022_00h00	0.000472649	0.0392299	1.20879e-13	3.62638e-12	[4, 5, 6, 7]	Group58			[IL1A, IL1B, S100A8, S100A9]
GO:0050999	regulation of nitric-oxide synthase activity	4	9.30233	GO_BiologicalProcess-EBI-UniProt-GOA-ACAP-ARAP_25.05.2022_00h00	0.000158121	0.0185001	1.20879e-13	3.62638e-12	[6]	Group58			[APOE, IL1A, IL1B, TNF]
GO:2000191	regulation of fatty acid transport	4	11.1111	GO_BiologicalProcess-EBI-UniProt-GOA-ACAP-ARAP_25.05.2022_00h00	7.81038e-05	0.0110126	1.20879e-13	3.62638e-12	[5, 6, 7]	Group58			[IL1A, IL1B, S100A8, S100A9]
GO:2000193	positive regulation of fatty acid transport	4	14.2857	GO_BiologicalProcess-EBI-UniProt-GOA-ACAP-ARAP_25.05.2022_00h00	2.8234e-05	0.00494095	1.20879e-13	3.62638e-12	[4, 5, 6, 7, 8]	Group58			[IL1A, IL1B, S100A8, S100A9]
GO:0032310	prostaglandin secretion	4	18.1818	GO_BiologicalProcess-EBI-UniProt-GOA-ACAP-ARAP_25.05.2022_00h00	1.03884e-05	0.00201535	1.20879e-13	3.62638e-12	[4, 5, 6, 7, 9, 10]	Group58			[IL1A, IL1B, S100A8, S100A9]
GO:0002711	positive regulation of T cell mediated immunity	4	6.55738	GO_BiologicalProcess-EBI-UniProt-GOA-ACAP-ARAP_25.05.2022_00h00	0.000612358	0.0459269	1.20879e-13	3.62638e-12	[6, 7, 8]	Group58			[IL1B, IL1R1, IL6, TRAF2]
GO:0002726	positive regulation of T cell cytokine production	4	14.2857	GO_BiologicalProcess-EBI-UniProt-GOA-ACAP-ARAP_25.05.2022_00h00	2.8234e-05	0.00494095	1.20879e-13	3.62638e-12	[5, 6, 7, 8, 9]	Group58			[IL1B, IL1R1, IL6, TRAF2]
GO:0015732	prostaglandin transport	4	16.6667	GO_BiologicalProcess-EBI-UniProt-GOA-ACAP-ARAP_25.05.2022_00h00	1.49431e-05	0.00279436	1.20879e-13	3.62638e-12	[5, 6, 8, 9]	Group58			[IL1A, IL1B, S100A8, S100A9]
GO:2001239	regulation of extrinsic apoptotic signaling pathway in absence of ligand	4	8.88889	GO_BiologicalProcess-EBI-UniProt-GOA-ACAP-ARAP_25.05.2022_00h00	0.000189044	0.0209839	1.20879e-13	3.62638e-12	[5, 6, 7, 8, 9]	Group58			[IL1A, IL1B, RIPK1, TNF]
GO:0032309	icosanoid secretion	4	7.40741	GO_BiologicalProcess-EBI-UniProt-GOA-ACAP-ARAP_25.05.2022_00h00	0.000383992	0.0337913	1.20879e-13	3.62638e-12	[5, 8, 9]	Group58			[IL1A, IL1B, S100A8, S100A9]
GO:0032303	regulation of icosanoid secretion	4	16	GO_BiologicalProcess-EBI-UniProt-GOA-ACAP-ARAP_25.05.2022_00h00	1.77023e-05	0.00327493	1.20879e-13	3.62638e-12	[5, 6, 7, 8, 9, 10]	Group58			[IL1A, IL1B, S100A8, S100A9]
GO:0032305	positive regulation of icosanoid secretion	4	16.6667	GO_BiologicalProcess-EBI-UniProt-GOA-ACAP-ARAP_25.05.2022_00h00	1.49431e-05	0.00279436	1.20879e-13	3.62638e-12	[4, 5, 6, 7, 8, 9, 10, 11]	Group58			[IL1A, IL1B, S100A8, S100A9]
GO:0032306	regulation of prostaglandin secretion	4	23.5294	GO_BiologicalProcess-EBI-UniProt-GOA-ACAP-ARAP_25.05.2022_00h00	3.46399e-06	0.000762078	1.20879e-13	3.62638e-12	[4, 5, 6, 7, 8, 9, 10, 11]	Group58			[IL1A, IL1B, S100A8, S100A9]
GO:0071715	icosanoid transport	4	6.45161	GO_BiologicalProcess-EBI-UniProt-GOA-ACAP-ARAP_25.05.2022_00h00	0.000651406	0.0475526	1.20879e-13	3.62638e-12	[7, 8]	Group58			[IL1A, IL1B, S100A8, S100A9]
GO:2001240	negative regulation of extrinsic apoptotic signaling pathway in absence of ligand	4	11.4286	GO_BiologicalProcess-EBI-UniProt-GOA-ACAP-ARAP_25.05.2022_00h00	6.97665e-05	0.0101859	1.20879e-13	3.62638e-12	[5, 6, 7, 8, 9, 10]	Group58			[IL1A, IL1B, RIPK1, TNF]
GO:0032308	positive regulation of prostaglandin secretion	4	23.5294	GO_BiologicalProcess-EBI-UniProt-GOA-ACAP-ARAP_25.05.2022_00h00	3.46399e-06	0.000762078	1.20879e-13	3.62638e-12	[4, 5, 6, 7, 8, 9, 10, 11, 12]	Group58			[IL1A, IL1B, S100A8, S100A9]
GO:1900221	regulation of amyloid-beta clearance	4	21.0526	GO_BiologicalProcess-EBI-UniProt-GOA-ACAP-ARAP_25.05.2022_00h00	5.5862e-06	0.00116752	2.28342e-16	1.0047e-14	[3, 4]	Group59			[APOE, CLU, LRP1, TNF]
GO:1990000	amyloid fibril formation	4	11.7647	GO_BiologicalProcess-EBI-UniProt-GOA-ACAP-ARAP_25.05.2022_00h00	6.20967e-05	0.00943869	2.28342e-16	1.0047e-14	[4, 5]	Group59			[APOE, CLU, LDLR, RIPK1]
GO:0090181	regulation of cholesterol metabolic process	4	10.8108	GO_BiologicalProcess-EBI-UniProt-GOA-ACAP-ARAP_25.05.2022_00h00	8.71431e-05	0.0117643	2.28342e-16	1.0047e-14	[4, 5, 6, 7]	Group59			[APOA1, APOB, APOE, LDLR]
GO:1902653	secondary alcohol biosynthetic process	4	6.55738	GO_BiologicalProcess-EBI-UniProt-GOA-ACAP-ARAP_25.05.2022_00h00	0.000612358	0.0459269	2.28342e-16	1.0047e-14	[5, 6]	Group59			[APOA1, APOA4, APOB, APOE]
GO:0034374	low-density lipoprotein particle remodeling	4	21.0526	GO_BiologicalProcess-EBI-UniProt-GOA-ACAP-ARAP_25.05.2022_00h00	5.5862e-06	0.00116752	2.28342e-16	1.0047e-14	[4, 5, 8]	Group59			[APOA2, APOB, APOE, MTTP]
GO:0006695	cholesterol biosynthetic process	4	6.55738	GO_BiologicalProcess-EBI-UniProt-GOA-ACAP-ARAP_25.05.2022_00h00	0.000612358	0.0459269	2.28342e-16	1.0047e-14	[6, 7]	Group59			[APOA1, APOA4, APOB, APOE]
GO:0030228	lipoprotein particle receptor activity	4	12.5	GO_BiologicalProcess-EBI-UniProt-GOA-ACAP-ARAP_25.05.2022_00h00	4.8624e-05	0.00777985	2.28342e-16	1.0047e-14	[7]	Group59			[LDLR, LRP1, LRP2, LRP8]
GO:0005041	low-density lipoprotein particle receptor activity	4	13.7931	GO_BiologicalProcess-EBI-UniProt-GOA-ACAP-ARAP_25.05.2022_00h00	3.25912e-05	0.0055731	2.28342e-16	1.0047e-14	[8]	Group59			[LDLR, LRP1, LRP2, LRP8]
GO:0032768	regulation of monooxygenase activity	4	6.89655	GO_BiologicalProcess-EBI-UniProt-GOA-ACAP-ARAP_25.05.2022_00h00	0.000505189	0.0414255	8.3602e-16	3.51128e-14	[5]	Group60			[APOE, IL1A, IL1B, TNF]
GO:0050995	negative regulation of lipid catabolic process	4	13.3333	GO_BiologicalProcess-EBI-UniProt-GOA-ACAP-ARAP_25.05.2022_00h00	3.74213e-05	0.0063242	8.3602e-16	3.51128e-14	[4, 5, 6, 7]	Group60			[APOA2, APOC3, IL1B, TNF]
GO:0050999	regulation of nitric-oxide synthase activity	4	9.30233	GO_BiologicalProcess-EBI-UniProt-GOA-ACAP-ARAP_25.05.2022_00h00	0.000158121	0.0185001	8.3602e-16	3.51128e-14	[6]	Group60			[APOE, IL1A, IL1B, TNF]
GO:0051044	positive regulation of membrane protein ectodomain proteolysis	4	25	GO_BiologicalProcess-EBI-UniProt-GOA-ACAP-ARAP_25.05.2022_00h00	2.66198e-06	0.000593622	8.3602e-16	3.51128e-14	[5, 6, 7, 8, 9]	Group60			[APOE, IL1B, TNF, TNFRSF1B]
GO:1900221	regulation of amyloid-beta clearance	4	21.0526	GO_BiologicalProcess-EBI-UniProt-GOA-ACAP-ARAP_25.05.2022_00h00	5.5862e-06	0.00116752	1.73625e-16	7.81312e-15	[3, 4]	Group61			[APOE, CLU, LRP1, TNF]
GO:0042359	vitamin D metabolic process	4	16.6667	GO_BiologicalProcess-EBI-UniProt-GOA-ACAP-ARAP_25.05.2022_00h00	1.49431e-05	0.00279436	1.73625e-16	7.81312e-15	[4, 5]	Group61			[GC, IL1B, LRP2, TNF]
GO:1990000	amyloid fibril formation	4	11.7647	GO_BiologicalProcess-EBI-UniProt-GOA-ACAP-ARAP_25.05.2022_00h00	6.20967e-05	0.00943869	1.73625e-16	7.81312e-15	[4, 5]	Group61			[APOE, CLU, LDLR, RIPK1]
GO:0032768	regulation of monooxygenase activity	4	6.89655	GO_BiologicalProcess-EBI-UniProt-GOA-ACAP-ARAP_25.05.2022_00h00	0.000505189	0.0414255	1.73625e-16	7.81312e-15	[5]	Group61			[APOE, IL1A, IL1B, TNF]
GO:1904407	positive regulation of nitric oxide metabolic process	4	8.33333	GO_BiologicalProcess-EBI-UniProt-GOA-ACAP-ARAP_25.05.2022_00h00	0.000243287	0.024572	1.73625e-16	7.81312e-15	[4, 5, 6]	Group61			[CLU, HBB, IL1B, TNF]
GO:0014009	glial cell proliferation	4	7.01754	GO_BiologicalProcess-EBI-UniProt-GOA-ACAP-ARAP_25.05.2022_00h00	0.000472649	0.0392299	1.73625e-16	7.81312e-15	[3, 6, 7, 8]	Group61			[CLU, IL1B, IL6, TNF]
GO:0045429	positive regulation of nitric oxide biosynthetic process	4	8.69565	GO_BiologicalProcess-EBI-UniProt-GOA-ACAP-ARAP_25.05.2022_00h00	0.000206038	0.0220461	1.73625e-16	7.81312e-15	[5, 6, 7]	Group61			[CLU, HBB, IL1B, TNF]
GO:0050999	regulation of nitric-oxide synthase activity	4	9.30233	GO_BiologicalProcess-EBI-UniProt-GOA-ACAP-ARAP_25.05.2022_00h00	0.000158121	0.0185001	1.73625e-16	7.81312e-15	[6]	Group61			[APOE, IL1A, IL1B, TNF]
GO:0030228	lipoprotein particle receptor activity	4	12.5	GO_BiologicalProcess-EBI-UniProt-GOA-ACAP-ARAP_25.05.2022_00h00	4.8624e-05	0.00777985	1.73625e-16	7.81312e-15	[7]	Group61			[LDLR, LRP1, LRP2, LRP8]
GO:0051044	positive regulation of membrane protein ectodomain proteolysis	4	25	GO_BiologicalProcess-EBI-UniProt-GOA-ACAP-ARAP_25.05.2022_00h00	2.66198e-06	0.000593622	1.73625e-16	7.81312e-15	[5, 6, 7, 8, 9]	Group61			[APOE, IL1B, TNF, TNFRSF1B]
GO:0061028	establishment of endothelial barrier	4	7.27273	GO_BiologicalProcess-EBI-UniProt-GOA-ACAP-ARAP_25.05.2022_00h00	0.000412092	0.0354399	1.73625e-16	7.81312e-15	[6, 7, 8]	Group61			[IL1B, MSN, TNF, TNFRSF1A]
GO:0005041	low-density lipoprotein particle receptor activity	4	13.7931	GO_BiologicalProcess-EBI-UniProt-GOA-ACAP-ARAP_25.05.2022_00h00	3.25912e-05	0.0055731	1.73625e-16	7.81312e-15	[8]	Group61			[LDLR, LRP1, LRP2, LRP8]
GO:0010888	negative regulation of lipid storage	4	17.3913	GO_BiologicalProcess-EBI-UniProt-GOA-ACAP-ARAP_25.05.2022_00h00	1.25139e-05	0.00239015	7.39292e-20	3.77039e-18	[3, 4, 5, 6]	Group62			[ABCA1, CRP, IL6, TNF]
GO:0032768	regulation of monooxygenase activity	4	6.89655	GO_BiologicalProcess-EBI-UniProt-GOA-ACAP-ARAP_25.05.2022_00h00	0.000505189	0.0414255	7.39292e-20	3.77039e-18	[5]	Group62			[APOE, IL1A, IL1B, TNF]
GO:0090181	regulation of cholesterol metabolic process	4	10.8108	GO_BiologicalProcess-EBI-UniProt-GOA-ACAP-ARAP_25.05.2022_00h00	8.71431e-05	0.0117643	7.39292e-20	3.77039e-18	[4, 5, 6, 7]	Group62			[APOA1, APOB, APOE, LDLR]
GO:1902653	secondary alcohol biosynthetic process	4	6.55738	GO_BiologicalProcess-EBI-UniProt-GOA-ACAP-ARAP_25.05.2022_00h00	0.000612358	0.0459269	7.39292e-20	3.77039e-18	[5, 6]	Group62			[APOA1, APOA4, APOB, APOE]
GO:0014009	glial cell proliferation	4	7.01754	GO_BiologicalProcess-EBI-UniProt-GOA-ACAP-ARAP_25.05.2022_00h00	0.000472649	0.0392299	7.39292e-20	3.77039e-18	[3, 6, 7, 8]	Group62			[CLU, IL1B, IL6, TNF]
GO:0050999	regulation of nitric-oxide synthase activity	4	9.30233	GO_BiologicalProcess-EBI-UniProt-GOA-ACAP-ARAP_25.05.2022_00h00	0.000158121	0.0185001	7.39292e-20	3.77039e-18	[6]	Group62			[APOE, IL1A, IL1B, TNF]
GO:0006695	cholesterol biosynthetic process	4	6.55738	GO_BiologicalProcess-EBI-UniProt-GOA-ACAP-ARAP_25.05.2022_00h00	0.000612358	0.0459269	7.39292e-20	3.77039e-18	[6, 7]	Group62			[APOA1, APOA4, APOB, APOE]
GO:0051044	positive regulation of membrane protein ectodomain proteolysis	4	25	GO_BiologicalProcess-EBI-UniProt-GOA-ACAP-ARAP_25.05.2022_00h00	2.66198e-06	0.000593622	7.39292e-20	3.77039e-18	[5, 6, 7, 8, 9]	Group62			[APOE, IL1B, TNF, TNFRSF1B]
GO:0032488	Cdc42 protein signal transduction	4	23.5294	GO_BiologicalProcess-EBI-UniProt-GOA-ACAP-ARAP_25.05.2022_00h00	3.46399e-06	0.000762078	7.39292e-20	3.77039e-18	[7, 8, 9]	Group62			[ABCA1, APOA1, APOC3, APOE]
GO:0032489	regulation of Cdc42 protein signal transduction	4	40	GO_BiologicalProcess-EBI-UniProt-GOA-ACAP-ARAP_25.05.2022_00h00	3.16348e-07	8.63629e-05	7.39292e-20	3.77039e-18	[8, 9, 10]	Group62			[ABCA1, APOA1, APOC3, APOE]
GO:0044241	lipid digestion	4	14.8148	GO_BiologicalProcess-EBI-UniProt-GOA-ACAP-ARAP_25.05.2022_00h00	2.43196e-05	0.00432888	8.83937e-24	5.03844e-22	[3]	Group63			[APOA1, APOA2, APOA4, LDLR]
GO:0050892	intestinal absorption	4	8.88889	GO_BiologicalProcess-EBI-UniProt-GOA-ACAP-ARAP_25.05.2022_00h00	0.000189044	0.0209839	8.83937e-24	5.03844e-22	[4]	Group63			[APOA1, APOA2, APOA4, LDLR]
GO:0002544	chronic inflammatory response	4	21.0526	GO_BiologicalProcess-EBI-UniProt-GOA-ACAP-ARAP_25.05.2022_00h00	5.5862e-06	0.00116752	8.83937e-24	5.03844e-22	[5]	Group63			[IL10, S100A8, S100A9, TNF]
GO:1905918	regulation of CoA-transferase activity	4	33.3333	GO_BiologicalProcess-EBI-UniProt-GOA-ACAP-ARAP_25.05.2022_00h00	7.38378e-07	0.000187548	8.83937e-24	5.03844e-22	[5]	Group63			[APOA1, APOA2, APOA4, APOE]
GO:0050995	negative regulation of lipid catabolic process	4	13.3333	GO_BiologicalProcess-EBI-UniProt-GOA-ACAP-ARAP_25.05.2022_00h00	3.74213e-05	0.0063242	8.83937e-24	5.03844e-22	[4, 5, 6, 7]	Group63			[APOA2, APOC3, IL1B, TNF]
GO:0050996	positive regulation of lipid catabolic process	4	13.3333	GO_BiologicalProcess-EBI-UniProt-GOA-ACAP-ARAP_25.05.2022_00h00	3.74213e-05	0.0063242	8.83937e-24	5.03844e-22	[4, 5, 6, 7]	Group63			[APOA1, APOA2, APOA4, IL1B]
GO:0098856	intestinal lipid absorption	4	16	GO_BiologicalProcess-EBI-UniProt-GOA-ACAP-ARAP_25.05.2022_00h00	1.77023e-05	0.00327493	8.83937e-24	5.03844e-22	[5, 6]	Group63			[APOA1, APOA2, APOA4, LDLR]
GO:0002719	negative regulation of cytokine production involved in immune response	4	10.2564	GO_BiologicalProcess-EBI-UniProt-GOA-ACAP-ARAP_25.05.2022_00h00	0.000107469	0.013756	8.83937e-24	5.03844e-22	[4, 5, 6, 7, 8]	Group63			[APOA1, APOA2, IL10, TNF]
GO:0060228	phosphatidylcholine-sterol O-acyltransferase activator activity	4	57.1429	GO_BiologicalProcess-EBI-UniProt-GOA-ACAP-ARAP_25.05.2022_00h00	5.35086e-08	1.63736e-05	8.83937e-24	5.03844e-22	[6]	Group63			[APOA1, APOA2, APOA4, APOE]
GO:1905920	positive regulation of CoA-transferase activity	4	33.3333	GO_BiologicalProcess-EBI-UniProt-GOA-ACAP-ARAP_25.05.2022_00h00	7.38378e-07	0.000187548	8.83937e-24	5.03844e-22	[6]	Group63			[APOA1, APOA2, APOA4, APOE]
GO:0030299	intestinal cholesterol absorption	4	19.0476	GO_BiologicalProcess-EBI-UniProt-GOA-ACAP-ARAP_25.05.2022_00h00	8.54144e-06	0.00170829	8.83937e-24	5.03844e-22	[4, 6, 7, 8]	Group63			[APOA1, APOA2, APOA4, LDLR]
GO:0070508	cholesterol import	4	36.3636	GO_BiologicalProcess-EBI-UniProt-GOA-ACAP-ARAP_25.05.2022_00h00	4.94679e-07	0.000129111	8.83937e-24	5.03844e-22	[7, 8]	Group63			[APOA1, APOA2, APOC3, LDLR]
GO:0014009	glial cell proliferation	4	7.01754	GO_BiologicalProcess-EBI-UniProt-GOA-ACAP-ARAP_25.05.2022_00h00	0.000472649	0.0392299	8.15624e-20	4.07812e-18	[3, 6, 7, 8]	Group64			[CLU, IL1B, IL6, TNF]
GO:1903209	positive regulation of oxidative stress-induced cell death	4	18.1818	GO_BiologicalProcess-EBI-UniProt-GOA-ACAP-ARAP_25.05.2022_00h00	1.03884e-05	0.00201535	8.15624e-20	4.07812e-18	[4, 5, 6, 7, 8]	Group64			[CLU, MMP3, RIPK1, TNF]
GO:0044241	lipid digestion	4	14.8148	GO_BiologicalProcess-EBI-UniProt-GOA-ACAP-ARAP_25.05.2022_00h00	2.43196e-05	0.00432888	2.01266e-40	1.26797e-38	[3]	Group65			[APOA1, APOA2, APOA4, LDLR]
GO:0097278	complement-dependent cytotoxicity	4	28.5714	GO_BiologicalProcess-EBI-UniProt-GOA-ACAP-ARAP_25.05.2022_00h00	1.47855e-06	0.000350417	2.01266e-40	1.26797e-38	[3]	Group65			[C3, CFH, IL10, IL13]
GO:1900221	regulation of amyloid-beta clearance	4	21.0526	GO_BiologicalProcess-EBI-UniProt-GOA-ACAP-ARAP_25.05.2022_00h00	5.5862e-06	0.00116752	2.01266e-40	1.26797e-38	[3, 4]	Group65			[APOE, CLU, LRP1, TNF]
GO:0050892	intestinal absorption	4	8.88889	GO_BiologicalProcess-EBI-UniProt-GOA-ACAP-ARAP_25.05.2022_00h00	0.000189044	0.0209839	2.01266e-40	1.26797e-38	[4]	Group65			[APOA1, APOA2, APOA4, LDLR]
GO:0010888	negative regulation of lipid storage	4	17.3913	GO_BiologicalProcess-EBI-UniProt-GOA-ACAP-ARAP_25.05.2022_00h00	1.25139e-05	0.00239015	2.01266e-40	1.26797e-38	[3, 4, 5, 6]	Group65			[ABCA1, CRP, IL6, TNF]
GO:0042359	vitamin D metabolic process	4	16.6667	GO_BiologicalProcess-EBI-UniProt-GOA-ACAP-ARAP_25.05.2022_00h00	1.49431e-05	0.00279436	2.01266e-40	1.26797e-38	[4, 5]	Group65			[GC, IL1B, LRP2, TNF]
GO:1990000	amyloid fibril formation	4	11.7647	GO_BiologicalProcess-EBI-UniProt-GOA-ACAP-ARAP_25.05.2022_00h00	6.20967e-05	0.00943869	2.01266e-40	1.26797e-38	[4, 5]	Group65			[APOE, CLU, LDLR, RIPK1]
GO:0140353	lipid export from cell	4	7.27273	GO_BiologicalProcess-EBI-UniProt-GOA-ACAP-ARAP_25.05.2022_00h00	0.000412092	0.0354399	2.01266e-40	1.26797e-38	[3, 5, 6]	Group65			[IL1A, IL1B, S100A8, S100A9]
GO:0002544	chronic inflammatory response	4	21.0526	GO_BiologicalProcess-EBI-UniProt-GOA-ACAP-ARAP_25.05.2022_00h00	5.5862e-06	0.00116752	2.01266e-40	1.26797e-38	[5]	Group65			[IL10, S100A8, S100A9, TNF]
GO:0002686	negative regulation of leukocyte migration	4	6.89655	GO_BiologicalProcess-EBI-UniProt-GOA-ACAP-ARAP_25.05.2022_00h00	0.000505189	0.0414255	2.01266e-40	1.26797e-38	[3, 4, 5, 6, 7]	Group65			[APOD, C5, S100A8, S100A9]
GO:0032768	regulation of monooxygenase activity	4	6.89655	GO_BiologicalProcess-EBI-UniProt-GOA-ACAP-ARAP_25.05.2022_00h00	0.000505189	0.0414255	2.01266e-40	1.26797e-38	[5]	Group65			[APOE, IL1A, IL1B, TNF]
GO:0032892	positive regulation of organic acid transport	4	7.40741	GO_BiologicalProcess-EBI-UniProt-GOA-ACAP-ARAP_25.05.2022_00h00	0.000383992	0.0337913	2.01266e-40	1.26797e-38	[3, 4, 5, 6, 7]	Group65			[IL1A, IL1B, S100A8, S100A9]
GO:0042056	chemoattractant activity	4	9.52381	GO_BiologicalProcess-EBI-UniProt-GOA-ACAP-ARAP_25.05.2022_00h00	0.000144115	0.0171497	2.01266e-40	1.26797e-38	[4, 5, 6]	Group65			[IL6, LGALS3, S100A8, S100A9]
GO:0070486	leukocyte aggregation	4	30.7692	GO_BiologicalProcess-EBI-UniProt-GOA-ACAP-ARAP_25.05.2022_00h00	1.06131e-06	0.000260022	2.01266e-40	1.26797e-38	[5]	Group65			[IL1B, MSN, S100A8, S100A9]
GO:1903053	regulation of extracellular matrix organization	4	6.66667	GO_BiologicalProcess-EBI-UniProt-GOA-ACAP-ARAP_25.05.2022_00h00	0.000575001	0.0454251	2.01266e-40	1.26797e-38	[4, 5, 6]	Group65			[IL6, LRP1, TNFRSF1A, TNFRSF1B]
GO:1904407	positive regulation of nitric oxide metabolic process	4	8.33333	GO_BiologicalProcess-EBI-UniProt-GOA-ACAP-ARAP_25.05.2022_00h00	0.000243287	0.024572	2.01266e-40	1.26797e-38	[4, 5, 6]	Group65			[CLU, HBB, IL1B, TNF]
GO:1905918	regulation of CoA-transferase activity	4	33.3333	GO_BiologicalProcess-EBI-UniProt-GOA-ACAP-ARAP_25.05.2022_00h00	7.38378e-07	0.000187548	2.01266e-40	1.26797e-38	[5]	Group65			[APOA1, APOA2, APOA4, APOE]
GO:0048246	macrophage chemotaxis	4	8.16327	GO_BiologicalProcess-EBI-UniProt-GOA-ACAP-ARAP_25.05.2022_00h00	0.000263621	0.0260985	2.01266e-40	1.26797e-38	[4, 5, 6, 7]	Group65			[C5, LGALS3, S100A8, S100A9]
GO:0050995	negative regulation of lipid catabolic process	4	13.3333	GO_BiologicalProcess-EBI-UniProt-GOA-ACAP-ARAP_25.05.2022_00h00	3.74213e-05	0.0063242	2.01266e-40	1.26797e-38	[4, 5, 6, 7]	Group65			[APOA2, APOC3, IL1B, TNF]
GO:0050996	positive regulation of lipid catabolic process	4	13.3333	GO_BiologicalProcess-EBI-UniProt-GOA-ACAP-ARAP_25.05.2022_00h00	3.74213e-05	0.0063242	2.01266e-40	1.26797e-38	[4, 5, 6, 7]	Group65			[APOA1, APOA2, APOA4, IL1B]
GO:0090181	regulation of cholesterol metabolic process	4	10.8108	GO_BiologicalProcess-EBI-UniProt-GOA-ACAP-ARAP_25.05.2022_00h00	8.71431e-05	0.0117643	2.01266e-40	1.26797e-38	[4, 5, 6, 7]	Group65			[APOA1, APOB, APOE, LDLR]
GO:0098856	intestinal lipid absorption	4	16	GO_BiologicalProcess-EBI-UniProt-GOA-ACAP-ARAP_25.05.2022_00h00	1.77023e-05	0.00327493	2.01266e-40	1.26797e-38	[5, 6]	Group65			[APOA1, APOA2, APOA4, LDLR]
GO:1901099	negative regulation of signal transduction in absence of ligand	4	11.4286	GO_BiologicalProcess-EBI-UniProt-GOA-ACAP-ARAP_25.05.2022_00h00	6.97665e-05	0.0101859	2.01266e-40	1.26797e-38	[4, 5, 6, 7]	Group65			[IL1A, IL1B, RIPK1, TNF]
GO:1902653	secondary alcohol biosynthetic process	4	6.55738	GO_BiologicalProcess-EBI-UniProt-GOA-ACAP-ARAP_25.05.2022_00h00	0.000612358	0.0459269	2.01266e-40	1.26797e-38	[5, 6]	Group65			[APOA1, APOA4, APOB, APOE]
GO:1903793	positive regulation of anion transport	4	7.01754	GO_BiologicalProcess-EBI-UniProt-GOA-ACAP-ARAP_25.05.2022_00h00	0.000472649	0.0392299	2.01266e-40	1.26797e-38	[4, 5, 6, 7]	Group65			[IL1A, IL1B, S100A8, S100A9]
GO:1904645	response to amyloid-beta	4	7.40741	GO_BiologicalProcess-EBI-UniProt-GOA-ACAP-ARAP_25.05.2022_00h00	0.000383992	0.0337913	2.01266e-40	1.26797e-38	[5, 6]	Group65			[LRP1, MMP3, MMP9, TNF]
GO:0034374	low-density lipoprotein particle remodeling	4	21.0526	GO_BiologicalProcess-EBI-UniProt-GOA-ACAP-ARAP_25.05.2022_00h00	5.5862e-06	0.00116752	2.01266e-40	1.26797e-38	[4, 5, 8]	Group65			[APOA2, APOB, APOE, MTTP]
GO:0002719	negative regulation of cytokine production involved in immune response	4	10.2564	GO_BiologicalProcess-EBI-UniProt-GOA-ACAP-ARAP_25.05.2022_00h00	0.000107469	0.013756	2.01266e-40	1.26797e-38	[4, 5, 6, 7, 8]	Group65			[APOA1, APOA2, IL10, TNF]
GO:0010596	negative regulation of endothelial cell migration	4	7.27273	GO_BiologicalProcess-EBI-UniProt-GOA-ACAP-ARAP_25.05.2022_00h00	0.000412092	0.0354399	2.01266e-40	1.26797e-38	[4, 5, 6, 7, 8]	Group65			[APOE, APOH, HRG, TNF]
GO:0014009	glial cell proliferation	4	7.01754	GO_BiologicalProcess-EBI-UniProt-GOA-ACAP-ARAP_25.05.2022_00h00	0.000472649	0.0392299	2.01266e-40	1.26797e-38	[3, 6, 7, 8]	Group65			[CLU, IL1B, IL6, TNF]
GO:0045429	positive regulation of nitric oxide biosynthetic process	4	8.69565	GO_BiologicalProcess-EBI-UniProt-GOA-ACAP-ARAP_25.05.2022_00h00	0.000206038	0.0220461	2.01266e-40	1.26797e-38	[5, 6, 7]	Group65			[CLU, HBB, IL1B, TNF]
GO:0050999	regulation of nitric-oxide synthase activity	4	9.30233	GO_BiologicalProcess-EBI-UniProt-GOA-ACAP-ARAP_25.05.2022_00h00	0.000158121	0.0185001	2.01266e-40	1.26797e-38	[6]	Group65			[APOE, IL1A, IL1B, TNF]
GO:0051004	regulation of lipoprotein lipase activity	4	22.2222	GO_BiologicalProcess-EBI-UniProt-GOA-ACAP-ARAP_25.05.2022_00h00	4.43187e-06	0.000952853	2.01266e-40	1.26797e-38	[6]	Group65			[APOA1, APOA4, APOC3, APOH]
GO:0051838	cytolysis by host of symbiont cells	4	36.3636	GO_BiologicalProcess-EBI-UniProt-GOA-ACAP-ARAP_25.05.2022_00h00	4.94679e-07	0.000129111	2.01266e-40	1.26797e-38	[5, 6, 7]	Group65			[APOL1, CFHR1, F2, HRG]
GO:0055090	acylglycerol homeostasis	4	8.88889	GO_BiologicalProcess-EBI-UniProt-GOA-ACAP-ARAP_25.05.2022_00h00	0.000189044	0.0209839	2.01266e-40	1.26797e-38	[6]	Group65			[APOA1, APOA4, APOC3, APOE]
GO:0060228	phosphatidylcholine-sterol O-acyltransferase activator activity	4	57.1429	GO_BiologicalProcess-EBI-UniProt-GOA-ACAP-ARAP_25.05.2022_00h00	5.35086e-08	1.63736e-05	2.01266e-40	1.26797e-38	[6]	Group65			[APOA1, APOA2, APOA4, APOE]
GO:0070102	interleukin-6-mediated signaling pathway	4	22.2222	GO_BiologicalProcess-EBI-UniProt-GOA-ACAP-ARAP_25.05.2022_00h00	4.43187e-06	0.000952853	2.01266e-40	1.26797e-38	[5, 6, 7]	Group65			[IL6, IL6R, IL6ST, RIPK1]
GO:0070498	interleukin-1-mediated signaling pathway	4	14.2857	GO_BiologicalProcess-EBI-UniProt-GOA-ACAP-ARAP_25.05.2022_00h00	2.8234e-05	0.00494095	2.01266e-40	1.26797e-38	[5, 6, 7]	Group65			[IL1B, IL1R1, IL1R2, IL6]
GO:1902622	regulation of neutrophil migration	4	7.54717	GO_BiologicalProcess-EBI-UniProt-GOA-ACAP-ARAP_25.05.2022_00h00	0.000357289	0.032156	2.01266e-40	1.26797e-38	[4, 5, 6, 7, 8]	Group65			[CXCL8, CXCR2, IL1A, IL1R1]
GO:1903209	positive regulation of oxidative stress-induced cell death	4	18.1818	GO_BiologicalProcess-EBI-UniProt-GOA-ACAP-ARAP_25.05.2022_00h00	1.03884e-05	0.00201535	2.01266e-40	1.26797e-38	[4, 5, 6, 7, 8]	Group65			[CLU, MMP3, RIPK1, TNF]
GO:1905920	positive regulation of CoA-transferase activity	4	33.3333	GO_BiologicalProcess-EBI-UniProt-GOA-ACAP-ARAP_25.05.2022_00h00	7.38378e-07	0.000187548	2.01266e-40	1.26797e-38	[6]	Group65			[APOA1, APOA2, APOA4, APOE]
GO:2000191	regulation of fatty acid transport	4	11.1111	GO_BiologicalProcess-EBI-UniProt-GOA-ACAP-ARAP_25.05.2022_00h00	7.81038e-05	0.0110126	2.01266e-40	1.26797e-38	[5, 6, 7]	Group65			[IL1A, IL1B, S100A8, S100A9]
GO:2000193	positive regulation of fatty acid transport	4	14.2857	GO_BiologicalProcess-EBI-UniProt-GOA-ACAP-ARAP_25.05.2022_00h00	2.8234e-05	0.00494095	2.01266e-40	1.26797e-38	[4, 5, 6, 7, 8]	Group65			[IL1A, IL1B, S100A8, S100A9]
GO:0030299	intestinal cholesterol absorption	4	19.0476	GO_BiologicalProcess-EBI-UniProt-GOA-ACAP-ARAP_25.05.2022_00h00	8.54144e-06	0.00170829	2.01266e-40	1.26797e-38	[4, 6, 7, 8]	Group65			[APOA1, APOA2, APOA4, LDLR]
GO:0006695	cholesterol biosynthetic process	4	6.55738	GO_BiologicalProcess-EBI-UniProt-GOA-ACAP-ARAP_25.05.2022_00h00	0.000612358	0.0459269	2.01266e-40	1.26797e-38	[6, 7]	Group65			[APOA1, APOA4, APOB, APOE]
GO:1900026	positive regulation of substrate adhesion-dependent cell spreading	4	8.16327	GO_BiologicalProcess-EBI-UniProt-GOA-ACAP-ARAP_25.05.2022_00h00	0.000263621	0.0260985	2.01266e-40	1.26797e-38	[5, 6, 7, 8]	Group65			[APOA1, FGA, FGB, FGG]
GO:1902624	positive regulation of neutrophil migration	4	10.2564	GO_BiologicalProcess-EBI-UniProt-GOA-ACAP-ARAP_25.05.2022_00h00	0.000107469	0.013756	2.01266e-40	1.26797e-38	[4, 5, 6, 7, 8, 9]	Group65			[CXCL8, CXCR2, IL1A, IL1R1]
GO:0032310	prostaglandin secretion	4	18.1818	GO_BiologicalProcess-EBI-UniProt-GOA-ACAP-ARAP_25.05.2022_00h00	1.03884e-05	0.00201535	2.01266e-40	1.26797e-38	[4, 5, 6, 7, 9, 10]	Group65			[IL1A, IL1B, S100A8, S100A9]
GO:0002711	positive regulation of T cell mediated immunity	4	6.55738	GO_BiologicalProcess-EBI-UniProt-GOA-ACAP-ARAP_25.05.2022_00h00	0.000612358	0.0459269	2.01266e-40	1.26797e-38	[6, 7, 8]	Group65			[IL1B, IL1R1, IL6, TRAF2]
GO:0002714	positive regulation of B cell mediated immunity	4	8.69565	GO_BiologicalProcess-EBI-UniProt-GOA-ACAP-ARAP_25.05.2022_00h00	0.000206038	0.0220461	2.01266e-40	1.26797e-38	[6, 7, 8]	Group65			[C3, HPX, TFRC, TNF]
GO:0002726	positive regulation of T cell cytokine production	4	14.2857	GO_BiologicalProcess-EBI-UniProt-GOA-ACAP-ARAP_25.05.2022_00h00	2.8234e-05	0.00494095	2.01266e-40	1.26797e-38	[5, 6, 7, 8, 9]	Group65			[IL1B, IL1R1, IL6, TRAF2]
GO:0002923	regulation of humoral immune response mediated by circulating immunoglobulin	4	21.0526	GO_BiologicalProcess-EBI-UniProt-GOA-ACAP-ARAP_25.05.2022_00h00	5.5862e-06	0.00116752	2.01266e-40	1.26797e-38	[5, 6, 8, 9]	Group65			[CD46, CR1, HPX, TNF]
GO:0015732	prostaglandin transport	4	16.6667	GO_BiologicalProcess-EBI-UniProt-GOA-ACAP-ARAP_25.05.2022_00h00	1.49431e-05	0.00279436	2.01266e-40	1.26797e-38	[5, 6, 8, 9]	Group65			[IL1A, IL1B, S100A8, S100A9]
GO:0030228	lipoprotein particle receptor activity	4	12.5	GO_BiologicalProcess-EBI-UniProt-GOA-ACAP-ARAP_25.05.2022_00h00	4.8624e-05	0.00777985	2.01266e-40	1.26797e-38	[7]	Group65			[LDLR, LRP1, LRP2, LRP8]
GO:0042304	regulation of fatty acid biosynthetic process	4	8.51064	GO_BiologicalProcess-EBI-UniProt-GOA-ACAP-ARAP_25.05.2022_00h00	0.000224106	0.023307	2.01266e-40	1.26797e-38	[5, 6, 7, 8, 9]	Group65			[APOA1, APOA4, APOC3, IL1B]
GO:0051044	positive regulation of membrane protein ectodomain proteolysis	4	25	GO_BiologicalProcess-EBI-UniProt-GOA-ACAP-ARAP_25.05.2022_00h00	2.66198e-06	0.000593622	2.01266e-40	1.26797e-38	[5, 6, 7, 8, 9]	Group65			[APOE, IL1B, TNF, TNFRSF1B]
GO:0061028	establishment of endothelial barrier	4	7.27273	GO_BiologicalProcess-EBI-UniProt-GOA-ACAP-ARAP_25.05.2022_00h00	0.000412092	0.0354399	2.01266e-40	1.26797e-38	[6, 7, 8]	Group65			[IL1B, MSN, TNF, TNFRSF1A]
GO:0070328	triglyceride homeostasis	4	8.88889	GO_BiologicalProcess-EBI-UniProt-GOA-ACAP-ARAP_25.05.2022_00h00	0.000189044	0.0209839	2.01266e-40	1.26797e-38	[7]	Group65			[APOA1, APOA4, APOC3, APOE]
GO:2001239	regulation of extrinsic apoptotic signaling pathway in absence of ligand	4	8.88889	GO_BiologicalProcess-EBI-UniProt-GOA-ACAP-ARAP_25.05.2022_00h00	0.000189044	0.0209839	2.01266e-40	1.26797e-38	[5, 6, 7, 8, 9]	Group65			[IL1A, IL1B, RIPK1, TNF]
GO:0006692	prostanoid metabolic process	4	7.40741	GO_BiologicalProcess-EBI-UniProt-GOA-ACAP-ARAP_25.05.2022_00h00	0.000383992	0.0337913	2.01266e-40	1.26797e-38	[6, 7, 9]	Group65			[IL1B, S100A8, S100A9, TNFRSF1A]
GO:0032309	icosanoid secretion	4	7.40741	GO_BiologicalProcess-EBI-UniProt-GOA-ACAP-ARAP_25.05.2022_00h00	0.000383992	0.0337913	2.01266e-40	1.26797e-38	[5, 8, 9]	Group65			[IL1A, IL1B, S100A8, S100A9]
GO:0030890	positive regulation of B cell proliferation	4	8.33333	GO_BiologicalProcess-EBI-UniProt-GOA-ACAP-ARAP_25.05.2022_00h00	0.000243287	0.024572	2.01266e-40	1.26797e-38	[6, 7, 8, 9]	Group65			[IL13, S100A8, S100A9, TFRC]
GO:0032303	regulation of icosanoid secretion	4	16	GO_BiologicalProcess-EBI-UniProt-GOA-ACAP-ARAP_25.05.2022_00h00	1.77023e-05	0.00327493	2.01266e-40	1.26797e-38	[5, 6, 7, 8, 9, 10]	Group65			[IL1A, IL1B, S100A8, S100A9]
GO:0032305	positive regulation of icosanoid secretion	4	16.6667	GO_BiologicalProcess-EBI-UniProt-GOA-ACAP-ARAP_25.05.2022_00h00	1.49431e-05	0.00279436	2.01266e-40	1.26797e-38	[4, 5, 6, 7, 8, 9, 10, 11]	Group65			[IL1A, IL1B, S100A8, S100A9]
GO:0032306	regulation of prostaglandin secretion	4	23.5294	GO_BiologicalProcess-EBI-UniProt-GOA-ACAP-ARAP_25.05.2022_00h00	3.46399e-06	0.000762078	2.01266e-40	1.26797e-38	[4, 5, 6, 7, 8, 9, 10, 11]	Group65			[IL1A, IL1B, S100A8, S100A9]
GO:0048710	regulation of astrocyte differentiation	4	12.1212	GO_BiologicalProcess-EBI-UniProt-GOA-ACAP-ARAP_25.05.2022_00h00	5.50603e-05	0.00853435	2.01266e-40	1.26797e-38	[5, 6, 7, 8, 9, 10]	Group65			[F2, IL6, IL6ST, LDLR]
GO:0070508	cholesterol import	4	36.3636	GO_BiologicalProcess-EBI-UniProt-GOA-ACAP-ARAP_25.05.2022_00h00	4.94679e-07	0.000129111	2.01266e-40	1.26797e-38	[7, 8]	Group65			[APOA1, APOA2, APOC3, LDLR]
GO:0071715	icosanoid transport	4	6.45161	GO_BiologicalProcess-EBI-UniProt-GOA-ACAP-ARAP_25.05.2022_00h00	0.000651406	0.0475526	2.01266e-40	1.26797e-38	[7, 8]	Group65			[IL1A, IL1B, S100A8, S100A9]
GO:2001240	negative regulation of extrinsic apoptotic signaling pathway in absence of ligand	4	11.4286	GO_BiologicalProcess-EBI-UniProt-GOA-ACAP-ARAP_25.05.2022_00h00	6.97665e-05	0.0101859	2.01266e-40	1.26797e-38	[5, 6, 7, 8, 9, 10]	Group65			[IL1A, IL1B, RIPK1, TNF]
GO:0002891	positive regulation of immunoglobulin mediated immune response	4	8.69565	GO_BiologicalProcess-EBI-UniProt-GOA-ACAP-ARAP_25.05.2022_00h00	0.000206038	0.0220461	2.01266e-40	1.26797e-38	[7, 8, 9]	Group65			[C3, HPX, TFRC, TNF]
GO:0005041	low-density lipoprotein particle receptor activity	4	13.7931	GO_BiologicalProcess-EBI-UniProt-GOA-ACAP-ARAP_25.05.2022_00h00	3.25912e-05	0.0055731	2.01266e-40	1.26797e-38	[8]	Group65			[LDLR, LRP1, LRP2, LRP8]
GO:0032308	positive regulation of prostaglandin secretion	4	23.5294	GO_BiologicalProcess-EBI-UniProt-GOA-ACAP-ARAP_25.05.2022_00h00	3.46399e-06	0.000762078	2.01266e-40	1.26797e-38	[4, 5, 6, 7, 8, 9, 10, 11, 12]	Group65			[IL1A, IL1B, S100A8, S100A9]
GO:0032488	Cdc42 protein signal transduction	4	23.5294	GO_BiologicalProcess-EBI-UniProt-GOA-ACAP-ARAP_25.05.2022_00h00	3.46399e-06	0.000762078	2.01266e-40	1.26797e-38	[7, 8, 9]	Group65			[ABCA1, APOA1, APOC3, APOE]
GO:1902042	negative regulation of extrinsic apoptotic signaling pathway via death domain receptors	4	12.1212	GO_BiologicalProcess-EBI-UniProt-GOA-ACAP-ARAP_25.05.2022_00h00	5.50603e-05	0.00853435	2.01266e-40	1.26797e-38	[6, 7, 8, 9, 10]	Group65			[FGA, FGB, FGG, IL6]
GO:0006693	prostaglandin metabolic process	4	7.40741	GO_BiologicalProcess-EBI-UniProt-GOA-ACAP-ARAP_25.05.2022_00h00	0.000383992	0.0337913	2.01266e-40	1.26797e-38	[7, 8, 10]	Group65			[IL1B, S100A8, S100A9, TNFRSF1A]
GO:0032489	regulation of Cdc42 protein signal transduction	4	40	GO_BiologicalProcess-EBI-UniProt-GOA-ACAP-ARAP_25.05.2022_00h00	3.16348e-07	8.63629e-05	2.01266e-40	1.26797e-38	[8, 9, 10]	Group65			[ABCA1, APOA1, APOC3, APOE]
GO:2000379	positive regulation of reactive oxygen species metabolic process	3	4	GO_BiologicalProcess-EBI-UniProt-GOA-ACAP-ARAP_25.05.2022_00h00	0.0121365	0.0121365	0.0121365	0.0121365	[4, 5, 6]	Group00			[CRP, F2, RIPK1]
GO:0008228	opsonization	3	13.6364	GO_BiologicalProcess-EBI-UniProt-GOA-ACAP-ARAP_25.05.2022_00h00	0.000353175	0.0324921	0.000353175	0.00105952	[3, 4, 7]	Group02			[C4B, CFP, CRP]
GO:1903659	regulation of complement-dependent cytotoxicity	3	27.2727	GO_BiologicalProcess-EBI-UniProt-GOA-ACAP-ARAP_25.05.2022_00h00	3.98216e-05	0.00657057	6.31417e-08	3.15708e-07	[4, 5]	Group04			[CFH, IL10, IL13]
GO:0010544	negative regulation of platelet activation	3	14.2857	GO_BiologicalProcess-EBI-UniProt-GOA-ACAP-ARAP_25.05.2022_00h00	0.000306431	0.0288045	6.40947e-10	9.61421e-09	[4, 5, 6, 7, 8, 9]	Group06			[APOE, F2, FGG]
GO:0030451	regulation of complement activation, alternative pathway	3	75	GO_BiologicalProcess-EBI-UniProt-GOA-ACAP-ARAP_25.05.2022_00h00	9.97322e-07	0.000245341	4.74455e-14	1.66059e-12	[5, 6, 7, 8, 9]	Group09			[CFH, CR1, VSIG4]
GO:1905906	regulation of amyloid fibril formation	3	18.75	GO_BiologicalProcess-EBI-UniProt-GOA-ACAP-ARAP_25.05.2022_00h00	0.00013205	0.0161101	4.69512e-08	2.81707e-07	[5, 6]	Group12			[APOE, CLU, LDLR]
GO:1905907	negative regulation of amyloid fibril formation	3	25	GO_BiologicalProcess-EBI-UniProt-GOA-ACAP-ARAP_25.05.2022_00h00	5.28494e-05	0.0083502	4.69512e-08	2.81707e-07	[5, 6, 7]	Group12			[APOE, CLU, LDLR]
GO:0010544	negative regulation of platelet activation	3	14.2857	GO_BiologicalProcess-EBI-UniProt-GOA-ACAP-ARAP_25.05.2022_00h00	0.000306431	0.0288045	1.14017e-10	1.93829e-09	[4, 5, 6, 7, 8, 9]	Group13			[APOE, F2, FGG]
GO:0042130	negative regulation of T cell proliferation	3	4	GO_BiologicalProcess-EBI-UniProt-GOA-ACAP-ARAP_25.05.2022_00h00	0.0121365	0.0121365	1.14017e-10	1.93829e-09	[6, 7, 8, 9]	Group13			[CR1, IL10, VSIG4]
GO:0002704	negative regulation of leukocyte mediated immunity	3	4.28571	GO_BiologicalProcess-EBI-UniProt-GOA-ACAP-ARAP_25.05.2022_00h00	0.0100658	0.0402632	7.09552e-11	1.27719e-09	[4, 5, 6]	Group14			[CD46, CR1, IL13RA2]
GO:0045453	bone resorption	3	4.16667	GO_BiologicalProcess-EBI-UniProt-GOA-ACAP-ARAP_25.05.2022_00h00	0.0108671	0.0326013	2.08122e-08	1.45686e-07	[4, 6]	Group18			[IL6, TF, TFRC]
GO:0002293	alpha-beta T cell differentiation involved in immune response	3	4.10959	GO_BiologicalProcess-EBI-UniProt-GOA-ACAP-ARAP_25.05.2022_00h00	0.0112812	0.0225624	1.15408e-10	1.84654e-09	[7, 8, 9, 10, 11, 12, 13]	Group21			[IL4R, IL6, IL6R]
GO:0002294	CD4-positive, alpha-beta T cell differentiation involved in immune response	3	4.16667	GO_BiologicalProcess-EBI-UniProt-GOA-ACAP-ARAP_25.05.2022_00h00	0.0108671	0.0326013	1.15408e-10	1.84654e-09	[8, 9, 10, 11, 12, 13, 14]	Group21			[IL4R, IL6, IL6R]
GO:0002287	alpha-beta T cell activation involved in immune response	3	4.10959	GO_BiologicalProcess-EBI-UniProt-GOA-ACAP-ARAP_25.05.2022_00h00	0.0112812	0.0225624	1.15408e-10	1.84654e-09	[6, 7]	Group21			[IL4R, IL6, IL6R]
GO:0045917	positive regulation of complement activation	3	60	GO_BiologicalProcess-EBI-UniProt-GOA-ACAP-ARAP_25.05.2022_00h00	2.48173e-06	0.000558388	2.30659e-14	8.76506e-13	[4, 5, 6, 7, 8, 9]	Group22			[C3, CR1, IL1B]
GO:1903659	regulation of complement-dependent cytotoxicity	3	27.2727	GO_BiologicalProcess-EBI-UniProt-GOA-ACAP-ARAP_25.05.2022_00h00	3.98216e-05	0.00657057	1.34675e-11	2.6935e-10	[4, 5]	Group26			[CFH, IL10, IL13]
GO:0031649	heat generation	3	15.7895	GO_BiologicalProcess-EBI-UniProt-GOA-ACAP-ARAP_25.05.2022_00h00	0.000225336	0.0232096	3.03656e-14	1.09316e-12	[4, 6]	Group28			[IL1A, IL1B, TNF]
GO:0001660	fever generation	3	23.0769	GO_BiologicalProcess-EBI-UniProt-GOA-ACAP-ARAP_25.05.2022_00h00	6.83858e-05	0.0100527	3.03656e-14	1.09316e-12	[5, 7]	Group28			[IL1A, IL1B, TNF]
GO:0045669	positive regulation of osteoblast differentiation	3	4.16667	GO_BiologicalProcess-EBI-UniProt-GOA-ACAP-ARAP_25.05.2022_00h00	0.0108671	0.0326013	1.76139e-12	4.22732e-11	[4, 5, 6]	Group29			[IL6, IL6R, IL6ST]
GO:0015670	carbon dioxide transport	3	17.6471	GO_BiologicalProcess-EBI-UniProt-GOA-ACAP-ARAP_25.05.2022_00h00	0.000159604	0.0185141	6.48075e-11	1.23134e-09	[5, 6]	Group32			[HBA1, HBB, HBD]
GO:0002293	alpha-beta T cell differentiation involved in immune response	3	4.10959	GO_BiologicalProcess-EBI-UniProt-GOA-ACAP-ARAP_25.05.2022_00h00	0.0112812	0.0225624	7.40428e-13	1.85107e-11	[7, 8, 9, 10, 11, 12, 13]	Group34			[IL4R, IL6, IL6R]
GO:0002294	CD4-positive, alpha-beta T cell differentiation involved in immune response	3	4.16667	GO_BiologicalProcess-EBI-UniProt-GOA-ACAP-ARAP_25.05.2022_00h00	0.0108671	0.0326013	7.40428e-13	1.85107e-11	[8, 9, 10, 11, 12, 13, 14]	Group34			[IL4R, IL6, IL6R]
GO:0045669	positive regulation of osteoblast differentiation	3	4.16667	GO_BiologicalProcess-EBI-UniProt-GOA-ACAP-ARAP_25.05.2022_00h00	0.0108671	0.0326013	7.40428e-13	1.85107e-11	[4, 5, 6]	Group34			[IL6, IL6R, IL6ST]
GO:0002287	alpha-beta T cell activation involved in immune response	3	4.10959	GO_BiologicalProcess-EBI-UniProt-GOA-ACAP-ARAP_25.05.2022_00h00	0.0112812	0.0225624	7.40428e-13	1.85107e-11	[6, 7]	Group34			[IL4R, IL6, IL6R]
GO:1903265	positive regulation of tumor necrosis factor-mediated signaling pathway	3	23.0769	GO_BiologicalProcess-EBI-UniProt-GOA-ACAP-ARAP_25.05.2022_00h00	6.83858e-05	0.0100527	1.13223e-13	3.50992e-12	[5, 6, 7, 8, 9]	Group38			[CASP1, RIPK1, TRAF2]
GO:0042159	lipoprotein catabolic process	3	18.75	GO_BiologicalProcess-EBI-UniProt-GOA-ACAP-ARAP_25.05.2022_00h00	0.00013205	0.0161101	9.01747e-10	1.26245e-08	[5, 6]	Group39			[APOB, APOE, LDLR]
GO:1905906	regulation of amyloid fibril formation	3	18.75	GO_BiologicalProcess-EBI-UniProt-GOA-ACAP-ARAP_25.05.2022_00h00	0.00013205	0.0161101	9.01747e-10	1.26245e-08	[5, 6]	Group39			[APOE, CLU, LDLR]
GO:1905907	negative regulation of amyloid fibril formation	3	25	GO_BiologicalProcess-EBI-UniProt-GOA-ACAP-ARAP_25.05.2022_00h00	5.28494e-05	0.0083502	9.01747e-10	1.26245e-08	[5, 6, 7]	Group39			[APOE, CLU, LDLR]
GO:0045669	positive regulation of osteoblast differentiation	3	4.16667	GO_BiologicalProcess-EBI-UniProt-GOA-ACAP-ARAP_25.05.2022_00h00	0.0108671	0.0326013	5.32063e-13	1.38336e-11	[4, 5, 6]	Group40			[IL6, IL6R, IL6ST]
GO:0045669	positive regulation of osteoblast differentiation	3	4.16667	GO_BiologicalProcess-EBI-UniProt-GOA-ACAP-ARAP_25.05.2022_00h00	0.0108671	0.0326013	8.21337e-14	2.79255e-12	[4, 5, 6]	Group41			[IL6, IL6R, IL6ST]
GO:0010544	negative regulation of platelet activation	3	14.2857	GO_BiologicalProcess-EBI-UniProt-GOA-ACAP-ARAP_25.05.2022_00h00	0.000306431	0.0288045	8.21337e-14	2.79255e-12	[4, 5, 6, 7, 8, 9]	Group41			[APOE, F2, FGG]
GO:2000659	regulation of interleukin-1-mediated signaling pathway	3	33.3333	GO_BiologicalProcess-EBI-UniProt-GOA-ACAP-ARAP_25.05.2022_00h00	2.04622e-05	0.00372412	4.56197e-17	2.09851e-15	[5, 6, 7, 8]	Group43			[IL1R1, IL1R2, IL6]
GO:1903265	positive regulation of tumor necrosis factor-mediated signaling pathway	3	23.0769	GO_BiologicalProcess-EBI-UniProt-GOA-ACAP-ARAP_25.05.2022_00h00	6.83858e-05	0.0100527	4.56197e-17	2.09851e-15	[5, 6, 7, 8, 9]	Group43			[CASP1, RIPK1, TRAF2]
GO:0051238	sequestering of metal ion	3	18.75	GO_BiologicalProcess-EBI-UniProt-GOA-ACAP-ARAP_25.05.2022_00h00	0.00013205	0.0161101	2.6158e-09	3.40054e-08	[3]	Group44			[LCN2, S100A8, S100A9]
GO:0002523	leukocyte migration involved in inflammatory response	3	13.0435	GO_BiologicalProcess-EBI-UniProt-GOA-ACAP-ARAP_25.05.2022_00h00	0.000404274	0.0351718	2.6158e-09	3.40054e-08	[3, 5]	Group44			[S100A8, S100A9, TNF]
GO:0045453	bone resorption	3	4.16667	GO_BiologicalProcess-EBI-UniProt-GOA-ACAP-ARAP_25.05.2022_00h00	0.0108671	0.0326013	2.6158e-09	3.40054e-08	[4, 6]	Group44			[IL6, TF, TFRC]
GO:0017014	protein nitrosylation	3	15	GO_BiologicalProcess-EBI-UniProt-GOA-ACAP-ARAP_25.05.2022_00h00	0.000263875	0.0258598	2.6158e-09	3.40054e-08	[5, 6]	Group44			[GAPDH, S100A8, S100A9]
GO:0072567	chemokine (C-X-C motif) ligand 2 production	3	13.6364	GO_BiologicalProcess-EBI-UniProt-GOA-ACAP-ARAP_25.05.2022_00h00	0.000353175	0.0324921	2.6158e-09	3.40054e-08	[4, 7]	Group44			[S100A8, S100A9, TNF]
GO:0002689	negative regulation of leukocyte chemotaxis	3	11.1111	GO_BiologicalProcess-EBI-UniProt-GOA-ACAP-ARAP_25.05.2022_00h00	0.000655452	0.0471926	2.6158e-09	3.40054e-08	[4, 5, 6, 7, 8]	Group44			[C5, S100A8, S100A9]
GO:1905522	negative regulation of macrophage migration	3	16.6667	GO_BiologicalProcess-EBI-UniProt-GOA-ACAP-ARAP_25.05.2022_00h00	0.000190639	0.0207796	2.6158e-09	3.40054e-08	[4, 5, 6, 7, 8]	Group44			[C5, S100A8, S100A9]
GO:2000341	regulation of chemokine (C-X-C motif) ligand 2 production	3	13.6364	GO_BiologicalProcess-EBI-UniProt-GOA-ACAP-ARAP_25.05.2022_00h00	0.000353175	0.0324921	2.6158e-09	3.40054e-08	[5, 6, 7, 8]	Group44			[S100A8, S100A9, TNF]
GO:0010760	negative regulation of macrophage chemotaxis	3	25	GO_BiologicalProcess-EBI-UniProt-GOA-ACAP-ARAP_25.05.2022_00h00	5.28494e-05	0.0083502	2.6158e-09	3.40054e-08	[5, 6, 7, 8, 9]	Group44			[C5, S100A8, S100A9]
GO:0018119	peptidyl-cysteine S-nitrosylation	3	15	GO_BiologicalProcess-EBI-UniProt-GOA-ACAP-ARAP_25.05.2022_00h00	0.000263875	0.0258598	2.6158e-09	3.40054e-08	[6, 7, 8]	Group44			[GAPDH, S100A8, S100A9]
GO:2000343	positive regulation of chemokine (C-X-C motif) ligand 2 production	3	20	GO_BiologicalProcess-EBI-UniProt-GOA-ACAP-ARAP_25.05.2022_00h00	0.00010779	0.0136893	2.6158e-09	3.40054e-08	[5, 6, 7, 8, 9]	Group44			[S100A8, S100A9, TNF]
GO:0002902	regulation of B cell apoptotic process	3	12.5	GO_BiologicalProcess-EBI-UniProt-GOA-ACAP-ARAP_25.05.2022_00h00	0.000459892	0.038631	2.6158e-09	3.40054e-08	[8, 9]	Group44			[IL10, S100A8, S100A9]
GO:0010901	regulation of very-low-density lipoprotein particle remodeling	3	42.8571	GO_BiologicalProcess-EBI-UniProt-GOA-ACAP-ARAP_25.05.2022_00h00	8.60558e-06	0.00171251	1.29323e-13	3.75037e-12	[3, 4, 5, 6, 7, 10]	Group45			[APOA1, APOA2, APOC3]
GO:0150078	positive regulation of neuroinflammatory response	3	18.75	GO_BiologicalProcess-EBI-UniProt-GOA-ACAP-ARAP_25.05.2022_00h00	0.00013205	0.0161101	1.29323e-13	3.75037e-12	[5, 6, 7, 8]	Group45			[IL1B, IL6, TNF]
GO:0010903	negative regulation of very-low-density lipoprotein particle remodeling	3	60	GO_BiologicalProcess-EBI-UniProt-GOA-ACAP-ARAP_25.05.2022_00h00	2.48173e-06	0.000558388	1.29323e-13	3.75037e-12	[3, 4, 5, 6, 7, 8, 10, 11]	Group45			[APOA1, APOA2, APOC3]
GO:0060252	positive regulation of glial cell proliferation	3	15.7895	GO_BiologicalProcess-EBI-UniProt-GOA-ACAP-ARAP_25.05.2022_00h00	0.000225336	0.0232096	1.29323e-13	3.75037e-12	[4, 5, 6, 7, 8, 9, 10]	Group45			[IL1B, IL6, TNF]
GO:0035195	miRNA-mediated gene silencing	3	4.34783	GO_BiologicalProcess-EBI-UniProt-GOA-ACAP-ARAP_25.05.2022_00h00	0.00967854	0.0483927	1.29323e-13	3.75037e-12	[7, 8, 9]	Group45			[IL6, RIPK1, TNF]
GO:1903798	regulation of miRNA maturation	3	11.1111	GO_BiologicalProcess-EBI-UniProt-GOA-ACAP-ARAP_25.05.2022_00h00	0.000655452	0.0471926	1.29323e-13	3.75037e-12	[6, 7, 8, 9, 10, 11]	Group45			[IL6, RIPK1, TNF]
GO:0044872	lipoprotein localization	3	15.7895	GO_BiologicalProcess-EBI-UniProt-GOA-ACAP-ARAP_25.05.2022_00h00	0.000225336	0.0232096	1.24606e-08	1.24606e-07	[5]	Group48			[APOB, LRP1, MTTP]
GO:0034379	very-low-density lipoprotein particle assembly	3	27.2727	GO_BiologicalProcess-EBI-UniProt-GOA-ACAP-ARAP_25.05.2022_00h00	3.98216e-05	0.00657057	1.24606e-08	1.24606e-07	[4, 5, 8]	Group48			[APOB, APOC3, MTTP]
GO:0042953	lipoprotein transport	3	16.6667	GO_BiologicalProcess-EBI-UniProt-GOA-ACAP-ARAP_25.05.2022_00h00	0.000190639	0.0207796	1.24606e-08	1.24606e-07	[5, 6, 7]	Group48			[APOB, LRP1, MTTP]
GO:0002523	leukocyte migration involved in inflammatory response	3	13.0435	GO_BiologicalProcess-EBI-UniProt-GOA-ACAP-ARAP_25.05.2022_00h00	0.000404274	0.0351718	3.01469e-18	1.4772e-16	[3, 5]	Group49			[S100A8, S100A9, TNF]
GO:0045669	positive regulation of osteoblast differentiation	3	4.16667	GO_BiologicalProcess-EBI-UniProt-GOA-ACAP-ARAP_25.05.2022_00h00	0.0108671	0.0326013	3.01469e-18	1.4772e-16	[4, 5, 6]	Group49			[IL6, IL6R, IL6ST]
GO:0072567	chemokine (C-X-C motif) ligand 2 production	3	13.6364	GO_BiologicalProcess-EBI-UniProt-GOA-ACAP-ARAP_25.05.2022_00h00	0.000353175	0.0324921	3.01469e-18	1.4772e-16	[4, 7]	Group49			[S100A8, S100A9, TNF]
GO:2000341	regulation of chemokine (C-X-C motif) ligand 2 production	3	13.6364	GO_BiologicalProcess-EBI-UniProt-GOA-ACAP-ARAP_25.05.2022_00h00	0.000353175	0.0324921	3.01469e-18	1.4772e-16	[5, 6, 7, 8]	Group49			[S100A8, S100A9, TNF]
GO:2000343	positive regulation of chemokine (C-X-C motif) ligand 2 production	3	20	GO_BiologicalProcess-EBI-UniProt-GOA-ACAP-ARAP_25.05.2022_00h00	0.00010779	0.0136893	3.01469e-18	1.4772e-16	[5, 6, 7, 8, 9]	Group49			[S100A8, S100A9, TNF]
GO:0002704	negative regulation of leukocyte mediated immunity	3	4.28571	GO_BiologicalProcess-EBI-UniProt-GOA-ACAP-ARAP_25.05.2022_00h00	0.0100658	0.0402632	1.07307e-21	5.79456e-20	[4, 5, 6]	Group50			[CD46, CR1, IL13RA2]
GO:1904478	regulation of intestinal absorption	3	21.4286	GO_BiologicalProcess-EBI-UniProt-GOA-ACAP-ARAP_25.05.2022_00h00	8.66332e-05	0.0117821	1.07307e-21	5.79456e-20	[4, 5, 6]	Group50			[APOA1, APOA2, APOA4]
GO:0010901	regulation of very-low-density lipoprotein particle remodeling	3	42.8571	GO_BiologicalProcess-EBI-UniProt-GOA-ACAP-ARAP_25.05.2022_00h00	8.60558e-06	0.00171251	1.07307e-21	5.79456e-20	[3, 4, 5, 6, 7, 10]	Group50			[APOA1, APOA2, APOC3]
GO:1904729	regulation of intestinal lipid absorption	3	25	GO_BiologicalProcess-EBI-UniProt-GOA-ACAP-ARAP_25.05.2022_00h00	5.28494e-05	0.0083502	1.07307e-21	5.79456e-20	[5, 6, 7]	Group50			[APOA1, APOA2, APOA4]
GO:0010903	negative regulation of very-low-density lipoprotein particle remodeling	3	60	GO_BiologicalProcess-EBI-UniProt-GOA-ACAP-ARAP_25.05.2022_00h00	2.48173e-06	0.000558388	1.07307e-21	5.79456e-20	[3, 4, 5, 6, 7, 8, 10, 11]	Group50			[APOA1, APOA2, APOC3]
GO:0030300	regulation of intestinal cholesterol absorption	3	27.2727	GO_BiologicalProcess-EBI-UniProt-GOA-ACAP-ARAP_25.05.2022_00h00	3.98216e-05	0.00657057	1.07307e-21	5.79456e-20	[5, 6, 7, 8, 9]	Group50			[APOA1, APOA2, APOA4]
GO:0042130	negative regulation of T cell proliferation	3	4	GO_BiologicalProcess-EBI-UniProt-GOA-ACAP-ARAP_25.05.2022_00h00	0.0121365	0.0121365	1.07307e-21	5.79456e-20	[6, 7, 8, 9]	Group50			[CR1, IL10, VSIG4]
GO:0002293	alpha-beta T cell differentiation involved in immune response	3	4.10959	GO_BiologicalProcess-EBI-UniProt-GOA-ACAP-ARAP_25.05.2022_00h00	0.0112812	0.0225624	2.86721e-15	1.17556e-13	[7, 8, 9, 10, 11, 12, 13]	Group51			[IL4R, IL6, IL6R]
GO:0002294	CD4-positive, alpha-beta T cell differentiation involved in immune response	3	4.16667	GO_BiologicalProcess-EBI-UniProt-GOA-ACAP-ARAP_25.05.2022_00h00	0.0108671	0.0326013	2.86721e-15	1.17556e-13	[8, 9, 10, 11, 12, 13, 14]	Group51			[IL4R, IL6, IL6R]
GO:0032682	negative regulation of chemokine production	3	13.0435	GO_BiologicalProcess-EBI-UniProt-GOA-ACAP-ARAP_25.05.2022_00h00	0.000404274	0.0351718	2.86721e-15	1.17556e-13	[4, 5, 6, 7, 8]	Group51			[APOD, IL10, IL6]
GO:1900016	negative regulation of cytokine production involved in inflammatory response	3	11.1111	GO_BiologicalProcess-EBI-UniProt-GOA-ACAP-ARAP_25.05.2022_00h00	0.000655452	0.0471926	2.86721e-15	1.17556e-13	[4, 5, 6, 7, 8]	Group51			[APOD, F2, IL1R2]
GO:0002287	alpha-beta T cell activation involved in immune response	3	4.10959	GO_BiologicalProcess-EBI-UniProt-GOA-ACAP-ARAP_25.05.2022_00h00	0.0112812	0.0225624	2.86721e-15	1.17556e-13	[6, 7]	Group51			[IL4R, IL6, IL6R]
GO:0150078	positive regulation of neuroinflammatory response	3	18.75	GO_BiologicalProcess-EBI-UniProt-GOA-ACAP-ARAP_25.05.2022_00h00	0.00013205	0.0161101	2.86721e-15	1.17556e-13	[5, 6, 7, 8]	Group51			[IL1B, IL6, TNF]
GO:2000659	regulation of interleukin-1-mediated signaling pathway	3	33.3333	GO_BiologicalProcess-EBI-UniProt-GOA-ACAP-ARAP_25.05.2022_00h00	2.04622e-05	0.00372412	2.86721e-15	1.17556e-13	[5, 6, 7, 8]	Group51			[IL1R1, IL1R2, IL6]
GO:0060252	positive regulation of glial cell proliferation	3	15.7895	GO_BiologicalProcess-EBI-UniProt-GOA-ACAP-ARAP_25.05.2022_00h00	0.000225336	0.0232096	2.86721e-15	1.17556e-13	[4, 5, 6, 7, 8, 9, 10]	Group51			[IL1B, IL6, TNF]
GO:0035195	miRNA-mediated gene silencing	3	4.34783	GO_BiologicalProcess-EBI-UniProt-GOA-ACAP-ARAP_25.05.2022_00h00	0.00967854	0.0483927	2.86721e-15	1.17556e-13	[7, 8, 9]	Group51			[IL6, RIPK1, TNF]
GO:1903798	regulation of miRNA maturation	3	11.1111	GO_BiologicalProcess-EBI-UniProt-GOA-ACAP-ARAP_25.05.2022_00h00	0.000655452	0.0471926	2.86721e-15	1.17556e-13	[6, 7, 8, 9, 10, 11]	Group51			[IL6, RIPK1, TNF]
GO:0031649	heat generation	3	15.7895	GO_BiologicalProcess-EBI-UniProt-GOA-ACAP-ARAP_25.05.2022_00h00	0.000225336	0.0232096	2.17039e-12	4.77486e-11	[4, 6]	Group52			[IL1A, IL1B, TNF]
GO:0045669	positive regulation of osteoblast differentiation	3	4.16667	GO_BiologicalProcess-EBI-UniProt-GOA-ACAP-ARAP_25.05.2022_00h00	0.0108671	0.0326013	2.17039e-12	4.77486e-11	[4, 5, 6]	Group52			[IL6, IL6R, IL6ST]
GO:0001660	fever generation	3	23.0769	GO_BiologicalProcess-EBI-UniProt-GOA-ACAP-ARAP_25.05.2022_00h00	6.83858e-05	0.0100527	2.17039e-12	4.77486e-11	[5, 7]	Group52			[IL1A, IL1B, TNF]
GO:0045917	positive regulation of complement activation	3	60	GO_BiologicalProcess-EBI-UniProt-GOA-ACAP-ARAP_25.05.2022_00h00	2.48173e-06	0.000558388	2.17039e-12	4.77486e-11	[4, 5, 6, 7, 8, 9]	Group52			[C3, CR1, IL1B]
GO:0150078	positive regulation of neuroinflammatory response	3	18.75	GO_BiologicalProcess-EBI-UniProt-GOA-ACAP-ARAP_25.05.2022_00h00	0.00013205	0.0161101	2.17039e-12	4.77486e-11	[5, 6, 7, 8]	Group52			[IL1B, IL6, TNF]
GO:0035743	CD4-positive, alpha-beta T cell cytokine production	3	15	GO_BiologicalProcess-EBI-UniProt-GOA-ACAP-ARAP_25.05.2022_00h00	0.000263875	0.0258598	2.17039e-12	4.77486e-11	[5, 7, 8]	Group52			[IL1B, IL1R1, IL6]
GO:0060252	positive regulation of glial cell proliferation	3	15.7895	GO_BiologicalProcess-EBI-UniProt-GOA-ACAP-ARAP_25.05.2022_00h00	0.000225336	0.0232096	2.17039e-12	4.77486e-11	[4, 5, 6, 7, 8, 9, 10]	Group52			[IL1B, IL6, TNF]
GO:0002293	alpha-beta T cell differentiation involved in immune response	3	4.10959	GO_BiologicalProcess-EBI-UniProt-GOA-ACAP-ARAP_25.05.2022_00h00	0.0112812	0.0225624	2.79982e-16	1.20392e-14	[7, 8, 9, 10, 11, 12, 13]	Group54			[IL4R, IL6, IL6R]
GO:0002294	CD4-positive, alpha-beta T cell differentiation involved in immune response	3	4.16667	GO_BiologicalProcess-EBI-UniProt-GOA-ACAP-ARAP_25.05.2022_00h00	0.0108671	0.0326013	2.79982e-16	1.20392e-14	[8, 9, 10, 11, 12, 13, 14]	Group54			[IL4R, IL6, IL6R]
GO:0045669	positive regulation of osteoblast differentiation	3	4.16667	GO_BiologicalProcess-EBI-UniProt-GOA-ACAP-ARAP_25.05.2022_00h00	0.0108671	0.0326013	2.79982e-16	1.20392e-14	[4, 5, 6]	Group54			[IL6, IL6R, IL6ST]
GO:0070120	ciliary neurotrophic factor-mediated signaling pathway	3	33.3333	GO_BiologicalProcess-EBI-UniProt-GOA-ACAP-ARAP_25.05.2022_00h00	2.04622e-05	0.00372412	2.79982e-16	1.20392e-14	[5, 6, 7]	Group54			[IL13RA1, IL6R, IL6ST]
GO:0002287	alpha-beta T cell activation involved in immune response	3	4.10959	GO_BiologicalProcess-EBI-UniProt-GOA-ACAP-ARAP_25.05.2022_00h00	0.0112812	0.0225624	2.79982e-16	1.20392e-14	[6, 7]	Group54			[IL4R, IL6, IL6R]
GO:0004897	ciliary neurotrophic factor receptor activity	3	37.5	GO_BiologicalProcess-EBI-UniProt-GOA-ACAP-ARAP_25.05.2022_00h00	1.3705e-05	0.00257655	2.79982e-16	1.20392e-14	[6, 7, 8]	Group54			[IL13RA1, IL6R, IL6ST]
GO:0035195	miRNA-mediated gene silencing	3	4.34783	GO_BiologicalProcess-EBI-UniProt-GOA-ACAP-ARAP_25.05.2022_00h00	0.00967854	0.0483927	2.79982e-16	1.20392e-14	[7, 8, 9]	Group54			[IL6, RIPK1, TNF]
GO:1903798	regulation of miRNA maturation	3	11.1111	GO_BiologicalProcess-EBI-UniProt-GOA-ACAP-ARAP_25.05.2022_00h00	0.000655452	0.0471926	2.79982e-16	1.20392e-14	[6, 7, 8, 9, 10, 11]	Group54			[IL6, RIPK1, TNF]
GO:0051238	sequestering of metal ion	3	18.75	GO_BiologicalProcess-EBI-UniProt-GOA-ACAP-ARAP_25.05.2022_00h00	0.00013205	0.0161101	2.41077e-13	6.50908e-12	[3]	Group55			[LCN2, S100A8, S100A9]
GO:0002523	leukocyte migration involved in inflammatory response	3	13.0435	GO_BiologicalProcess-EBI-UniProt-GOA-ACAP-ARAP_25.05.2022_00h00	0.000404274	0.0351718	2.41077e-13	6.50908e-12	[3, 5]	Group55			[S100A8, S100A9, TNF]
GO:0017014	protein nitrosylation	3	15	GO_BiologicalProcess-EBI-UniProt-GOA-ACAP-ARAP_25.05.2022_00h00	0.000263875	0.0258598	2.41077e-13	6.50908e-12	[5, 6]	Group55			[GAPDH, S100A8, S100A9]
GO:0072567	chemokine (C-X-C motif) ligand 2 production	3	13.6364	GO_BiologicalProcess-EBI-UniProt-GOA-ACAP-ARAP_25.05.2022_00h00	0.000353175	0.0324921	2.41077e-13	6.50908e-12	[4, 7]	Group55			[S100A8, S100A9, TNF]
GO:0002689	negative regulation of leukocyte chemotaxis	3	11.1111	GO_BiologicalProcess-EBI-UniProt-GOA-ACAP-ARAP_25.05.2022_00h00	0.000655452	0.0471926	2.41077e-13	6.50908e-12	[4, 5, 6, 7, 8]	Group55			[C5, S100A8, S100A9]
GO:1905522	negative regulation of macrophage migration	3	16.6667	GO_BiologicalProcess-EBI-UniProt-GOA-ACAP-ARAP_25.05.2022_00h00	0.000190639	0.0207796	2.41077e-13	6.50908e-12	[4, 5, 6, 7, 8]	Group55			[C5, S100A8, S100A9]
GO:2000341	regulation of chemokine (C-X-C motif) ligand 2 production	3	13.6364	GO_BiologicalProcess-EBI-UniProt-GOA-ACAP-ARAP_25.05.2022_00h00	0.000353175	0.0324921	2.41077e-13	6.50908e-12	[5, 6, 7, 8]	Group55			[S100A8, S100A9, TNF]
GO:0010760	negative regulation of macrophage chemotaxis	3	25	GO_BiologicalProcess-EBI-UniProt-GOA-ACAP-ARAP_25.05.2022_00h00	5.28494e-05	0.0083502	2.41077e-13	6.50908e-12	[5, 6, 7, 8, 9]	Group55			[C5, S100A8, S100A9]
GO:0018119	peptidyl-cysteine S-nitrosylation	3	15	GO_BiologicalProcess-EBI-UniProt-GOA-ACAP-ARAP_25.05.2022_00h00	0.000263875	0.0258598	2.41077e-13	6.50908e-12	[6, 7, 8]	Group55			[GAPDH, S100A8, S100A9]
GO:2000343	positive regulation of chemokine (C-X-C motif) ligand 2 production	3	20	GO_BiologicalProcess-EBI-UniProt-GOA-ACAP-ARAP_25.05.2022_00h00	0.00010779	0.0136893	2.41077e-13	6.50908e-12	[5, 6, 7, 8, 9]	Group55			[S100A8, S100A9, TNF]
GO:0002902	regulation of B cell apoptotic process	3	12.5	GO_BiologicalProcess-EBI-UniProt-GOA-ACAP-ARAP_25.05.2022_00h00	0.000459892	0.038631	2.41077e-13	6.50908e-12	[8, 9]	Group55			[IL10, S100A8, S100A9]
GO:0002704	negative regulation of leukocyte mediated immunity	3	4.28571	GO_BiologicalProcess-EBI-UniProt-GOA-ACAP-ARAP_25.05.2022_00h00	0.0100658	0.0402632	9.16685e-28	5.31677e-26	[4, 5, 6]	Group56			[CD46, CR1, IL13RA2]
GO:0045917	positive regulation of complement activation	3	60	GO_BiologicalProcess-EBI-UniProt-GOA-ACAP-ARAP_25.05.2022_00h00	2.48173e-06	0.000558388	9.16685e-28	5.31677e-26	[4, 5, 6, 7, 8, 9]	Group56			[C3, CR1, IL1B]
GO:0030451	regulation of complement activation, alternative pathway	3	75	GO_BiologicalProcess-EBI-UniProt-GOA-ACAP-ARAP_25.05.2022_00h00	9.97322e-07	0.000245341	9.16685e-28	5.31677e-26	[5, 6, 7, 8, 9]	Group56			[CFH, CR1, VSIG4]
GO:0042130	negative regulation of T cell proliferation	3	4	GO_BiologicalProcess-EBI-UniProt-GOA-ACAP-ARAP_25.05.2022_00h00	0.0121365	0.0121365	9.16685e-28	5.31677e-26	[6, 7, 8, 9]	Group56			[CR1, IL10, VSIG4]
GO:1905906	regulation of amyloid fibril formation	3	18.75	GO_BiologicalProcess-EBI-UniProt-GOA-ACAP-ARAP_25.05.2022_00h00	0.00013205	0.0161101	8.31915e-14	2.74532e-12	[5, 6]	Group57			[APOE, CLU, LDLR]
GO:1905907	negative regulation of amyloid fibril formation	3	25	GO_BiologicalProcess-EBI-UniProt-GOA-ACAP-ARAP_25.05.2022_00h00	5.28494e-05	0.0083502	8.31915e-14	2.74532e-12	[5, 6, 7]	Group57			[APOE, CLU, LDLR]
GO:0031649	heat generation	3	15.7895	GO_BiologicalProcess-EBI-UniProt-GOA-ACAP-ARAP_25.05.2022_00h00	0.000225336	0.0232096	1.20879e-13	3.62638e-12	[4, 6]	Group58			[IL1A, IL1B, TNF]
GO:0001660	fever generation	3	23.0769	GO_BiologicalProcess-EBI-UniProt-GOA-ACAP-ARAP_25.05.2022_00h00	6.83858e-05	0.0100527	1.20879e-13	3.62638e-12	[5, 7]	Group58			[IL1A, IL1B, TNF]
GO:0045917	positive regulation of complement activation	3	60	GO_BiologicalProcess-EBI-UniProt-GOA-ACAP-ARAP_25.05.2022_00h00	2.48173e-06	0.000558388	1.20879e-13	3.62638e-12	[4, 5, 6, 7, 8, 9]	Group58			[C3, CR1, IL1B]
GO:0030451	regulation of complement activation, alternative pathway	3	75	GO_BiologicalProcess-EBI-UniProt-GOA-ACAP-ARAP_25.05.2022_00h00	9.97322e-07	0.000245341	1.20879e-13	3.62638e-12	[5, 6, 7, 8, 9]	Group58			[CFH, CR1, VSIG4]
GO:0042130	negative regulation of T cell proliferation	3	4	GO_BiologicalProcess-EBI-UniProt-GOA-ACAP-ARAP_25.05.2022_00h00	0.0121365	0.0121365	1.20879e-13	3.62638e-12	[6, 7, 8, 9]	Group58			[CR1, IL10, VSIG4]
GO:0044872	lipoprotein localization	3	15.7895	GO_BiologicalProcess-EBI-UniProt-GOA-ACAP-ARAP_25.05.2022_00h00	0.000225336	0.0232096	2.28342e-16	1.0047e-14	[5]	Group59			[APOB, LRP1, MTTP]
GO:0007039	protein catabolic process in the vacuole	3	11.5385	GO_BiologicalProcess-EBI-UniProt-GOA-ACAP-ARAP_25.05.2022_00h00	0.000585327	0.0450701	2.28342e-16	1.0047e-14	[5, 6]	Group59			[LDLR, LRP1, LRP2]
GO:0042159	lipoprotein catabolic process	3	18.75	GO_BiologicalProcess-EBI-UniProt-GOA-ACAP-ARAP_25.05.2022_00h00	0.00013205	0.0161101	2.28342e-16	1.0047e-14	[5, 6]	Group59			[APOB, APOE, LDLR]
GO:1905906	regulation of amyloid fibril formation	3	18.75	GO_BiologicalProcess-EBI-UniProt-GOA-ACAP-ARAP_25.05.2022_00h00	0.00013205	0.0161101	2.28342e-16	1.0047e-14	[5, 6]	Group59			[APOE, CLU, LDLR]
GO:0042953	lipoprotein transport	3	16.6667	GO_BiologicalProcess-EBI-UniProt-GOA-ACAP-ARAP_25.05.2022_00h00	0.000190639	0.0207796	2.28342e-16	1.0047e-14	[5, 6, 7]	Group59			[APOB, LRP1, MTTP]
GO:1904350	regulation of protein catabolic process in the vacuole	3	20	GO_BiologicalProcess-EBI-UniProt-GOA-ACAP-ARAP_25.05.2022_00h00	0.00010779	0.0136893	2.28342e-16	1.0047e-14	[5, 6, 7]	Group59			[LDLR, LRP1, LRP2]
GO:1905907	negative regulation of amyloid fibril formation	3	25	GO_BiologicalProcess-EBI-UniProt-GOA-ACAP-ARAP_25.05.2022_00h00	5.28494e-05	0.0083502	2.28342e-16	1.0047e-14	[5, 6, 7]	Group59			[APOE, CLU, LDLR]
GO:0010640	regulation of platelet-derived growth factor receptor signaling pathway	3	11.5385	GO_BiologicalProcess-EBI-UniProt-GOA-ACAP-ARAP_25.05.2022_00h00	0.000585327	0.0450701	2.28342e-16	1.0047e-14	[4, 5, 6, 7, 8, 9]	Group59			[APOD, LRP1, SLC9A3R1]
GO:1904352	positive regulation of protein catabolic process in the vacuole	3	42.8571	GO_BiologicalProcess-EBI-UniProt-GOA-ACAP-ARAP_25.05.2022_00h00	8.60558e-06	0.00171251	2.28342e-16	1.0047e-14	[5, 6, 7, 8]	Group59			[LDLR, LRP1, LRP2]
GO:1905146	lysosomal protein catabolic process	3	13.6364	GO_BiologicalProcess-EBI-UniProt-GOA-ACAP-ARAP_25.05.2022_00h00	0.000353175	0.0324921	2.28342e-16	1.0047e-14	[6, 7]	Group59			[LDLR, LRP1, LRP2]
GO:0010642	negative regulation of platelet-derived growth factor receptor signaling pathway	3	21.4286	GO_BiologicalProcess-EBI-UniProt-GOA-ACAP-ARAP_25.05.2022_00h00	8.66332e-05	0.0117821	2.28342e-16	1.0047e-14	[4, 5, 6, 7, 8, 9, 10]	Group59			[APOD, LRP1, SLC9A3R1]
GO:1905165	regulation of lysosomal protein catabolic process	3	23.0769	GO_BiologicalProcess-EBI-UniProt-GOA-ACAP-ARAP_25.05.2022_00h00	6.83858e-05	0.0100527	2.28342e-16	1.0047e-14	[6, 7, 8]	Group59			[LDLR, LRP1, LRP2]
GO:1905167	positive regulation of lysosomal protein catabolic process	3	60	GO_BiologicalProcess-EBI-UniProt-GOA-ACAP-ARAP_25.05.2022_00h00	2.48173e-06	0.000558388	2.28342e-16	1.0047e-14	[6, 7, 8, 9]	Group59			[LDLR, LRP1, LRP2]
GO:0009110	vitamin biosynthetic process	3	13.6364	GO_BiologicalProcess-EBI-UniProt-GOA-ACAP-ARAP_25.05.2022_00h00	0.000353175	0.0324921	8.3602e-16	3.51128e-14	[4]	Group60			[IL1B, PLTP, TNF]
GO:0031649	heat generation	3	15.7895	GO_BiologicalProcess-EBI-UniProt-GOA-ACAP-ARAP_25.05.2022_00h00	0.000225336	0.0232096	8.3602e-16	3.51128e-14	[4, 6]	Group60			[IL1A, IL1B, TNF]
GO:0042362	fat-soluble vitamin biosynthetic process	3	20	GO_BiologicalProcess-EBI-UniProt-GOA-ACAP-ARAP_25.05.2022_00h00	0.00010779	0.0136893	8.3602e-16	3.51128e-14	[5]	Group60			[IL1B, PLTP, TNF]
GO:0010901	regulation of very-low-density lipoprotein particle remodeling	3	42.8571	GO_BiologicalProcess-EBI-UniProt-GOA-ACAP-ARAP_25.05.2022_00h00	8.60558e-06	0.00171251	8.3602e-16	3.51128e-14	[3, 4, 5, 6, 7, 10]	Group60			[APOA1, APOA2, APOC3]
GO:0001660	fever generation	3	23.0769	GO_BiologicalProcess-EBI-UniProt-GOA-ACAP-ARAP_25.05.2022_00h00	6.83858e-05	0.0100527	8.3602e-16	3.51128e-14	[5, 7]	Group60			[IL1A, IL1B, TNF]
GO:0150078	positive regulation of neuroinflammatory response	3	18.75	GO_BiologicalProcess-EBI-UniProt-GOA-ACAP-ARAP_25.05.2022_00h00	0.00013205	0.0161101	8.3602e-16	3.51128e-14	[5, 6, 7, 8]	Group60			[IL1B, IL6, TNF]
GO:1901550	regulation of endothelial cell development	3	16.6667	GO_BiologicalProcess-EBI-UniProt-GOA-ACAP-ARAP_25.05.2022_00h00	0.000190639	0.0207796	8.3602e-16	3.51128e-14	[5, 6, 7, 8]	Group60			[IL1B, TNF, TNFRSF1A]
GO:0010903	negative regulation of very-low-density lipoprotein particle remodeling	3	60	GO_BiologicalProcess-EBI-UniProt-GOA-ACAP-ARAP_25.05.2022_00h00	2.48173e-06	0.000558388	8.3602e-16	3.51128e-14	[3, 4, 5, 6, 7, 8, 10, 11]	Group60			[APOA1, APOA2, APOC3]
GO:0060252	positive regulation of glial cell proliferation	3	15.7895	GO_BiologicalProcess-EBI-UniProt-GOA-ACAP-ARAP_25.05.2022_00h00	0.000225336	0.0232096	8.3602e-16	3.51128e-14	[4, 5, 6, 7, 8, 9, 10]	Group60			[IL1B, IL6, TNF]
GO:1903140	regulation of establishment of endothelial barrier	3	16.6667	GO_BiologicalProcess-EBI-UniProt-GOA-ACAP-ARAP_25.05.2022_00h00	0.000190639	0.0207796	8.3602e-16	3.51128e-14	[6, 7, 8, 9]	Group60			[IL1B, TNF, TNFRSF1A]
GO:0007039	protein catabolic process in the vacuole	3	11.5385	GO_BiologicalProcess-EBI-UniProt-GOA-ACAP-ARAP_25.05.2022_00h00	0.000585327	0.0450701	1.73625e-16	7.81312e-15	[5, 6]	Group61			[LDLR, LRP1, LRP2]
GO:1905906	regulation of amyloid fibril formation	3	18.75	GO_BiologicalProcess-EBI-UniProt-GOA-ACAP-ARAP_25.05.2022_00h00	0.00013205	0.0161101	1.73625e-16	7.81312e-15	[5, 6]	Group61			[APOE, CLU, LDLR]
GO:1904350	regulation of protein catabolic process in the vacuole	3	20	GO_BiologicalProcess-EBI-UniProt-GOA-ACAP-ARAP_25.05.2022_00h00	0.00010779	0.0136893	1.73625e-16	7.81312e-15	[5, 6, 7]	Group61			[LDLR, LRP1, LRP2]
GO:1905907	negative regulation of amyloid fibril formation	3	25	GO_BiologicalProcess-EBI-UniProt-GOA-ACAP-ARAP_25.05.2022_00h00	5.28494e-05	0.0083502	1.73625e-16	7.81312e-15	[5, 6, 7]	Group61			[APOE, CLU, LDLR]
GO:1904352	positive regulation of protein catabolic process in the vacuole	3	42.8571	GO_BiologicalProcess-EBI-UniProt-GOA-ACAP-ARAP_25.05.2022_00h00	8.60558e-06	0.00171251	1.73625e-16	7.81312e-15	[5, 6, 7, 8]	Group61			[LDLR, LRP1, LRP2]
GO:1905146	lysosomal protein catabolic process	3	13.6364	GO_BiologicalProcess-EBI-UniProt-GOA-ACAP-ARAP_25.05.2022_00h00	0.000353175	0.0324921	1.73625e-16	7.81312e-15	[6, 7]	Group61			[LDLR, LRP1, LRP2]
GO:1905165	regulation of lysosomal protein catabolic process	3	23.0769	GO_BiologicalProcess-EBI-UniProt-GOA-ACAP-ARAP_25.05.2022_00h00	6.83858e-05	0.0100527	1.73625e-16	7.81312e-15	[6, 7, 8]	Group61			[LDLR, LRP1, LRP2]
GO:1905167	positive regulation of lysosomal protein catabolic process	3	60	GO_BiologicalProcess-EBI-UniProt-GOA-ACAP-ARAP_25.05.2022_00h00	2.48173e-06	0.000558388	1.73625e-16	7.81312e-15	[6, 7, 8, 9]	Group61			[LDLR, LRP1, LRP2]
GO:0150078	positive regulation of neuroinflammatory response	3	18.75	GO_BiologicalProcess-EBI-UniProt-GOA-ACAP-ARAP_25.05.2022_00h00	0.00013205	0.0161101	7.39292e-20	3.77039e-18	[5, 6, 7, 8]	Group62			[IL1B, IL6, TNF]
GO:0060252	positive regulation of glial cell proliferation	3	15.7895	GO_BiologicalProcess-EBI-UniProt-GOA-ACAP-ARAP_25.05.2022_00h00	0.000225336	0.0232096	7.39292e-20	3.77039e-18	[4, 5, 6, 7, 8, 9, 10]	Group62			[IL1B, IL6, TNF]
GO:1904478	regulation of intestinal absorption	3	21.4286	GO_BiologicalProcess-EBI-UniProt-GOA-ACAP-ARAP_25.05.2022_00h00	8.66332e-05	0.0117821	8.83937e-24	5.03844e-22	[4, 5, 6]	Group63			[APOA1, APOA2, APOA4]
GO:0010901	regulation of very-low-density lipoprotein particle remodeling	3	42.8571	GO_BiologicalProcess-EBI-UniProt-GOA-ACAP-ARAP_25.05.2022_00h00	8.60558e-06	0.00171251	8.83937e-24	5.03844e-22	[3, 4, 5, 6, 7, 10]	Group63			[APOA1, APOA2, APOC3]
GO:1904729	regulation of intestinal lipid absorption	3	25	GO_BiologicalProcess-EBI-UniProt-GOA-ACAP-ARAP_25.05.2022_00h00	5.28494e-05	0.0083502	8.83937e-24	5.03844e-22	[5, 6, 7]	Group63			[APOA1, APOA2, APOA4]
GO:0010903	negative regulation of very-low-density lipoprotein particle remodeling	3	60	GO_BiologicalProcess-EBI-UniProt-GOA-ACAP-ARAP_25.05.2022_00h00	2.48173e-06	0.000558388	8.83937e-24	5.03844e-22	[3, 4, 5, 6, 7, 8, 10, 11]	Group63			[APOA1, APOA2, APOC3]
GO:0030300	regulation of intestinal cholesterol absorption	3	27.2727	GO_BiologicalProcess-EBI-UniProt-GOA-ACAP-ARAP_25.05.2022_00h00	3.98216e-05	0.00657057	8.83937e-24	5.03844e-22	[5, 6, 7, 8, 9]	Group63			[APOA1, APOA2, APOA4]
GO:0032682	negative regulation of chemokine production	3	13.0435	GO_BiologicalProcess-EBI-UniProt-GOA-ACAP-ARAP_25.05.2022_00h00	0.000404274	0.0351718	8.15624e-20	4.07812e-18	[4, 5, 6, 7, 8]	Group64			[APOD, IL10, IL6]
GO:0150078	positive regulation of neuroinflammatory response	3	18.75	GO_BiologicalProcess-EBI-UniProt-GOA-ACAP-ARAP_25.05.2022_00h00	0.00013205	0.0161101	8.15624e-20	4.07812e-18	[5, 6, 7, 8]	Group64			[IL1B, IL6, TNF]
GO:0060252	positive regulation of glial cell proliferation	3	15.7895	GO_BiologicalProcess-EBI-UniProt-GOA-ACAP-ARAP_25.05.2022_00h00	0.000225336	0.0232096	8.15624e-20	4.07812e-18	[4, 5, 6, 7, 8, 9, 10]	Group64			[IL1B, IL6, TNF]
GO:0035195	miRNA-mediated gene silencing	3	4.34783	GO_BiologicalProcess-EBI-UniProt-GOA-ACAP-ARAP_25.05.2022_00h00	0.00967854	0.0483927	8.15624e-20	4.07812e-18	[7, 8, 9]	Group64			[IL6, RIPK1, TNF]
GO:1903798	regulation of miRNA maturation	3	11.1111	GO_BiologicalProcess-EBI-UniProt-GOA-ACAP-ARAP_25.05.2022_00h00	0.000655452	0.0471926	8.15624e-20	4.07812e-18	[6, 7, 8, 9, 10, 11]	Group64			[IL6, RIPK1, TNF]
GO:0002293	alpha-beta T cell differentiation involved in immune response	3	4.10959	GO_BiologicalProcess-EBI-UniProt-GOA-ACAP-ARAP_25.05.2022_00h00	0.0112812	0.0225624	2.01266e-40	1.26797e-38	[7, 8, 9, 10, 11, 12, 13]	Group65			[IL4R, IL6, IL6R]
GO:0002294	CD4-positive, alpha-beta T cell differentiation involved in immune response	3	4.16667	GO_BiologicalProcess-EBI-UniProt-GOA-ACAP-ARAP_25.05.2022_00h00	0.0108671	0.0326013	2.01266e-40	1.26797e-38	[8, 9, 10, 11, 12, 13, 14]	Group65			[IL4R, IL6, IL6R]
GO:0051238	sequestering of metal ion	3	18.75	GO_BiologicalProcess-EBI-UniProt-GOA-ACAP-ARAP_25.05.2022_00h00	0.00013205	0.0161101	2.01266e-40	1.26797e-38	[3]	Group65			[LCN2, S100A8, S100A9]
GO:0060353	regulation of cell adhesion molecule production	3	33.3333	GO_BiologicalProcess-EBI-UniProt-GOA-ACAP-ARAP_25.05.2022_00h00	2.04622e-05	0.00372412	2.01266e-40	1.26797e-38	[3, 4]	Group65			[APOA1, CXCL8, IL1B]
GO:0002523	leukocyte migration involved in inflammatory response	3	13.0435	GO_BiologicalProcess-EBI-UniProt-GOA-ACAP-ARAP_25.05.2022_00h00	0.000404274	0.0351718	2.01266e-40	1.26797e-38	[3, 5]	Group65			[S100A8, S100A9, TNF]
GO:0009110	vitamin biosynthetic process	3	13.6364	GO_BiologicalProcess-EBI-UniProt-GOA-ACAP-ARAP_25.05.2022_00h00	0.000353175	0.0324921	2.01266e-40	1.26797e-38	[4]	Group65			[IL1B, PLTP, TNF]
GO:1903659	regulation of complement-dependent cytotoxicity	3	27.2727	GO_BiologicalProcess-EBI-UniProt-GOA-ACAP-ARAP_25.05.2022_00h00	3.98216e-05	0.00657057	2.01266e-40	1.26797e-38	[4, 5]	Group65			[CFH, IL10, IL13]
GO:0002704	negative regulation of leukocyte mediated immunity	3	4.28571	GO_BiologicalProcess-EBI-UniProt-GOA-ACAP-ARAP_25.05.2022_00h00	0.0100658	0.0402632	2.01266e-40	1.26797e-38	[4, 5, 6]	Group65			[CD46, CR1, IL13RA2]
GO:0031649	heat generation	3	15.7895	GO_BiologicalProcess-EBI-UniProt-GOA-ACAP-ARAP_25.05.2022_00h00	0.000225336	0.0232096	2.01266e-40	1.26797e-38	[4, 6]	Group65			[IL1A, IL1B, TNF]
GO:0042362	fat-soluble vitamin biosynthetic process	3	20	GO_BiologicalProcess-EBI-UniProt-GOA-ACAP-ARAP_25.05.2022_00h00	0.00010779	0.0136893	2.01266e-40	1.26797e-38	[5]	Group65			[IL1B, PLTP, TNF]
GO:0044872	lipoprotein localization	3	15.7895	GO_BiologicalProcess-EBI-UniProt-GOA-ACAP-ARAP_25.05.2022_00h00	0.000225336	0.0232096	2.01266e-40	1.26797e-38	[5]	Group65			[APOB, LRP1, MTTP]
GO:0045453	bone resorption	3	4.16667	GO_BiologicalProcess-EBI-UniProt-GOA-ACAP-ARAP_25.05.2022_00h00	0.0108671	0.0326013	2.01266e-40	1.26797e-38	[4, 6]	Group65			[IL6, TF, TFRC]
GO:0045669	positive regulation of osteoblast differentiation	3	4.16667	GO_BiologicalProcess-EBI-UniProt-GOA-ACAP-ARAP_25.05.2022_00h00	0.0108671	0.0326013	2.01266e-40	1.26797e-38	[4, 5, 6]	Group65			[IL6, IL6R, IL6ST]
GO:1904478	regulation of intestinal absorption	3	21.4286	GO_BiologicalProcess-EBI-UniProt-GOA-ACAP-ARAP_25.05.2022_00h00	8.66332e-05	0.0117821	2.01266e-40	1.26797e-38	[4, 5, 6]	Group65			[APOA1, APOA2, APOA4]
GO:0007039	protein catabolic process in the vacuole	3	11.5385	GO_BiologicalProcess-EBI-UniProt-GOA-ACAP-ARAP_25.05.2022_00h00	0.000585327	0.0450701	2.01266e-40	1.26797e-38	[5, 6]	Group65			[LDLR, LRP1, LRP2]
GO:0017014	protein nitrosylation	3	15	GO_BiologicalProcess-EBI-UniProt-GOA-ACAP-ARAP_25.05.2022_00h00	0.000263875	0.0258598	2.01266e-40	1.26797e-38	[5, 6]	Group65			[GAPDH, S100A8, S100A9]
GO:0034433	steroid esterification	3	33.3333	GO_BiologicalProcess-EBI-UniProt-GOA-ACAP-ARAP_25.05.2022_00h00	2.04622e-05	0.00372412	2.01266e-40	1.26797e-38	[5, 6]	Group65			[APOA1, APOA4, LCAT]
GO:0042159	lipoprotein catabolic process	3	18.75	GO_BiologicalProcess-EBI-UniProt-GOA-ACAP-ARAP_25.05.2022_00h00	0.00013205	0.0161101	2.01266e-40	1.26797e-38	[5, 6]	Group65			[APOB, APOE, LDLR]
GO:0072567	chemokine (C-X-C motif) ligand 2 production	3	13.6364	GO_BiologicalProcess-EBI-UniProt-GOA-ACAP-ARAP_25.05.2022_00h00	0.000353175	0.0324921	2.01266e-40	1.26797e-38	[4, 7]	Group65			[S100A8, S100A9, TNF]
GO:1903317	regulation of protein maturation	3	4.10959	GO_BiologicalProcess-EBI-UniProt-GOA-ACAP-ARAP_25.05.2022_00h00	0.0112812	0.0225624	2.01266e-40	1.26797e-38	[5, 6]	Group65			[IL1R2, KLKB1, SERPINF2]
GO:1905906	regulation of amyloid fibril formation	3	18.75	GO_BiologicalProcess-EBI-UniProt-GOA-ACAP-ARAP_25.05.2022_00h00	0.00013205	0.0161101	2.01266e-40	1.26797e-38	[5, 6]	Group65			[APOE, CLU, LDLR]
GO:0034379	very-low-density lipoprotein particle assembly	3	27.2727	GO_BiologicalProcess-EBI-UniProt-GOA-ACAP-ARAP_25.05.2022_00h00	3.98216e-05	0.00657057	2.01266e-40	1.26797e-38	[4, 5, 8]	Group65			[APOB, APOC3, MTTP]
GO:0010901	regulation of very-low-density lipoprotein particle remodeling	3	42.8571	GO_BiologicalProcess-EBI-UniProt-GOA-ACAP-ARAP_25.05.2022_00h00	8.60558e-06	0.00171251	2.01266e-40	1.26797e-38	[3, 4, 5, 6, 7, 10]	Group65			[APOA1, APOA2, APOC3]
GO:0001660	fever generation	3	23.0769	GO_BiologicalProcess-EBI-UniProt-GOA-ACAP-ARAP_25.05.2022_00h00	6.83858e-05	0.0100527	2.01266e-40	1.26797e-38	[5, 7]	Group65			[IL1A, IL1B, TNF]
GO:0002689	negative regulation of leukocyte chemotaxis	3	11.1111	GO_BiologicalProcess-EBI-UniProt-GOA-ACAP-ARAP_25.05.2022_00h00	0.000655452	0.0471926	2.01266e-40	1.26797e-38	[4, 5, 6, 7, 8]	Group65			[C5, S100A8, S100A9]
GO:0032682	negative regulation of chemokine production	3	13.0435	GO_BiologicalProcess-EBI-UniProt-GOA-ACAP-ARAP_25.05.2022_00h00	0.000404274	0.0351718	2.01266e-40	1.26797e-38	[4, 5, 6, 7, 8]	Group65			[APOD, IL10, IL6]
GO:0042953	lipoprotein transport	3	16.6667	GO_BiologicalProcess-EBI-UniProt-GOA-ACAP-ARAP_25.05.2022_00h00	0.000190639	0.0207796	2.01266e-40	1.26797e-38	[5, 6, 7]	Group65			[APOB, LRP1, MTTP]
GO:1904350	regulation of protein catabolic process in the vacuole	3	20	GO_BiologicalProcess-EBI-UniProt-GOA-ACAP-ARAP_25.05.2022_00h00	0.00010779	0.0136893	2.01266e-40	1.26797e-38	[5, 6, 7]	Group65			[LDLR, LRP1, LRP2]
GO:1904729	regulation of intestinal lipid absorption	3	25	GO_BiologicalProcess-EBI-UniProt-GOA-ACAP-ARAP_25.05.2022_00h00	5.28494e-05	0.0083502	2.01266e-40	1.26797e-38	[5, 6, 7]	Group65			[APOA1, APOA2, APOA4]
GO:1905522	negative regulation of macrophage migration	3	16.6667	GO_BiologicalProcess-EBI-UniProt-GOA-ACAP-ARAP_25.05.2022_00h00	0.000190639	0.0207796	2.01266e-40	1.26797e-38	[4, 5, 6, 7, 8]	Group65			[C5, S100A8, S100A9]
GO:1905907	negative regulation of amyloid fibril formation	3	25	GO_BiologicalProcess-EBI-UniProt-GOA-ACAP-ARAP_25.05.2022_00h00	5.28494e-05	0.0083502	2.01266e-40	1.26797e-38	[5, 6, 7]	Group65			[APOE, CLU, LDLR]
GO:0002287	alpha-beta T cell activation involved in immune response	3	4.10959	GO_BiologicalProcess-EBI-UniProt-GOA-ACAP-ARAP_25.05.2022_00h00	0.0112812	0.0225624	2.01266e-40	1.26797e-38	[6, 7]	Group65			[IL4R, IL6, IL6R]
GO:0010544	negative regulation of platelet activation	3	14.2857	GO_BiologicalProcess-EBI-UniProt-GOA-ACAP-ARAP_25.05.2022_00h00	0.000306431	0.0288045	2.01266e-40	1.26797e-38	[4, 5, 6, 7, 8, 9]	Group65			[APOE, F2, FGG]
GO:0019229	regulation of vasoconstriction	3	4.16667	GO_BiologicalProcess-EBI-UniProt-GOA-ACAP-ARAP_25.05.2022_00h00	0.0108671	0.0326013	2.01266e-40	1.26797e-38	[5, 6, 7, 8]	Group65			[FGA, FGB, FGG]
GO:0034434	sterol esterification	3	33.3333	GO_BiologicalProcess-EBI-UniProt-GOA-ACAP-ARAP_25.05.2022_00h00	2.04622e-05	0.00372412	2.01266e-40	1.26797e-38	[6, 7]	Group65			[APOA1, APOA4, LCAT]
GO:0045917	positive regulation of complement activation	3	60	GO_BiologicalProcess-EBI-UniProt-GOA-ACAP-ARAP_25.05.2022_00h00	2.48173e-06	0.000558388	2.01266e-40	1.26797e-38	[4, 5, 6, 7, 8, 9]	Group65			[C3, CR1, IL1B]
GO:0046624	sphingolipid transporter activity	3	15	GO_BiologicalProcess-EBI-UniProt-GOA-ACAP-ARAP_25.05.2022_00h00	0.000263875	0.0258598	2.01266e-40	1.26797e-38	[6, 7]	Group65			[ABCA1, MTTP, PLTP]
GO:0070613	regulation of protein processing	3	4.28571	GO_BiologicalProcess-EBI-UniProt-GOA-ACAP-ARAP_25.05.2022_00h00	0.0100658	0.0402632	2.01266e-40	1.26797e-38	[6, 7]	Group65			[IL1R2, KLKB1, SERPINF2]
GO:0090208	positive regulation of triglyceride metabolic process	3	13.0435	GO_BiologicalProcess-EBI-UniProt-GOA-ACAP-ARAP_25.05.2022_00h00	0.000404274	0.0351718	2.01266e-40	1.26797e-38	[4, 5, 6, 7, 8, 9]	Group65			[APOA1, APOA4, LDLR]
GO:0150078	positive regulation of neuroinflammatory response	3	18.75	GO_BiologicalProcess-EBI-UniProt-GOA-ACAP-ARAP_25.05.2022_00h00	0.00013205	0.0161101	2.01266e-40	1.26797e-38	[5, 6, 7, 8]	Group65			[IL1B, IL6, TNF]
GO:1901550	regulation of endothelial cell development	3	16.6667	GO_BiologicalProcess-EBI-UniProt-GOA-ACAP-ARAP_25.05.2022_00h00	0.000190639	0.0207796	2.01266e-40	1.26797e-38	[5, 6, 7, 8]	Group65			[IL1B, TNF, TNFRSF1A]
GO:1904352	positive regulation of protein catabolic process in the vacuole	3	42.8571	GO_BiologicalProcess-EBI-UniProt-GOA-ACAP-ARAP_25.05.2022_00h00	8.60558e-06	0.00171251	2.01266e-40	1.26797e-38	[5, 6, 7, 8]	Group65			[LDLR, LRP1, LRP2]
GO:1905146	lysosomal protein catabolic process	3	13.6364	GO_BiologicalProcess-EBI-UniProt-GOA-ACAP-ARAP_25.05.2022_00h00	0.000353175	0.0324921	2.01266e-40	1.26797e-38	[6, 7]	Group65			[LDLR, LRP1, LRP2]
GO:2000341	regulation of chemokine (C-X-C motif) ligand 2 production	3	13.6364	GO_BiologicalProcess-EBI-UniProt-GOA-ACAP-ARAP_25.05.2022_00h00	0.000353175	0.0324921	2.01266e-40	1.26797e-38	[5, 6, 7, 8]	Group65			[S100A8, S100A9, TNF]
GO:2000659	regulation of interleukin-1-mediated signaling pathway	3	33.3333	GO_BiologicalProcess-EBI-UniProt-GOA-ACAP-ARAP_25.05.2022_00h00	2.04622e-05	0.00372412	2.01266e-40	1.26797e-38	[5, 6, 7, 8]	Group65			[IL1R1, IL1R2, IL6]
GO:0035743	CD4-positive, alpha-beta T cell cytokine production	3	15	GO_BiologicalProcess-EBI-UniProt-GOA-ACAP-ARAP_25.05.2022_00h00	0.000263875	0.0258598	2.01266e-40	1.26797e-38	[5, 7, 8]	Group65			[IL1B, IL1R1, IL6]
GO:0010903	negative regulation of very-low-density lipoprotein particle remodeling	3	60	GO_BiologicalProcess-EBI-UniProt-GOA-ACAP-ARAP_25.05.2022_00h00	2.48173e-06	0.000558388	2.01266e-40	1.26797e-38	[3, 4, 5, 6, 7, 8, 10, 11]	Group65			[APOA1, APOA2, APOC3]
GO:0004908	interleukin-1 receptor activity	3	42.8571	GO_BiologicalProcess-EBI-UniProt-GOA-ACAP-ARAP_25.05.2022_00h00	8.60558e-06	0.00171251	2.01266e-40	1.26797e-38	[6, 7, 8]	Group65			[IL1R1, IL1R2, IL1RAP]
GO:0010760	negative regulation of macrophage chemotaxis	3	25	GO_BiologicalProcess-EBI-UniProt-GOA-ACAP-ARAP_25.05.2022_00h00	5.28494e-05	0.0083502	2.01266e-40	1.26797e-38	[5, 6, 7, 8, 9]	Group65			[C5, S100A8, S100A9]
GO:0010896	regulation of triglyceride catabolic process	3	21.4286	GO_BiologicalProcess-EBI-UniProt-GOA-ACAP-ARAP_25.05.2022_00h00	8.66332e-05	0.0117821	2.01266e-40	1.26797e-38	[5, 6, 7, 8, 9]	Group65			[APOA1, APOA4, APOC3]
GO:0018119	peptidyl-cysteine S-nitrosylation	3	15	GO_BiologicalProcess-EBI-UniProt-GOA-ACAP-ARAP_25.05.2022_00h00	0.000263875	0.0258598	2.01266e-40	1.26797e-38	[6, 7, 8]	Group65			[GAPDH, S100A8, S100A9]
GO:0030300	regulation of intestinal cholesterol absorption	3	27.2727	GO_BiologicalProcess-EBI-UniProt-GOA-ACAP-ARAP_25.05.2022_00h00	3.98216e-05	0.00657057	2.01266e-40	1.26797e-38	[5, 6, 7, 8, 9]	Group65			[APOA1, APOA2, APOA4]
GO:0060252	positive regulation of glial cell proliferation	3	15.7895	GO_BiologicalProcess-EBI-UniProt-GOA-ACAP-ARAP_25.05.2022_00h00	0.000225336	0.0232096	2.01266e-40	1.26797e-38	[4, 5, 6, 7, 8, 9, 10]	Group65			[IL1B, IL6, TNF]
GO:0061365	positive regulation of triglyceride lipase activity	3	30	GO_BiologicalProcess-EBI-UniProt-GOA-ACAP-ARAP_25.05.2022_00h00	2.90961e-05	0.00506272	2.01266e-40	1.26797e-38	[7]	Group65			[APOA1, APOA4, APOH]
GO:1903265	positive regulation of tumor necrosis factor-mediated signaling pathway	3	23.0769	GO_BiologicalProcess-EBI-UniProt-GOA-ACAP-ARAP_25.05.2022_00h00	6.83858e-05	0.0100527	2.01266e-40	1.26797e-38	[5, 6, 7, 8, 9]	Group65			[CASP1, RIPK1, TRAF2]
GO:1905165	regulation of lysosomal protein catabolic process	3	23.0769	GO_BiologicalProcess-EBI-UniProt-GOA-ACAP-ARAP_25.05.2022_00h00	6.83858e-05	0.0100527	2.01266e-40	1.26797e-38	[6, 7, 8]	Group65			[LDLR, LRP1, LRP2]
GO:2000343	positive regulation of chemokine (C-X-C motif) ligand 2 production	3	20	GO_BiologicalProcess-EBI-UniProt-GOA-ACAP-ARAP_25.05.2022_00h00	0.00010779	0.0136893	2.01266e-40	1.26797e-38	[5, 6, 7, 8, 9]	Group65			[S100A8, S100A9, TNF]
GO:0008525	phosphatidylcholine transporter activity	3	15.7895	GO_BiologicalProcess-EBI-UniProt-GOA-ACAP-ARAP_25.05.2022_00h00	0.000225336	0.0232096	2.01266e-40	1.26797e-38	[7, 8]	Group65			[ABCA1, MTTP, PLTP]
GO:0034435	cholesterol esterification	3	33.3333	GO_BiologicalProcess-EBI-UniProt-GOA-ACAP-ARAP_25.05.2022_00h00	2.04622e-05	0.00372412	2.01266e-40	1.26797e-38	[7, 8]	Group65			[APOA1, APOA4, LCAT]
GO:0045723	positive regulation of fatty acid biosynthetic process	3	13.0435	GO_BiologicalProcess-EBI-UniProt-GOA-ACAP-ARAP_25.05.2022_00h00	0.000404274	0.0351718	2.01266e-40	1.26797e-38	[5, 6, 7, 8, 9, 10]	Group65			[APOA1, APOA4, IL1B]
GO:0051006	positive regulation of lipoprotein lipase activity	3	33.3333	GO_BiologicalProcess-EBI-UniProt-GOA-ACAP-ARAP_25.05.2022_00h00	2.04622e-05	0.00372412	2.01266e-40	1.26797e-38	[7, 8]	Group65			[APOA1, APOA4, APOH]
GO:1903140	regulation of establishment of endothelial barrier	3	16.6667	GO_BiologicalProcess-EBI-UniProt-GOA-ACAP-ARAP_25.05.2022_00h00	0.000190639	0.0207796	2.01266e-40	1.26797e-38	[6, 7, 8, 9]	Group65			[IL1B, TNF, TNFRSF1A]
GO:1905167	positive regulation of lysosomal protein catabolic process	3	60	GO_BiologicalProcess-EBI-UniProt-GOA-ACAP-ARAP_25.05.2022_00h00	2.48173e-06	0.000558388	2.01266e-40	1.26797e-38	[6, 7, 8, 9]	Group65			[LDLR, LRP1, LRP2]
GO:0035195	miRNA-mediated gene silencing	3	4.34783	GO_BiologicalProcess-EBI-UniProt-GOA-ACAP-ARAP_25.05.2022_00h00	0.00967854	0.0483927	2.01266e-40	1.26797e-38	[7, 8, 9]	Group65			[IL6, RIPK1, TNF]
GO:0002902	regulation of B cell apoptotic process	3	12.5	GO_BiologicalProcess-EBI-UniProt-GOA-ACAP-ARAP_25.05.2022_00h00	0.000459892	0.038631	2.01266e-40	1.26797e-38	[8, 9]	Group65			[IL10, S100A8, S100A9]
GO:1903798	regulation of miRNA maturation	3	11.1111	GO_BiologicalProcess-EBI-UniProt-GOA-ACAP-ARAP_25.05.2022_00h00	0.000655452	0.0471926	2.01266e-40	1.26797e-38	[6, 7, 8, 9, 10, 11]	Group65			[IL6, RIPK1, TNF]

## Sheet: Munka1
	Defense response	79					antigen processing and presentation of peptide antigen	12
	Inflammatory response	49					leukocyte mediated cytotoxicity	12
	Positive regulation of immune system process	43					regulation of cell killing	11
	Cellular response to cytokine stimulus	36					regulation of lymphocyte mediated immunity	11
	Humoral immune response	36					regulation of adaptive immune response	10
	Regulation of proteolysis	35					natural killer cell mediated immunity	10
	Negative regulation of hydrolase activity	28					negative regulation of immune effector process	8
	Cytokine-mediated signaling pathway	27					cytokine production involved in immune response	6
	Leukocyte mediated immunity	27					immune response-inhibiting signal transduction	5
	Response to wounding	27					negative regulation of adaptive immune response	5
