# Supplementary material for: Salivary Chemical Barrier Proteins in Oral Squamous Cell Carcinoma—Alterations in the Defense Mechanism of the Oral Cavity
Source: Int J Mol Sci. 2023 Sep 4;24(17):13657. doi: 10.3390/ijms241713657 (PMC10487546; doi:10.3390/ijms241713657)
Supplement: Supplementary file 1 [file ijms-24-13657-s001.zip › Table S2.xls]

## Sheet: ClueGO Results
ID	Term	% Associated Genes	Nr. Genes	Ontology Source	Term PValue	Term PValue Corrected with Bonferroni step down	Group PValue	Group PValue Corrected with Bonferroni step down	GOLevels	GOGroups			Associated Genes Found
GO:0048002	antigen processing and presentation of peptide antigen	17.3913	12	GO_BiologicalProcess-EBI-UniProt-GOA-ACAP-ARAP_25.05.2022_00h00	2.17435e-24	1.67425e-22	2.5932e-17	7.77959e-17	[3]	Group2			[B2M, CALR, HLA-A, HLA-B, HLA-C, HLA-E, HLA-F, HLA-G, PDIA3, TAP1, TAP2, TAPBP]
GO:0002474	antigen processing and presentation of peptide antigen via MHC class I	36.3636	12	GO_BiologicalProcess-EBI-UniProt-GOA-ACAP-ARAP_25.05.2022_00h00	8.91476e-29	7.04266e-27	2.5932e-17	7.77959e-17	[4]	Group2			[B2M, CALR, HLA-A, HLA-B, HLA-C, HLA-E, HLA-F, HLA-G, PDIA3, TAP1, TAP2, TAPBP]
GO:0048002	antigen processing and presentation of peptide antigen	17.3913	12	GO_BiologicalProcess-EBI-UniProt-GOA-ACAP-ARAP_25.05.2022_00h00	2.17435e-24	1.67425e-22	4.10142e-26	1.64057e-25	[3]	Group3			[B2M, CALR, HLA-A, HLA-B, HLA-C, HLA-E, HLA-F, HLA-G, PDIA3, TAP1, TAP2, TAPBP]
GO:0001909	leukocyte mediated cytotoxicity	8.33333	12	GO_BiologicalProcess-EBI-UniProt-GOA-ACAP-ARAP_25.05.2022_00h00	2.45939e-20	1.77076e-18	4.10142e-26	1.64057e-25	[3, 4]	Group3			[B2M, HLA-A, HLA-B, HLA-E, HLA-F, HLA-G, KIR3DL1, KLRC1, KLRC2, KLRD1, LILRB1, TAP2]
GO:0002474	antigen processing and presentation of peptide antigen via MHC class I	36.3636	12	GO_BiologicalProcess-EBI-UniProt-GOA-ACAP-ARAP_25.05.2022_00h00	8.91476e-29	7.04266e-27	4.10142e-26	1.64057e-25	[4]	Group3			[B2M, CALR, HLA-A, HLA-B, HLA-C, HLA-E, HLA-F, HLA-G, PDIA3, TAP1, TAP2, TAPBP]
GO:0031341	regulation of cell killing	10.1852	11	GO_BiologicalProcess-EBI-UniProt-GOA-ACAP-ARAP_25.05.2022_00h00	1.36354e-19	9.54475e-18	4.10142e-26	1.64057e-25	[3, 4]	Group3			[B2M, HLA-A, HLA-B, HLA-E, HLA-F, HLA-G, KLRC1, KLRC2, KLRD1, LILRB1, TAP2]
GO:0002703	regulation of leukocyte mediated immunity	4.36508	11	GO_BiologicalProcess-EBI-UniProt-GOA-ACAP-ARAP_25.05.2022_00h00	1.90461e-15	1.08563e-13	4.10142e-26	1.64057e-25	[4, 5]	Group3			[B2M, HLA-A, HLA-B, HLA-E, HLA-F, HLA-G, KLRC1, KLRC2, KLRD1, LILRB1, TAP2]
GO:0001910	regulation of leukocyte mediated cytotoxicity	12.3596	11	GO_BiologicalProcess-EBI-UniProt-GOA-ACAP-ARAP_25.05.2022_00h00	1.45887e-20	1.07956e-18	4.10142e-26	1.64057e-25	[4, 5, 6]	Group3			[B2M, HLA-A, HLA-B, HLA-E, HLA-F, HLA-G, KLRC1, KLRC2, KLRD1, LILRB1, TAP2]
GO:0002456	T cell mediated immunity	8.94309	11	GO_BiologicalProcess-EBI-UniProt-GOA-ACAP-ARAP_25.05.2022_00h00	6.04008e-19	4.04685e-17	4.10142e-26	1.64057e-25	[5]	Group3			[B2M, CD8A, HLA-A, HLA-B, HLA-E, HLA-F, HLA-G, KLRC1, KLRD1, LILRB1, TAP2]
GO:0002706	regulation of lymphocyte mediated immunity	5.94595	11	GO_BiologicalProcess-EBI-UniProt-GOA-ACAP-ARAP_25.05.2022_00h00	6.08401e-17	3.58956e-15	4.10142e-26	1.64057e-25	[5, 6]	Group3			[B2M, HLA-A, HLA-B, HLA-E, HLA-F, HLA-G, KLRC1, KLRC2, KLRD1, LILRB1, TAP2]
GO:0019883	antigen processing and presentation of endogenous antigen	35.7143	10	GO_BiologicalProcess-EBI-UniProt-GOA-ACAP-ARAP_25.05.2022_00h00	8.15907e-24	6.20089e-22	2.5932e-17	7.77959e-17	[3]	Group2			[B2M, HLA-A, HLA-B, HLA-C, HLA-E, HLA-F, HLA-G, TAP1, TAP2, TAPBP]
GO:0002483	antigen processing and presentation of endogenous peptide antigen	47.619	10	GO_BiologicalProcess-EBI-UniProt-GOA-ACAP-ARAP_25.05.2022_00h00	2.20225e-25	1.71775e-23	2.5932e-17	7.77959e-17	[4]	Group2			[B2M, HLA-A, HLA-B, HLA-C, HLA-E, HLA-F, HLA-G, TAP1, TAP2, TAPBP]
GO:0019883	antigen processing and presentation of endogenous antigen	35.7143	10	GO_BiologicalProcess-EBI-UniProt-GOA-ACAP-ARAP_25.05.2022_00h00	8.15907e-24	6.20089e-22	4.10142e-26	1.64057e-25	[3]	Group3			[B2M, HLA-A, HLA-B, HLA-C, HLA-E, HLA-F, HLA-G, TAP1, TAP2, TAPBP]
GO:0002483	antigen processing and presentation of endogenous peptide antigen	47.619	10	GO_BiologicalProcess-EBI-UniProt-GOA-ACAP-ARAP_25.05.2022_00h00	2.20225e-25	1.71775e-23	4.10142e-26	1.64057e-25	[4]	Group3			[B2M, HLA-A, HLA-B, HLA-C, HLA-E, HLA-F, HLA-G, TAP1, TAP2, TAPBP]
GO:0002819	regulation of adaptive immune response	4.83092	10	GO_BiologicalProcess-EBI-UniProt-GOA-ACAP-ARAP_25.05.2022_00h00	1.78029e-14	9.07948e-13	4.10142e-26	1.64057e-25	[4, 5]	Group3			[B2M, HLA-A, HLA-B, HLA-E, HLA-F, HLA-G, KLRC1, KLRD1, LILRB1, TAP2]
GO:0001913	T cell mediated cytotoxicity	17.8571	10	GO_BiologicalProcess-EBI-UniProt-GOA-ACAP-ARAP_25.05.2022_00h00	2.17665e-20	1.58895e-18	4.10142e-26	1.64057e-25	[4, 5, 6]	Group3			[B2M, HLA-A, HLA-B, HLA-E, HLA-F, HLA-G, KLRC1, KLRD1, LILRB1, TAP2]
GO:0002228	natural killer cell mediated immunity	12.6582	10	GO_BiologicalProcess-EBI-UniProt-GOA-ACAP-ARAP_25.05.2022_00h00	8.68507e-19	5.73215e-17	4.10142e-26	1.64057e-25	[4, 5, 6, 7]	Group3			[HLA-A, HLA-B, HLA-E, HLA-F, HLA-G, KIR3DL1, KLRC1, KLRC2, KLRD1, LILRB1]
GO:0002822	regulation of adaptive immune response based on somatic recombination of immune receptors built from immunoglobulin superfamily domains	5.2356	10	GO_BiologicalProcess-EBI-UniProt-GOA-ACAP-ARAP_25.05.2022_00h00	7.89191e-15	4.34055e-13	4.10142e-26	1.64057e-25	[5, 6]	Group3			[B2M, HLA-A, HLA-B, HLA-E, HLA-F, HLA-G, KLRC1, KLRD1, LILRB1, TAP2]
GO:0042267	natural killer cell mediated cytotoxicity	13.1579	10	GO_BiologicalProcess-EBI-UniProt-GOA-ACAP-ARAP_25.05.2022_00h00	5.76478e-19	3.92005e-17	4.10142e-26	1.64057e-25	[4, 5, 6, 7, 8]	Group3			[HLA-A, HLA-B, HLA-E, HLA-F, HLA-G, KIR3DL1, KLRC1, KLRC2, KLRD1, LILRB1]
GO:0001914	regulation of T cell mediated cytotoxicity	24.3902	10	GO_BiologicalProcess-EBI-UniProt-GOA-ACAP-ARAP_25.05.2022_00h00	6.91569e-22	5.18677e-20	4.10142e-26	1.64057e-25	[5, 6, 7, 8]	Group3			[B2M, HLA-A, HLA-B, HLA-E, HLA-F, HLA-G, KLRC1, KLRD1, LILRB1, TAP2]
GO:0002709	regulation of T cell mediated immunity	10.7527	10	GO_BiologicalProcess-EBI-UniProt-GOA-ACAP-ARAP_25.05.2022_00h00	4.8295e-18	2.8977e-16	4.10142e-26	1.64057e-25	[6, 7]	Group3			[B2M, HLA-A, HLA-B, HLA-E, HLA-F, HLA-G, KLRC1, KLRD1, LILRB1, TAP2]
GO:0002705	positive regulation of leukocyte mediated immunity	6	9	GO_BiologicalProcess-EBI-UniProt-GOA-ACAP-ARAP_25.05.2022_00h00	6.61478e-14	3.24124e-12	4.10142e-26	1.64057e-25	[4, 5, 6]	Group3			[B2M, HLA-A, HLA-B, HLA-E, HLA-F, HLA-G, KLRC2, KLRD1, TAP2]
GO:0002708	positive regulation of lymphocyte mediated immunity	7.25806	9	GO_BiologicalProcess-EBI-UniProt-GOA-ACAP-ARAP_25.05.2022_00h00	1.15088e-14	5.98456e-13	4.10142e-26	1.64057e-25	[5, 6, 7]	Group3			[B2M, HLA-A, HLA-B, HLA-E, HLA-F, HLA-G, KLRC2, KLRD1, TAP2]
GO:0002715	regulation of natural killer cell mediated immunity	18	9	GO_BiologicalProcess-EBI-UniProt-GOA-ACAP-ARAP_25.05.2022_00h00	2.1322e-18	1.34329e-16	4.10142e-26	1.64057e-25	[5, 6, 7, 8]	Group3			[HLA-A, HLA-B, HLA-E, HLA-F, HLA-G, KLRC1, KLRC2, KLRD1, LILRB1]
GO:0042269	regulation of natural killer cell mediated cytotoxicity	19.5652	9	GO_BiologicalProcess-EBI-UniProt-GOA-ACAP-ARAP_25.05.2022_00h00	9.4003e-19	6.11019e-17	4.10142e-26	1.64057e-25	[5, 6, 7, 8, 9]	Group3			[HLA-A, HLA-B, HLA-E, HLA-F, HLA-G, KLRC1, KLRC2, KLRD1, LILRB1]
GO:0002698	negative regulation of immune effector process	6.25	8	GO_BiologicalProcess-EBI-UniProt-GOA-ACAP-ARAP_25.05.2022_00h00	1.48508e-12	6.53437e-11	4.10142e-26	1.64057e-25	[3, 4, 5]	Group3			[HLA-A, HLA-B, HLA-E, HLA-F, HLA-G, KLRC1, KLRD1, LILRB1]
GO:0002832	negative regulation of response to biotic stimulus	7.01754	8	GO_BiologicalProcess-EBI-UniProt-GOA-ACAP-ARAP_25.05.2022_00h00	5.77221e-13	2.71294e-11	4.10142e-26	1.64057e-25	[3, 4, 5]	Group3			[HLA-A, HLA-B, HLA-E, HLA-F, HLA-G, KLRC1, KLRD1, LILRB1]
GO:0031342	negative regulation of cell killing	28.5714	8	GO_BiologicalProcess-EBI-UniProt-GOA-ACAP-ARAP_25.05.2022_00h00	3.45935e-18	2.1448e-16	4.10142e-26	1.64057e-25	[3, 4, 5]	Group3			[HLA-A, HLA-B, HLA-E, HLA-F, HLA-G, KLRC1, KLRD1, LILRB1]
GO:0031343	positive regulation of cell killing	11.7647	8	GO_BiologicalProcess-EBI-UniProt-GOA-ACAP-ARAP_25.05.2022_00h00	8.00348e-15	4.32188e-13	4.10142e-26	1.64057e-25	[3, 4, 5]	Group3			[B2M, HLA-A, HLA-B, HLA-E, HLA-F, KLRC2, KLRD1, TAP2]
GO:0050777	negative regulation of immune response	4.27807	8	GO_BiologicalProcess-EBI-UniProt-GOA-ACAP-ARAP_25.05.2022_00h00	3.17723e-11	1.20735e-09	4.10142e-26	1.64057e-25	[3, 4, 5]	Group3			[HLA-A, HLA-B, HLA-E, HLA-F, HLA-G, KLRC1, KLRD1, LILRB1]
GO:0002704	negative regulation of leukocyte mediated immunity	11.4286	8	GO_BiologicalProcess-EBI-UniProt-GOA-ACAP-ARAP_25.05.2022_00h00	1.02072e-14	5.40979e-13	4.10142e-26	1.64057e-25	[4, 5, 6]	Group3			[HLA-A, HLA-B, HLA-E, HLA-F, HLA-G, KLRC1, KLRD1, LILRB1]
GO:0001911	negative regulation of leukocyte mediated cytotoxicity	32	8	GO_BiologicalProcess-EBI-UniProt-GOA-ACAP-ARAP_25.05.2022_00h00	1.20629e-18	7.72028e-17	4.10142e-26	1.64057e-25	[4, 5, 6, 7]	Group3			[HLA-A, HLA-B, HLA-E, HLA-F, HLA-G, KLRC1, KLRD1, LILRB1]
GO:0001912	positive regulation of leukocyte mediated cytotoxicity	13.3333	8	GO_BiologicalProcess-EBI-UniProt-GOA-ACAP-ARAP_25.05.2022_00h00	2.78561e-15	1.55994e-13	4.10142e-26	1.64057e-25	[4, 5, 6, 7]	Group3			[B2M, HLA-A, HLA-B, HLA-E, HLA-F, KLRC2, KLRD1, TAP2]
GO:0002707	negative regulation of lymphocyte mediated immunity	14.0351	8	GO_BiologicalProcess-EBI-UniProt-GOA-ACAP-ARAP_25.05.2022_00h00	1.80273e-15	1.04559e-13	4.10142e-26	1.64057e-25	[5, 6, 7]	Group3			[HLA-A, HLA-B, HLA-E, HLA-F, HLA-G, KLRC1, KLRD1, LILRB1]
GO:0045824	negative regulation of innate immune response	10.5263	8	GO_BiologicalProcess-EBI-UniProt-GOA-ACAP-ARAP_25.05.2022_00h00	2.03032e-14	1.01516e-12	4.10142e-26	1.64057e-25	[4, 5, 6, 7, 8]	Group3			[HLA-A, HLA-B, HLA-E, HLA-F, HLA-G, KLRC1, KLRD1, LILRB1]
GO:0002716	negative regulation of natural killer cell mediated immunity	40	8	GO_BiologicalProcess-EBI-UniProt-GOA-ACAP-ARAP_25.05.2022_00h00	1.40981e-19	9.72768e-18	4.10142e-26	1.64057e-25	[5, 6, 7, 8, 9]	Group3			[HLA-A, HLA-B, HLA-E, HLA-F, HLA-G, KLRC1, KLRD1, LILRB1]
GO:0045953	negative regulation of natural killer cell mediated cytotoxicity	42.1053	8	GO_BiologicalProcess-EBI-UniProt-GOA-ACAP-ARAP_25.05.2022_00h00	8.46468e-20	6.00992e-18	4.10142e-26	1.64057e-25	[5, 6, 7, 8, 9, 10]	Group3			[HLA-A, HLA-B, HLA-E, HLA-F, HLA-G, KLRC1, KLRD1, LILRB1]
GO:0019885	antigen processing and presentation of endogenous peptide antigen via MHC class I	50	7	GO_BiologicalProcess-EBI-UniProt-GOA-ACAP-ARAP_25.05.2022_00h00	4.64388e-18	2.83277e-16	2.5932e-17	7.77959e-17	[5]	Group2			[B2M, HLA-A, HLA-B, HLA-C, TAP1, TAP2, TAPBP]
GO:0019885	antigen processing and presentation of endogenous peptide antigen via MHC class I	50	7	GO_BiologicalProcess-EBI-UniProt-GOA-ACAP-ARAP_25.05.2022_00h00	4.64388e-18	2.83277e-16	4.10142e-26	1.64057e-25	[5]	Group3			[B2M, HLA-A, HLA-B, HLA-C, TAP1, TAP2, TAPBP]
GO:0019884	antigen processing and presentation of exogenous antigen	11.1111	6	GO_BiologicalProcess-EBI-UniProt-GOA-ACAP-ARAP_25.05.2022_00h00	3.82685e-11	1.41593e-09	2.5932e-17	7.77959e-17	[3]	Group2			[B2M, HLA-A, HLA-E, HLA-F, TAP1, TAP2]
GO:0002478	antigen processing and presentation of exogenous peptide antigen	13.6364	6	GO_BiologicalProcess-EBI-UniProt-GOA-ACAP-ARAP_25.05.2022_00h00	1.05393e-11	4.21572e-10	2.5932e-17	7.77959e-17	[4]	Group2			[B2M, HLA-A, HLA-E, HLA-F, TAP1, TAP2]
GO:0002821	positive regulation of adaptive immune response	4.8	6	GO_BiologicalProcess-EBI-UniProt-GOA-ACAP-ARAP_25.05.2022_00h00	6.58465e-09	1.64616e-07	2.5932e-17	7.77959e-17	[4, 5, 6]	Group2			[B2M, HLA-A, HLA-B, HLA-E, HLA-F, TAP2]
GO:0002824	positive regulation of adaptive immune response based on somatic recombination of immune receptors built from immunoglobulin superfamily domains	5.04202	6	GO_BiologicalProcess-EBI-UniProt-GOA-ACAP-ARAP_25.05.2022_00h00	4.89362e-09	1.32128e-07	2.5932e-17	7.77959e-17	[5, 6, 7]	Group2			[B2M, HLA-A, HLA-B, HLA-E, HLA-F, TAP2]
GO:0001916	positive regulation of T cell mediated cytotoxicity	20	6	GO_BiologicalProcess-EBI-UniProt-GOA-ACAP-ARAP_25.05.2022_00h00	8.95995e-13	4.03198e-11	2.5932e-17	7.77959e-17	[5, 6, 7, 8, 9]	Group2			[B2M, HLA-A, HLA-B, HLA-E, HLA-F, TAP2]
GO:0002711	positive regulation of T cell mediated immunity	9.83607	6	GO_BiologicalProcess-EBI-UniProt-GOA-ACAP-ARAP_25.05.2022_00h00	8.18362e-11	2.9461e-09	2.5932e-17	7.77959e-17	[6, 7, 8]	Group2			[B2M, HLA-A, HLA-B, HLA-E, HLA-F, TAP2]
GO:0019884	antigen processing and presentation of exogenous antigen	11.1111	6	GO_BiologicalProcess-EBI-UniProt-GOA-ACAP-ARAP_25.05.2022_00h00	3.82685e-11	1.41593e-09	4.10142e-26	1.64057e-25	[3]	Group3			[B2M, HLA-A, HLA-E, HLA-F, TAP1, TAP2]
GO:0002478	antigen processing and presentation of exogenous peptide antigen	13.6364	6	GO_BiologicalProcess-EBI-UniProt-GOA-ACAP-ARAP_25.05.2022_00h00	1.05393e-11	4.21572e-10	4.10142e-26	1.64057e-25	[4]	Group3			[B2M, HLA-A, HLA-E, HLA-F, TAP1, TAP2]
GO:0002367	cytokine production involved in immune response	4.47761	6	GO_BiologicalProcess-EBI-UniProt-GOA-ACAP-ARAP_25.05.2022_00h00	1.00075e-08	2.20165e-07	4.10142e-26	1.64057e-25	[3, 6]	Group3			[B2M, HLA-A, HLA-E, HLA-F, HLA-G, LILRB1]
GO:0002821	positive regulation of adaptive immune response	4.8	6	GO_BiologicalProcess-EBI-UniProt-GOA-ACAP-ARAP_25.05.2022_00h00	6.58465e-09	1.64616e-07	4.10142e-26	1.64057e-25	[4, 5, 6]	Group3			[B2M, HLA-A, HLA-B, HLA-E, HLA-F, TAP2]
GO:0002718	regulation of cytokine production involved in immune response	4.47761	6	GO_BiologicalProcess-EBI-UniProt-GOA-ACAP-ARAP_25.05.2022_00h00	1.00075e-08	2.20165e-07	4.10142e-26	1.64057e-25	[4, 5, 6, 7]	Group3			[B2M, HLA-A, HLA-E, HLA-F, HLA-G, LILRB1]
GO:0002720	positive regulation of cytokine production involved in immune response	6.66667	6	GO_BiologicalProcess-EBI-UniProt-GOA-ACAP-ARAP_25.05.2022_00h00	8.97623e-10	2.78263e-08	4.10142e-26	1.64057e-25	[4, 5, 6, 7, 8]	Group3			[B2M, HLA-A, HLA-E, HLA-F, HLA-G, LILRB1]
GO:0002824	positive regulation of adaptive immune response based on somatic recombination of immune receptors built from immunoglobulin superfamily domains	5.04202	6	GO_BiologicalProcess-EBI-UniProt-GOA-ACAP-ARAP_25.05.2022_00h00	4.89362e-09	1.32128e-07	4.10142e-26	1.64057e-25	[5, 6, 7]	Group3			[B2M, HLA-A, HLA-B, HLA-E, HLA-F, TAP2]
GO:0001916	positive regulation of T cell mediated cytotoxicity	20	6	GO_BiologicalProcess-EBI-UniProt-GOA-ACAP-ARAP_25.05.2022_00h00	8.95995e-13	4.03198e-11	4.10142e-26	1.64057e-25	[5, 6, 7, 8, 9]	Group3			[B2M, HLA-A, HLA-B, HLA-E, HLA-F, TAP2]
GO:0002711	positive regulation of T cell mediated immunity	9.83607	6	GO_BiologicalProcess-EBI-UniProt-GOA-ACAP-ARAP_25.05.2022_00h00	8.18362e-11	2.9461e-09	4.10142e-26	1.64057e-25	[6, 7, 8]	Group3			[B2M, HLA-A, HLA-B, HLA-E, HLA-F, TAP2]
GO:0002765	immune response-inhibiting signal transduction	38.4615	5	GO_BiologicalProcess-EBI-UniProt-GOA-ACAP-ARAP_25.05.2022_00h00	2.09026e-12	8.98812e-11	2.80931e-15	5.61863e-15	[4, 5, 6]	Group1			[HLA-G, KIR2DL1, KLRC1, LILRB1, LILRB2]
GO:0002767	immune response-inhibiting cell surface receptor signaling pathway	45.4545	5	GO_BiologicalProcess-EBI-UniProt-GOA-ACAP-ARAP_25.05.2022_00h00	7.51528e-13	3.45703e-11	2.80931e-15	5.61863e-15	[5, 6, 7]	Group1			[HLA-G, KIR2DL1, KLRC1, LILRB1, LILRB2]
GO:0002475	antigen processing and presentation via MHC class Ib	31.25	5	GO_BiologicalProcess-EBI-UniProt-GOA-ACAP-ARAP_25.05.2022_00h00	7.07755e-12	2.97257e-10	4.10142e-26	1.64057e-25	[3]	Group3			[B2M, HLA-E, HLA-F, HLA-G, TAP2]
GO:0002428	antigen processing and presentation of peptide antigen via MHC class Ib	55.5556	5	GO_BiologicalProcess-EBI-UniProt-GOA-ACAP-ARAP_25.05.2022_00h00	2.05284e-13	9.85362e-12	4.10142e-26	1.64057e-25	[4]	Group3			[B2M, HLA-E, HLA-F, HLA-G, TAP2]
GO:0030101	natural killer cell activation	4.85437	5	GO_BiologicalProcess-EBI-UniProt-GOA-ACAP-ARAP_25.05.2022_00h00	1.32482e-07	1.98723e-06	4.10142e-26	1.64057e-25	[4, 5]	Group3			[HLA-E, HLA-F, KLRC1, KLRC2, KLRD1]
GO:0002765	immune response-inhibiting signal transduction	38.4615	5	GO_BiologicalProcess-EBI-UniProt-GOA-ACAP-ARAP_25.05.2022_00h00	2.09026e-12	8.98812e-11	4.10142e-26	1.64057e-25	[4, 5, 6]	Group3			[HLA-G, KIR2DL1, KLRC1, LILRB1, LILRB2]
GO:0002820	negative regulation of adaptive immune response	7.93651	5	GO_BiologicalProcess-EBI-UniProt-GOA-ACAP-ARAP_25.05.2022_00h00	1.09767e-08	2.3051e-07	4.10142e-26	1.64057e-25	[4, 5, 6]	Group3			[HLA-F, HLA-G, KLRC1, KLRD1, LILRB1]
GO:0002767	immune response-inhibiting cell surface receptor signaling pathway	45.4545	5	GO_BiologicalProcess-EBI-UniProt-GOA-ACAP-ARAP_25.05.2022_00h00	7.51528e-13	3.45703e-11	4.10142e-26	1.64057e-25	[5, 6, 7]	Group3			[HLA-G, KIR2DL1, KLRC1, LILRB1, LILRB2]
GO:0002823	negative regulation of adaptive immune response based on somatic recombination of immune receptors built from immunoglobulin superfamily domains	8.62069	5	GO_BiologicalProcess-EBI-UniProt-GOA-ACAP-ARAP_25.05.2022_00h00	7.18385e-09	1.72412e-07	4.10142e-26	1.64057e-25	[5, 6, 7]	Group3			[HLA-F, HLA-G, KLRC1, KLRD1, LILRB1]
GO:0032814	regulation of natural killer cell activation	11.6279	5	GO_BiologicalProcess-EBI-UniProt-GOA-ACAP-ARAP_25.05.2022_00h00	1.52703e-09	4.5811e-08	4.10142e-26	1.64057e-25	[5, 6, 7]	Group3			[HLA-E, HLA-F, KLRC1, KLRC2, KLRD1]
GO:0002710	negative regulation of T cell mediated immunity	17.8571	5	GO_BiologicalProcess-EBI-UniProt-GOA-ACAP-ARAP_25.05.2022_00h00	1.57753e-10	5.36362e-09	4.10142e-26	1.64057e-25	[6, 7, 8]	Group3			[HLA-F, HLA-G, KLRC1, KLRD1, LILRB1]
GO:0002717	positive regulation of natural killer cell mediated immunity	16.129	5	GO_BiologicalProcess-EBI-UniProt-GOA-ACAP-ARAP_25.05.2022_00h00	2.7209e-10	8.97898e-09	4.10142e-26	1.64057e-25	[5, 6, 7, 8, 9]	Group3			[HLA-E, HLA-F, HLA-G, KLRC2, KLRD1]
GO:0002501	peptide antigen assembly with MHC protein complex	19.0476	4	GO_BiologicalProcess-EBI-UniProt-GOA-ACAP-ARAP_25.05.2022_00h00	9.69342e-09	2.22949e-07	9.69342e-09	9.69342e-09	[4, 6, 7]	Group0			[B2M, CALR, PDIA3, TAPBP]
GO:0002396	MHC protein complex assembly	19.0476	4	GO_BiologicalProcess-EBI-UniProt-GOA-ACAP-ARAP_25.05.2022_00h00	9.69342e-09	2.22949e-07	9.69342e-09	9.69342e-09	[6]	Group0			[B2M, CALR, PDIA3, TAPBP]
GO:0002507	tolerance induction	11.4286	4	GO_BiologicalProcess-EBI-UniProt-GOA-ACAP-ARAP_25.05.2022_00h00	8.38623e-08	1.50952e-06	2.80931e-15	5.61863e-15	[2, 3, 5, 6]	Group1			[HLA-B, HLA-E, HLA-G, LILRB2]
GO:0001915	negative regulation of T cell mediated cytotoxicity	40	4	GO_BiologicalProcess-EBI-UniProt-GOA-ACAP-ARAP_25.05.2022_00h00	3.43114e-10	1.09797e-08	2.80931e-15	5.61863e-15	[5, 6, 7, 8, 9]	Group1			[HLA-G, KLRC1, KLRD1, LILRB1]
GO:0097028	dendritic cell differentiation	7.84314	4	GO_BiologicalProcess-EBI-UniProt-GOA-ACAP-ARAP_25.05.2022_00h00	3.95179e-07	5.53251e-06	2.80931e-15	5.61863e-15	[6, 7, 8, 9, 10]	Group1			[HLA-B, HLA-G, LILRB1, LILRB2]
GO:2001198	regulation of dendritic cell differentiation	28.5714	4	GO_BiologicalProcess-EBI-UniProt-GOA-ACAP-ARAP_25.05.2022_00h00	1.63031e-09	4.56486e-08	2.80931e-15	5.61863e-15	[5, 6, 7, 8, 9, 10, 11]	Group1			[HLA-B, HLA-G, LILRB1, LILRB2]
GO:0042270	protection from natural killer cell mediated cytotoxicity	66.6667	4	GO_BiologicalProcess-EBI-UniProt-GOA-ACAP-ARAP_25.05.2022_00h00	2.45864e-11	9.58869e-10	2.80931e-15	5.61863e-15	[6, 7, 8, 9, 10, 11]	Group1			[HLA-A, HLA-B, HLA-E, HLA-G]
GO:0002484	antigen processing and presentation of endogenous peptide antigen via MHC class I via ER pathway	80	4	GO_BiologicalProcess-EBI-UniProt-GOA-ACAP-ARAP_25.05.2022_00h00	8.202e-12	3.36282e-10	2.5932e-17	7.77959e-17	[6]	Group2			[HLA-A, HLA-B, HLA-C, TAP2]
GO:0002507	tolerance induction	11.4286	4	GO_BiologicalProcess-EBI-UniProt-GOA-ACAP-ARAP_25.05.2022_00h00	8.38623e-08	1.50952e-06	4.10142e-26	1.64057e-25	[2, 3, 5, 6]	Group3			[HLA-B, HLA-E, HLA-G, LILRB2]
GO:0002476	antigen processing and presentation of endogenous peptide antigen via MHC class Ib	50	4	GO_BiologicalProcess-EBI-UniProt-GOA-ACAP-ARAP_25.05.2022_00h00	1.14554e-10	4.00938e-09	4.10142e-26	1.64057e-25	[5]	Group3			[HLA-E, HLA-F, HLA-G, TAP2]
GO:0002477	antigen processing and presentation of exogenous peptide antigen via MHC class Ib	80	4	GO_BiologicalProcess-EBI-UniProt-GOA-ACAP-ARAP_25.05.2022_00h00	8.202e-12	3.36282e-10	4.10142e-26	1.64057e-25	[5]	Group3			[B2M, HLA-E, HLA-F, TAP2]
GO:0002484	antigen processing and presentation of endogenous peptide antigen via MHC class I via ER pathway	80	4	GO_BiologicalProcess-EBI-UniProt-GOA-ACAP-ARAP_25.05.2022_00h00	8.202e-12	3.36282e-10	4.10142e-26	1.64057e-25	[6]	Group3			[HLA-A, HLA-B, HLA-C, TAP2]
GO:0001915	negative regulation of T cell mediated cytotoxicity	40	4	GO_BiologicalProcess-EBI-UniProt-GOA-ACAP-ARAP_25.05.2022_00h00	3.43114e-10	1.09797e-08	4.10142e-26	1.64057e-25	[5, 6, 7, 8, 9]	Group3			[HLA-G, KLRC1, KLRD1, LILRB1]
GO:0045954	positive regulation of natural killer cell mediated cytotoxicity	15.3846	4	GO_BiologicalProcess-EBI-UniProt-GOA-ACAP-ARAP_25.05.2022_00h00	2.4117e-08	4.8234e-07	4.10142e-26	1.64057e-25	[5, 6, 7, 8, 9, 10]	Group3			[HLA-E, HLA-F, KLRC2, KLRD1]
GO:0097028	dendritic cell differentiation	7.84314	4	GO_BiologicalProcess-EBI-UniProt-GOA-ACAP-ARAP_25.05.2022_00h00	3.95179e-07	5.53251e-06	4.10142e-26	1.64057e-25	[6, 7, 8, 9, 10]	Group3			[HLA-B, HLA-G, LILRB1, LILRB2]
GO:2001198	regulation of dendritic cell differentiation	28.5714	4	GO_BiologicalProcess-EBI-UniProt-GOA-ACAP-ARAP_25.05.2022_00h00	1.63031e-09	4.56486e-08	4.10142e-26	1.64057e-25	[5, 6, 7, 8, 9, 10, 11]	Group3			[HLA-B, HLA-G, LILRB1, LILRB2]
GO:0042270	protection from natural killer cell mediated cytotoxicity	66.6667	4	GO_BiologicalProcess-EBI-UniProt-GOA-ACAP-ARAP_25.05.2022_00h00	2.45864e-11	9.58869e-10	4.10142e-26	1.64057e-25	[6, 7, 8, 9, 10, 11]	Group3			[HLA-A, HLA-B, HLA-E, HLA-G]
GO:0002502	peptide antigen assembly with MHC class I protein complex	75	3	GO_BiologicalProcess-EBI-UniProt-GOA-ACAP-ARAP_25.05.2022_00h00	6.24462e-09	1.6236e-07	9.69342e-09	9.69342e-09	[5, 7, 8]	Group0			[CALR, PDIA3, TAPBP]
GO:0002397	MHC class I protein complex assembly	75	3	GO_BiologicalProcess-EBI-UniProt-GOA-ACAP-ARAP_25.05.2022_00h00	6.24462e-09	1.6236e-07	9.69342e-09	9.69342e-09	[7]	Group0			[CALR, PDIA3, TAPBP]
GO:0006968	cellular defense response	5.17241	3	GO_BiologicalProcess-EBI-UniProt-GOA-ACAP-ARAP_25.05.2022_00h00	4.61637e-05	0.000138491	2.80931e-15	5.61863e-15	[4]	Group1			[HLA-G, KLRC2, LILRB2]
GO:0032615	interleukin-12 production	4.61538	3	GO_BiologicalProcess-EBI-UniProt-GOA-ACAP-ARAP_25.05.2022_00h00	6.49903e-05	0.000129981	2.80931e-15	5.61863e-15	[3, 6]	Group1			[HLA-B, HLA-G, LILRB1]
GO:0002517	T cell tolerance induction	18.75	3	GO_BiologicalProcess-EBI-UniProt-GOA-ACAP-ARAP_25.05.2022_00h00	8.66015e-07	1.03922e-05	2.80931e-15	5.61863e-15	[3, 4, 6, 7]	Group1			[HLA-B, HLA-G, LILRB2]
GO:0002643	regulation of tolerance induction	14.2857	3	GO_BiologicalProcess-EBI-UniProt-GOA-ACAP-ARAP_25.05.2022_00h00	2.0487e-06	1.84383e-05	2.80931e-15	5.61863e-15	[3, 4, 6, 7]	Group1			[HLA-B, HLA-G, LILRB2]
GO:0032655	regulation of interleukin-12 production	4.61538	3	GO_BiologicalProcess-EBI-UniProt-GOA-ACAP-ARAP_25.05.2022_00h00	6.49903e-05	0.000129981	2.80931e-15	5.61863e-15	[4, 5, 6, 7]	Group1			[HLA-B, HLA-G, LILRB1]
GO:0002370	natural killer cell cytokine production	33.3333	3	GO_BiologicalProcess-EBI-UniProt-GOA-ACAP-ARAP_25.05.2022_00h00	1.30621e-07	2.08994e-06	2.80931e-15	5.61863e-15	[4, 5, 6, 7, 8]	Group1			[HLA-E, HLA-F, HLA-G]
GO:0002664	regulation of T cell tolerance induction	21.4286	3	GO_BiologicalProcess-EBI-UniProt-GOA-ACAP-ARAP_25.05.2022_00h00	5.63798e-07	7.32938e-06	2.80931e-15	5.61863e-15	[4, 5, 7, 8]	Group1			[HLA-B, HLA-G, LILRB2]
GO:0002727	regulation of natural killer cell cytokine production	33.3333	3	GO_BiologicalProcess-EBI-UniProt-GOA-ACAP-ARAP_25.05.2022_00h00	1.30621e-07	2.08994e-06	2.80931e-15	5.61863e-15	[5, 6, 7, 8, 9]	Group1			[HLA-E, HLA-F, HLA-G]
GO:0002729	positive regulation of natural killer cell cytokine production	37.5	3	GO_BiologicalProcess-EBI-UniProt-GOA-ACAP-ARAP_25.05.2022_00h00	8.71494e-08	1.48154e-06	2.80931e-15	5.61863e-15	[5, 6, 7, 8, 9, 10]	Group1			[HLA-E, HLA-F, HLA-G]
GO:0042130	negative regulation of T cell proliferation	4	3	GO_BiologicalProcess-EBI-UniProt-GOA-ACAP-ARAP_25.05.2022_00h00	9.96801e-05	9.96801e-05	2.80931e-15	5.61863e-15	[6, 7, 8, 9]	Group1			[HLA-G, LILRB1, LILRB2]
GO:0042887	amide transmembrane transporter activity	7.69231	3	GO_BiologicalProcess-EBI-UniProt-GOA-ACAP-ARAP_25.05.2022_00h00	1.38792e-05	8.32749e-05	2.5932e-17	7.77959e-17	[4, 6]	Group2			[TAP1, TAP2, TAPBP]
GO:1904680	peptide transmembrane transporter activity	17.6471	3	GO_BiologicalProcess-EBI-UniProt-GOA-ACAP-ARAP_25.05.2022_00h00	1.05076e-06	1.15584e-05	2.5932e-17	7.77959e-17	[5, 7]	Group2			[TAP1, TAP2, TAPBP]
GO:0002486	antigen processing and presentation of endogenous peptide antigen via MHC class I via ER pathway, TAP-independent	100	3	GO_BiologicalProcess-EBI-UniProt-GOA-ACAP-ARAP_25.05.2022_00h00	1.56239e-09	4.53092e-08	2.5932e-17	7.77959e-17	[7]	Group2			[HLA-A, HLA-B, HLA-C]
GO:0015440	ABC-type peptide transporter activity	50	3	GO_BiologicalProcess-EBI-UniProt-GOA-ACAP-ARAP_25.05.2022_00h00	3.11739e-08	5.92304e-07	2.5932e-17	7.77959e-17	[6, 7, 8, 10]	Group2			[TAP1, TAP2, TAPBP]
GO:0140359	ABC-type transporter activity	5.66038	3	GO_BiologicalProcess-EBI-UniProt-GOA-ACAP-ARAP_25.05.2022_00h00	3.51861e-05	0.000140744	2.5932e-17	7.77959e-17	[7, 9]	Group2			[TAP1, TAP2, TAPBP]
GO:0015433	ABC-type peptide antigen transporter activity	50	3	GO_BiologicalProcess-EBI-UniProt-GOA-ACAP-ARAP_25.05.2022_00h00	3.11739e-08	5.92304e-07	2.5932e-17	7.77959e-17	[7, 8, 9, 11]	Group2			[TAP1, TAP2, TAPBP]
GO:0032615	interleukin-12 production	4.61538	3	GO_BiologicalProcess-EBI-UniProt-GOA-ACAP-ARAP_25.05.2022_00h00	6.49903e-05	0.000129981	4.10142e-26	1.64057e-25	[3, 6]	Group3			[HLA-B, HLA-G, LILRB1]
GO:0002517	T cell tolerance induction	18.75	3	GO_BiologicalProcess-EBI-UniProt-GOA-ACAP-ARAP_25.05.2022_00h00	8.66015e-07	1.03922e-05	4.10142e-26	1.64057e-25	[3, 4, 6, 7]	Group3			[HLA-B, HLA-G, LILRB2]
GO:0002643	regulation of tolerance induction	14.2857	3	GO_BiologicalProcess-EBI-UniProt-GOA-ACAP-ARAP_25.05.2022_00h00	2.0487e-06	1.84383e-05	4.10142e-26	1.64057e-25	[3, 4, 6, 7]	Group3			[HLA-B, HLA-G, LILRB2]
GO:0032655	regulation of interleukin-12 production	4.61538	3	GO_BiologicalProcess-EBI-UniProt-GOA-ACAP-ARAP_25.05.2022_00h00	6.49903e-05	0.000129981	4.10142e-26	1.64057e-25	[4, 5, 6, 7]	Group3			[HLA-B, HLA-G, LILRB1]
GO:0002369	T cell cytokine production	7.14286	3	GO_BiologicalProcess-EBI-UniProt-GOA-ACAP-ARAP_25.05.2022_00h00	1.73932e-05	8.69659e-05	4.10142e-26	1.64057e-25	[4, 6, 7]	Group3			[B2M, HLA-A, HLA-F]
GO:0002370	natural killer cell cytokine production	33.3333	3	GO_BiologicalProcess-EBI-UniProt-GOA-ACAP-ARAP_25.05.2022_00h00	1.30621e-07	2.08994e-06	4.10142e-26	1.64057e-25	[4, 5, 6, 7, 8]	Group3			[HLA-E, HLA-F, HLA-G]
GO:0002664	regulation of T cell tolerance induction	21.4286	3	GO_BiologicalProcess-EBI-UniProt-GOA-ACAP-ARAP_25.05.2022_00h00	5.63798e-07	7.32938e-06	4.10142e-26	1.64057e-25	[4, 5, 7, 8]	Group3			[HLA-B, HLA-G, LILRB2]
GO:0002724	regulation of T cell cytokine production	7.14286	3	GO_BiologicalProcess-EBI-UniProt-GOA-ACAP-ARAP_25.05.2022_00h00	1.73932e-05	8.69659e-05	4.10142e-26	1.64057e-25	[5, 6, 7, 8]	Group3			[B2M, HLA-A, HLA-F]
GO:0032816	positive regulation of natural killer cell activation	11.5385	3	GO_BiologicalProcess-EBI-UniProt-GOA-ACAP-ARAP_25.05.2022_00h00	3.98922e-06	3.19137e-05	4.10142e-26	1.64057e-25	[5, 6, 7, 8]	Group3			[HLA-E, HLA-F, KLRC2]
GO:0036037	CD8-positive, alpha-beta T cell activation	10.7143	3	GO_BiologicalProcess-EBI-UniProt-GOA-ACAP-ARAP_25.05.2022_00h00	5.01849e-06	3.51295e-05	4.10142e-26	1.64057e-25	[6, 7]	Group3			[HLA-A, HLA-E, LILRB1]
GO:0002486	antigen processing and presentation of endogenous peptide antigen via MHC class I via ER pathway, TAP-independent	100	3	GO_BiologicalProcess-EBI-UniProt-GOA-ACAP-ARAP_25.05.2022_00h00	1.56239e-09	4.53092e-08	4.10142e-26	1.64057e-25	[7]	Group3			[HLA-A, HLA-B, HLA-C]
GO:0002727	regulation of natural killer cell cytokine production	33.3333	3	GO_BiologicalProcess-EBI-UniProt-GOA-ACAP-ARAP_25.05.2022_00h00	1.30621e-07	2.08994e-06	4.10142e-26	1.64057e-25	[5, 6, 7, 8, 9]	Group3			[HLA-E, HLA-F, HLA-G]
GO:0002729	positive regulation of natural killer cell cytokine production	37.5	3	GO_BiologicalProcess-EBI-UniProt-GOA-ACAP-ARAP_25.05.2022_00h00	8.71494e-08	1.48154e-06	4.10142e-26	1.64057e-25	[5, 6, 7, 8, 9, 10]	Group3			[HLA-E, HLA-F, HLA-G]
GO:0042130	negative regulation of T cell proliferation	4	3	GO_BiologicalProcess-EBI-UniProt-GOA-ACAP-ARAP_25.05.2022_00h00	9.96801e-05	9.96801e-05	4.10142e-26	1.64057e-25	[6, 7, 8, 9]	Group3			[HLA-G, LILRB1, LILRB2]
GO:2001185	regulation of CD8-positive, alpha-beta T cell activation	15.7895	3	GO_BiologicalProcess-EBI-UniProt-GOA-ACAP-ARAP_25.05.2022_00h00	1.49498e-06	1.49498e-05	4.10142e-26	1.64057e-25	[7, 8, 9]	Group3			[HLA-A, HLA-E, LILRB1]
